# Supplementary material for: Identification of Targets of CUG-BP, Elav-Like Family Member 1 (CELF1) Regulation in Embryonic Heart Muscle
Source: PLoS One. 2016 Feb 11;11(2):e0149061. doi: 10.1371/journal.pone.0149061 (PMC4750973; doi:10.1371/journal.pone.0149061)
Supplement: S1 Table — (XLS) [file pone.0149061.s002.xls]

## Sheet: Table S1
Table S1. CELF1 CLIP tags obtained from embryonic day 8 chicken heart
# OF TAGS	SEQUENCE OF THE TAG	CHROMOSOME COORDINATES	STRAND	LOCATION	REGION OF TRANSCRIPT	GENE	NOTES
1	ACAAATTGGCATTTCGTAGAAGTCAAACCA	chr6:29,380,821-29,380,850	m	intron	internal	ABLIM1
1	ATGGGATAGCTCTGGTTGGTGTTAGCATT	chr5:20,086,472-20,086,500; chr5:20,087,700-20,087,728	m	intron	5'	ABTB2	2 matches in same intron
1	ATGGATGGTCTTTGAAGGAATGTAG	chr1:42,074,780-42,074,804	p	intron	internal	ACSS3
2	TGACAGGAGGTGCTGTGCTGCAGCCTGCTCCATC	chr6:34,529,776-34,529,808; chr6:34,532,552-34,532,584	m	intron	internal	ADAM12	2 matches in same intron
2	GTGATGCTACTGTCTTCTGATCTGTTTGTGACA	chr6:10,165,394-10,165,426	p	intron	internal	ANK3
1	TGCTGCTCAGTTTATTGAATTTGTGCAGGAGTG	chr26:4,091,505-4,091,537	m	intron	5'	ANKS1A
1	ATACTCATGTATCATGAGTAATTCTGCAGTGATTGTGCTCTCA	chr6:19,371,772-19,371,814	m	exon	3' UTR	ARHGAP22
1	AGATCAGGCTGCCTAAAGCCCCATCCAGTCTGGCCTGCCTTG	chr4:47,604,792-47,604,833	m	intron	internal	ARHGAP24
1	ATCCACTGTGTGGGGTCACTCTGCAAG	chr1:84,077,053-84,077,079	p	exon	internal/CDS	ARHGAP31
1	CTGCCAATTGCTACTGGTCACGGCTTCCTAGTC	chr4:11,910,024-11,910,056	p	intron	internal	ARHGEF9
2	ACATTTGCATAGAGGAAATTGATTGAT	chr3:53,159,512-53,159,538	p	intron	internal	ARID1B
1	AAGGATGATGCTTGTTCTCTTCTGGTGTA	chr1:92,972,059-92,972,087	p	intron	3'	ARL13B
1	AGCTCACTTGGCAGTGCCATCACTAGC	chrZ:52,365,785-52,365,811	p	intron	3'	ATP5I
1	AATGCCATCATCTCCGCCCTAACGGCACTC	chrM:9,794-9,824	p	exon	internal/CDS	ATPase6 gene for F0-ATP synthase subunit 6	mitochondrial gene
1	CGAAGCCTAGAAGGTAGTGATGGTTCACTGCCTTGCTGTT	chr19:7,740,757-7,740,796	m	intron	internal	BCAS3
1	ACTCTTGTCTCTGATGGTGGTTTGAC	chr3:1,876,871-1,876,893	m	intron	internal	BCL11A
1	ACTCCACTCCGTTCTCCCCCACTGCCTGCCCT	chr12:7,113,466-7,113,497	m	intron	5'	BICD2
1	GAGAAATACTGCAGAAATTCTAA	chr7:25,266,814-25,266,836	p	intron	5'	BIN1
1	AGTGAATGTGCTGTTGTTGTCTTCAGCTGCTGCAT	chr7:25,303,112-25,303,146	p	intron	internal	BIN1
1	AGATTCACTACCATAATCCACCAGAACTTGCA	chr15:8,396,664-8,396,694	p	exon	internal/CDS	CABIN1
1	GATTAATGGCATGGCATCATGCTCAG	chr1:63,449,583-63,449,607	p	intron	internal	CACNA1C
2	TAGTATGATGAAACTGGTGAGGGGTCTGGA	chr1:11,058,016-11,058,045	p	intron	internal	CACNA2D1
1	ATGCCATGTTAGCTGTGTGGTAATAA	chr12:13,434,111-13,434,136	m	exon	3' UTR	CADPS
2	AGCTGGCAGGGGAGGTGGGTACCGTTGTGCCAAGTCCTGGGAAGCT	chr3:31,553,838-31,553,882	m	intron/exon boundary	internal	CAPN1
1	AACTGCCATTCAGATGAGTGGACA	chr2:22,905,215-22,905,238	p	intron	internal	CCDC132
2	AAAATTGTAAATGACTTTGGCTATTGAAT	chr13:3,899,485-3,899,513	m	intron	internal	CCDC99
1	TTAGAAAAGAGGCAAAGGCATCTGCATGGACAGGAG	chr1:5,996,217-5,996,252	p	intron	internal	CELF2
1	AGATCCAGTTCTGCTCTTCT	chr1:5,809,095-5,809,114	p	intron	5'	CELF2
1	ATTGGATCTGCAGTTTAGTACAAGTCCAAGGGATGTGA	chr7:27,690,545-27,690,582	m	intron	internal	CLASP1
1	AGCCATTATCTCAAGAGGAGAGGCTG	chr14:12,941,696-12,941,721; chr14:12,946,164-12,946,189	m	intron	internal	CLCN7	2 matches, in adjacent introns of same gene
1	AGAAATCTTTGTTTCAGTGG	chr2:88,105,642-88,105,661	m	intron	internal	CLPTM1L
1	AGAGTACAACCCCAGAGCACGGATCCCATATGGTT	chr12:18,635,801-18,635,835	p	exon	internal	CNTN4
1	GGAATGTGTTTCCAGAAGGTCTGCCTC	chr3:90,033,371-90,033,397	p	exon	internal	COL21A1
1	GAAAAAAAAAAGGGAAATGGGAAGGACTAAGTGCT	chr1:143,157,396-143,157,430	m	intron	5'	COL4A1
1	ATGCGTGGCTCTCTCATGGTCA	chr17:8,239,178-8,239,199	p	intron	internal	COL5A1
1	AATGTGGATCTTTGAATGAGATGGGATG	chr9:16,476,908-16,476,935	p	intron	internal	COPS7B
2	CTCTGGTGATGCCAGCAGTTTCAGAGCTGAACTGTTCTTACATGA	chr4:68,602,539-68,602,583	p	intron	internal	CORIN
3	ACAGCAATCCTCCTAGCCTCAGGAGTCACCG	chrM:10,322-10,352	p	exon	internal/CDS	COX3
1	CGAGTGAATGTTCCTGCAGACTATATGGATGTACA	chr4:25,027,294-25,027,328	p	exon	3' UTR	CPE
1	TGACCTTTCCTCTGCACTTGAAT	chr1:46,830,753-46,830,776	p	intron	3'	CRADD
1	AGAGGATGTGTATTTCCTGTGTTAGGCAGGATTTACTTCCCTGCT	chr28:2,924,383-2,924,427	m	intron	internal	CRTC1
1	TGTTGGGAGTCAGGAGCGCGGGAGGAACG	chr26:570,376-570,405	p	intron	5'	CSRP1
1	ATGAAGAGAAAATATGGTCCAGCATTTTTTATGCTTGAAGG	chr6:7,959,432-7,959,473	p	intron	internal	CTNNA3
1	CTTGTTTGCAGTGAGGCACCATGAGATGAAGTG	chr1:106,373,471-106,373,501	m	intron	5'	CYYR1
1	GGTGCTGTAGGTTATGGGTTGGGTTA	chrZ:41,501,427-41,501,451	p	intron	internal	CZH9orf102	similar to RAD26L
1	GTTGTCTTTACACTGCTCCCTTCTCCT	chr8:16,990,549-16,990,575	p	intron	3'	DDAH1
1	CTCATGTCTGATTTTCGTGCTCTGTG	chr15:8,374,504-8,374,529	p	exon	3' UTR	DDT
1	AAACATAAATGAGCCCCAGCGTGACACATTTC	chr5:28,673,159-28,673,190	p	intron	5'	DPF3
2	AAGTCTGTTGAGATGCACCATGAAGCCCTT	chr3:84,256,136-84,256,165	p	exon	internal/CDS	EEF1A1
1	ATGAAGCTGCTCAGAAGTGTGGAGTGCTA	chr1:182,768,278-182,768,306	p	intron	5'	EFHA1
1	ACCAGTCTCTTTGAGTGAACTCATAGTGCTT	chr1:111,072,053-111,072,083	m	intron	5'	ERG
3	AGGGGACTGTCCTGTTCCTCA	chr3:21,293,085-21,293,105	p	intron	5'	ESRRG
1	AAGTTACCTGATTTGAATTTGCTCATG	chr1:68,629,951-68,629,977	m	intron	internal	ETNK1
2	AAGGCAGTGATTAGTGTGTCTCC	chr2:20,459,224-20,459,246	p	intron	5'	FAM171A1
2	GGAAATCCCCAACGTCTGCAGCCACGGGGACTGCGTTGACAC	chr28:354,715-354,756	p	exon	internal/CDS	FBN2
1	CATCTCCCACTTCCAGTTCCCCATCCATGA	chr15:1,709,385-1,709,413	m	intron	internal	FBRSL1
1	TTGAGGGGTTCAGGCTGTTTTGAAGACA	chr4:34,870,459-34,870,486	m	intron	5'	FBXW7
1	AGTCAACTTAGTACATCAGACCTGATGAACA	chr4:88,397,630-88,397,660	m	intron	internal	FGFRL1
1	AATGGTACACTGTGTAGTAGCAGCCACTGTCGTCTGCACAGCCA	chr4:88,384,672-88,384,714; chr4:88,387,863-88,387,905	m	intron	5'	FGFRL1	2 matches in same intron
2	ACAACCTGTGCATGCAGGACTCTCTGC	chr23:3,811,668-3,811,694	p	intron	3'	FHL3
1	ATGGATTTAAGCTGACCGGCTTTTCAGTCAGCTGAAC	chr1:27,991,911-27,991,948	m	intron	internal	FOXP2
1	AAAAATGGGCTTCCGGGGGCACAGTGC	chr26:4,677,972-4,677,999	p	intron	internal	FOXP4
1	ATGGACCAGGATTATGAGAGACGTCTCCTGCGCCAAAT	chrUn_random:44,477,942-44,477,979	p	exon	5'/CDS	FZR1
1	ATGCATCCCAGCTCCGTAATCATCCCA	chrUn_random:930,720-930,747	p	intron	(only one)	GALNT6
1	TATTCAATTGCCCAGAGAACTGGCATACTAA	chr4:44,447,499-44,447,529	p	intron	internal	GALNTL6
1	AAGGCTGGCCAGAGCACATGCTGTTTC	chr18:10,742,462-10,742,488	m	intron	5'	GRB2
1	GAATTGGGTGGATGGTCACACTCAGGGTTAC	chr4:37,531,569-37,531,599	p	intron	5'	GRID2
1	ATGGTGCTGTCCGCTGCTGACAAGAAC	chr14:12,729,717-12,729,744	p	exon	5'/CDS	HBAA
1	ACTTCAGCAAGGACTTCACTCCCGCCAGCCAG	chr1:199,437,930-199,437,961	p	intron or exon	5' or 3'/CDS	HBG2 or HBE1	HBG2 and HBE1 genes overlap; tag is in first intron of HBG2 gene or last exon of HBE1 gene
1	AAAATGTTTGTTGTTTTGTTGTTTGTTTGTTG	chr5:36,791,332-36,791,363	m	intron	internal	HEATR5A
1	ATTAGTTCAGAAATGTAGGTTCTGCTGCA	chr2:63,893,903-63,893,931	m	intron	internal	HIVEP1
1	GAATACAGATGAGATGGTTGAACTACGTATCCTGCTTCAA	chrZ:39,569,010-39,569,049	m	exon	internal/CDS	HNRNPK
2	TTTTGGGGAAGAAGCAGTAGGAACATG	chr7:16,932,998-16,933,024	m	intron	internal	HNRPA3
1	TGAGATTTGAGAAAGTCTGACTGTCCCCG	chr9:2,647,436-2,647,464	m	intron	(only one)	HS6ST1
2	TTGTTTACAGTCATTGTCCATGCCTACA	chr7:11,216,112-11,216,139	m	exon	3' UTR	HSPD1
4	TTGACCTGCTGTCACCCTGCTGACGGCAGTGACT	chr4:50,648,229-50,648,262	p	intron	internal	IGFBP7
3	AAAGGCAGCAAGGTGCTGGGCGCGC	chr12:5,552,854-5,552,879	m	intron	5'	IQSEC3
2	AATGAGCTTGTAGGTAAACAGCACATTTCTGG	chr2:13,981,940-13,981,971	p	exon	internal/CDS	ITGB1
1	TGTTGCCTAATTAATCCTGCAGGGGGTAT	chr7:29,393,140-29,393,168	p	intron	internal	KALRN
1	GGGATGGGAGAGGAAGGTCTCCCTGACCCCA	chr8:28,249,448-28,249,478	m	intron	internal	KANK4
1	ACGTTTGGAAGGTGTTGTGCTGTGGCAGGGTGTCCA	chr3:84,533,845-84,533,881	m	intron	5'	KCNQ5
2	TTCTCACAGTAGGTTGTTCAGGCTTCT	chr3:106,757,914-106,757,936	p	intron	internal	KLHL29
1	ACTAGAAGTTTGGAGTTTCAGCAAGGAAATGAAA	chr3:106,662,166-106,662,199	p	intron	5'	KLHL29
1	TTGGACTTCTGTAAAGTGTTTCTTATCT	chr4:3,206,943-3,206,970	m	exon	internal/CDS	KLHL9
2	AACAAGAAGCTGATGAGATCGTTCGCATTGCCAAGGCA	chr8:7,831,928-7,831,965	p	exon	internal/CDS	LAMC1
1	ATCAGTGCTTCTGAATCAAGAGTACGAGGAGGGAT	chr4:18,424,148-18,424,182	m	intron	internal	LOC422394	similar to fragile X mental retardation 2
4	TGGCATAGGTTGATGCCCTGTCCCTGGTGACTTTCA	chr9:4,159,984-4,160,019	m	intron	internal	LOC429143	similar to glypican-5
1	GTTTCTTTCCCTGGGGTGCGTGTGGGGAAGAGTGG	chr11:19,762,576-19,762,610	m	exon	3' UTR	MAP1LC3B
1	ATAAGAGTGGTTGGATGCATGGTGTTGGATAGC	chr18:674,569-674,601	p	intron	5'	MAP2K4
2	AATGGCTGGCTTAGTGGCCC	chr2:583,641-583,660	p	intron	internal	MAP4
1	ATTAATGTTTGCCAAAGTGCACATTGATTTA	chr10:10,184,652-10,184,682	m	intron	internal	MAPK6
1	AGTGACAGTGCTGTAGAGCT	chr3:78,240,302-78,240,321	p	exon	internal	MDN1
2	AAGATGCTGCTGGCTTCACTTCTGTCCTACAGTGAGCTCTGCA	chr13:12,336,137-12,336,179	m	exon	3' UTR	MFAP3
1	ATTGTCCTTTGTGACTGTGTGTTTGTGG	chr1:64,054,015-64,054,042	m	intron	internal	MICAL3
1	ACTTGCCAGTCTCAATGTGACCTGTTGTCTGG	chr5:56,925,976-56,926,007	m	intron	5'	MNAT1
1	GAATGTGAGTGGTGATGCAGCTGGGCACCTACTTGC	chr8:4,055,273-4,055,308	m	intron/exon boundary	internal	MTA1
1	AAGGTGACCAACTGAGTGCCATACT	chr1:158,460,402-158,460,425	p	exon	internal/CDS	MYCBP2
1	GATGATTTAGATGGATGGTTGGATC	chr19:9,674-9,697	p	intron	internal	MYH7
1	ATGAGTGAAAGAATAATCACTGTCC	chr20:2,612,509-2,612,533	m	intron	5'	MYH7B
1	TTGTATGTCTTTATTTGTTTTGCTT	chr1:157,141,881-157,141,905	m	intron	5'	NDFIP2
1	AAGTTGGTCCATTTACACCTGAAATACAACGTGTC	chr2:18,247,310-18,247,344	p	intron	internal	NEBL
1	ATAAGTGTTTTGTCTGTCATCTCTCCCC	chr19:8,973,943-8,973,970	m	intron	internal	NF1
1	TGTTCCCCTCCAGAAGGGCTGGAATTCCTGCTCT	chr8:27,988,777-27,988,810	p	intron	internal	NFIA
1	GATTGTGACGTGATGATACTCATGAGCA	chrZ:31,095,856-31,095,882	m	intron	internal	NFIB
1	AAAGCGAGAGATGGCTATTGTGATGAG	chr8:4,253,702-4,253,728	p	exon	internal/CDS	NOTCH2
1	GTGATGAGGATGTGGGTGGTTTGGATCCT	chr5:37,576,734-37,576,762	p	intron	5'	NPAS3
1	AAGGCTTAAACCCAATGGGAGCAGTCAGCTTTGCT	chr27:3,830,282-3,830,316	m	intron	internal	NPEPPS
1	AGAATCATGGAATGGTTGGGATAGTTTTAGCCCCTCATGCCCTGGGCA	chr13:3,027,645-3,027,692	m	intron	internal	NPM1
2	ATCAGTGGAATAGGAACAGTCATCCCTTGTG	chr4:39,942,314-39,942,344	m	intron	3'	NPNT
1	ATTTTGAGATCTGGCTAAGTCTTACCACGTGG	chr4:26,166,294-26,166,324	p	intron	internal	PALLD
3	ACAACTTTTGCCTGTTGGAAAACAACG	chr2:13,093,170-13,093,196	p	intron	5'	PARD3
1	CTTAGTTTGCCAAGTCTGTTCTTCATGGTAA	chr4:73,969,422-73,969,452	m	intron	3'	PCDH7
3	TGAGCTCTGGGCTGCAGTCCCGGGCAGGGCTGTGGGCA	chr13:10,253,849-10,253,887	m	intron	internal	PDLIM7
1	ACACAGCGTGGATCCCTTCCTTGCC	chr23:2,464,828-2,464,853	p	intron	internal	PHACTR4
1	GAGTCTGTGGATGCAGGAATGTTATGCATTTC	chr2:23,706,822-23,706,853	p	intron	5'	PPP1R9A
1	GAGGATGACAAACCTCGTCTGCCACCCTGGGCTCATTTAGC	chr13:18,495,100-18,495,140	m	intron	internal	PPP2R2B
1	AAAAAAAGGTAACAATTGCCA	chr3:27,570,766-27,570,786	p	intron	internal	PRKCE
2	AGCTGATCATGCTTACAGCAGTCATTCCT	chr1:37,745,417-37,745,445	m	exon	internal/CDS	PTPRB
1	AACTTGTATGGAACTCCCATTGACC	chr3:95,767,534-95,767,558	m	exon	3' UTR	PXDN
1	TGATGTTAATTTGTGCCTGGAATCCT	chr2:35,793,848-35,793,873	p	intron	internal	RAB5A
2	TGCTTTGTGTGTTGGTTTCAATGGATTT	chr8:7,533,321-7,533,348	m	intron	internal	RABGAP1L
1	CTTGGGCTCCGTGTGGATGCG	chr20:1,053,958-1,053,978	p	exon or intron	3'/CDS or 5'	RBM12 or CPNE1	RBM12 and CPEN1 genes overlap; tag falls in last exon of RBM12 and first intron of CPNE1
1	ATTACCCAATTGCACACTACAAAGCCA	chr7:23,321,913-23,321,939	p	intron	internal	RBMS1
1	TTTCCCCCTTGAAAGTGTAACTCAATTGCACCC	chr2:39,394,073-39,394,105	p	intron	internal	RBMS3
1	AACCCAATCCAGTGATGAGTCCAATGGTTGGCTCCTGGGATGTGTGCTGAGGTATGTGGAGTG	chr1:14,221,131-14,221,193	m	intron	internal	RELN
2	TTTGCTCTTTCTCCACTCCCACTGCTGCATTTGACTAGTCTTT	chr2:55,491,932-55,491,974	p	exon	(only one)	RNY3
2	AATGTCTTAGTCTCTAGTACTAAGCAAAA	chr1:99,916,733-99,916,761	p	intron	internal	ROBO1
3	GGGAAGAAGAAGGTGTGGTTGGACCC	chr27:4,012,378-4,012,403	p	exon	internal/CDS	RPL19
1	AATGATGAGACTTGGCTCCCTCTACT	chr3:58,701,689-58,701,715	m	intron or miRNA	internal	RPS12 or MIR1454	tag falls within MIR1454 gene, which lies within intron of RPS12 gene
2	AGCTGTGGGCAGTTGAGACCTTCTATGATG	chr3:38,685,010-38,685,032 (partial)	m	exon	internal/CDS	RYR2
2	AGCAGATGCATGGGAAACAGACTCAGCAGCAAG	chr5:59,002,062-59,002,094	m	intron	internal	SAMD4A
1	ACTGCAGAGAGAGAGGCAGAGAGCAGGCTCTCCCTCGCTGATCTAGAATTGGCCTGAGGATTTGG	chr18:4,065,458-4,065,522	m	intron	internal	SEC14L1
1	AGCTTGTGCTGGGAACTGGTTTGTACTCACA	chr18:3,806,451-3,806,481	p	intron	internal	SEPT9
1	CCGTAATCTCTCTGTAGGTATG	chr8:29,811,432-29,811,453	p	intron	internal	SFRS11
1	AGAATTTGTTAGCTGAGACTTTCCCTTTTG	chr7:29,641,795-29,641,824	m	intron	internal	SLC12A8
1	CTAATTGCCTCCTACCTGCATGTGTTGGGTCT	chr8:12,439,982-12,440,013	m	intron	internal	SLC30A7
1	GCCTTTTGTTGACTTCTAACTTCCAAATACT	chr4:9,988,135-9,988,165	p	exon	3' UTR	SLITRK4
3	TAATTTTGTATTATGTATATTGCAATTAAAGTGTTA	chr1:108,117,262-108,117,297	p	exon	3' UTR	SOD1
1	ACATTTATTTTGTGTGTGTGTGTGT	chr1:68,299,981-68,300,005	p	intron	internal	SOX5
1	GAATAAGGTTACTGTAAGGTTAGTCTG	chrZ:20,277,517-20,277,544	p	intron	internal	SREK1
1	AAAAGCTGCCATCCTACCTGTCTTGTC	chr1:35,318,148-35,318,174	p	intron	5'	SRGAP1
1	AGTGCAAGAAGTGTATACTGCTCAAC	chr3:18,369,225-18,369,250	m	exon	3' UTR	SRP9
1	ACAAACAATTTGTCAGCACCACTCCTGCCCTGCTGTTG	chr19:6,057,265-6,057,302	m	exon	5'	SSH2
1	AGTTGGATCCTGTAGTTAGTACTGAAGATGAAGGCAGTAAGC	chr1:178,386,217-178,386,258	p	intron	5'	STARD13
1	GTGCACCTTTGGGGTCTGTCGTGCAG	chr18:2,067,074-2,067,099	m	intron	3'	STX8
1	AATTCTGTTCTGCCGAGGTCACTTGTTGCA	chr2:120,707,738-120,707,768	p	intron	internal	SULF1
4	AAATACCCTGTCCTGTGGTGTGGAGGAGGCTTGTT	chr26:223,651-223,685	m	intron	5'	TBC1D22B
2	GTGCTGAGTCATCTCAGAAAGGAATGCATCTAAAATACT	chr1:51,553,361-51,553,398	m	intron	5'	TEF
1	AGGAGTGTGATCGAAAGTGTCCGGC	chr19:7,026,605-7,026,629	m	intron	5'	TEX14
1	GATGACCGTTCCCGTCCCACTTGGTTGGGTCTGGGAGGGAGAGAACACAGGCTGAGT	chr19:7,026,461-7,026,517	m	intron	5'	TEX14
2	AATGGTTTTCTTAAGTGATGCGGACTG	chr1:141,559,546-141,559,572	m	intron	internal	TFDP1
1	GGACCCTGATGGTCATGGCAGACATTTTCTGTCCCAGA	chr9:25,470,604-25,470,640	p	exon	internal/CDS	TM4SF18
2	GAGGGAAATGCTGCATTTACACATGCCTGTAGATTTGTACACAAGGTGTTAC	chr1:52,004,299-52,004,350	m	exon	3' UTR	TNRC6B
1	AAATCATGCAGAAAGGCTGTCACTCATCTCGT	chr20:12,666,007-12,666,038	m	intron	(only one)	TSHZ2
1	ATCTGATGAATGCAGCGCATTTTTGAGTGTTAGAG	chr7:16,318,950-16,318,984	p	exon	internal/CDS	TTN
1	TGAGATAGCTGTTGAAGAACCACCGTCAAC	chr7:16,339,449-16,339,478	p	exon	internal/CDS	TTN
1	GGATACATCTTAGAGAGGAAAGAGAA	chr7:16,422,533-16,422,558	p	exon	internal/CDS	TTN
1	GAATTCCGTGTGATTGCTAGGAATG	chr7:16,617,970-16,617,994	p	exon	internal/CDS	TTN
1	ATGGTTGGTGAAGCTAAAGCTACAGCAC	chr7:16,391,584-16,391,611	p	exon	internal/CDS	TTN
2	GAGATGTAGCTAGACTGTCT	chr7:16,290,837-16,290,856	p	intron	internal	TTN
1	GTACTTTGGAGTGCAAAGTGGCAGGC	chr7:16,305,779-16,305,804	p	exon	internal/CDS	TTN
1	ATTTTTGCAACAGGAGCTCCAGGATACTGC	chr4:41,355,002-41,355,031	m	intron	5'	WWC2
1	TAGCTATAGTTAGTTTTCTTGGAGACCATTCTTGTTGGGGTTATT	chr4:41,334,329-41,334,373	m	intron	internal	WWC2
3	AGAGAAGGATGCCTGGGGCT	chr11:15,697,855-15,697,874; chr11:15,701,093-15,701,112	p	intron	3'	WWOX	2 matches in same intron
2	ATGGGAGAGTTATCTGCTAGCA	chr2:127,834,495-127,834,516	p	intron	internal	WWP1
1	AAGGTGAGATGCCACTGTTGTTGAGACACTC	chr2:6,085,580-6,085,611	m	intron	internal	XYLB
1	AAGGTCTTGCAGTGTGAGGTAGATGTTCTG	chr1:187,016,690-187,016,718	m	intron	internal	YAP1
1	ATGTGGTCATTAGTGGATCAAATGTGGGCTGAGATGACT	chr2:15,834,465-15,834,503	m	intron	internal	YME1L1
1	GCAGTTGGATATATTTGGTTATTTCCAG	chr2:14,330,064-14,330,092	m	intron	5'	ZEB1
1	GGAATAAGTGCTACTTGAGAAG	chrZ:54,450,494-54,450,515	p	exon	3' UTR	ZNF462
1	AATTCATGCTCAGGTCATAGCAATGCATGGTCAGAT	chrUn_random:50,745,667-50,745,702	m	intron	unknown	unknown	EST evidence
2	ATGTGGTCTTTATGTCTCTCTGTGGTGTCTTTGTGGGTCTCT	chrUn_random:41,050,567-41,050,608	p	intron	unknown	unknown	EST evidence
1	AATTGGCTGACCCTCAAGCCTCTGGGGGTCACCT	chr9:6,049,164-6,049,197	p	exon	unknown	unknown	matches cDNA clone ChEST23o20
1	AGCCCCACTGGGTCCATCCACACATAAACCCCTGGT	chrM:3,478-3,513	p	intron	unknown	unknown	EST evidence
1	GACCCAATAATTGAGCAATGGACCAAGCTACCCCA	chrM:3,618-3,654	p	intron	unknown	unknown	EST evidence
1	ATTCCCGTGCAAAAACGAGAATGTGAACATAAG	chrM:3,393-3,425	p	exon or intron/exon border	unknown	unknown	EST evidence
2	CAAGATCAAGTGTAGTATCTG	chrUn_random:27,492,585-27,492,604	p	intron	unknown	unknown	EST evidence
3	ACATATTGTGTTTATGTCTGTGTGCA	chr11:2,375,713-2,375,738	p	exon	unknown	unknown	matches cDNA clone ChEST198l10
1	TTGGCCTGTGTTCTGTTTTTTTAATAAAAGAATAGTATATAGGCTGGA	chr1:59,816,089-59,816,139	p	exon	unknown	unknown	matches cDNA clone ChEST72m20
1	ATGCTGCTAATATGTAGAAGTGTAGCACA	chr5:52,985,050-52,985,078	p	intron	unknown	unknown	matches cDNA clone ChEST299l2, EST evidence
1	GATTGTTTCTCTCTTCCCCCTAATCCTGTT	chr11:16,148,250-16,148,279	p	intron	unknown	unknown	matches cDNA clone ChEST925p21, EST evidence
1	AGTTCCGACGCGAGGGATGCG	unknown	unknown	unknown	unknown	unknown	matches cDNA clone ChEST373c10, EST evidence
1	GAAAGGATGGCGCACCGGACTCCCTGAATT	unknown	unknown	unknown	unknown	unknown	matches cDNA clone ChEST373c10, EST evidence
3	AAATAGGTGAACTCAGTAAAACCTATTCTGTCTGATAATC	chr3:38,567,602-38,567,641	m	intergenic		N/A
1	AGAGACTACTGCTGCCTTCAGAACTTGTCC	chr11:6,265,786-6,265,805	p	intergenic		N/A
1	GGGTCCTGGTTCCCGTCTTGGCAACTGCCC	chr6:27,555,642-27,555,671	p	intergenic		N/A
1	ATCCTTGTCCCTCCTGGGTACTGGGATGGCTGCTTGATAG	chr6:27,515,731-27,515,770	p	intergenic		N/A
1	AAGAACATCCAATTAAAGACTGCTGCTTTC	chr2:105,261,935-105,261,964	p	intergenic		N/A
1	AGAGCCTCTCCGGTGTCTCACGTCTGTCTTGCCAGGTTGG	chr21:3,880,349-3,880,388	m	intergenic		N/A
1	ACGAGAAGTACTGTGTGAAACGC	chr14:5,072,012-5,072,034	p	intergenic		N/A
1	AGTGCATGCTTTCCCTTCTTATGGGTTCT	chr4:17,643,762-17,643,791	m	intergenic		N/A
1	GGGAATCTGAAATGAAGTACAGGGGGAAGC	chr1:63,270,420-63,270,449	p	intergenic		N/A
1	CCAACCTGGCAAGACAGACGTGAGACACCGGAGAGGCTCT	chr21:3,880,349-3,880,388	p	intergenic		N/A
2	ATTTAGAGTTCCCAGTGTAAGGCCA	chr6:17,158,580-17,158,604	p	intergenic		N/A
1	ACTCATCTCCAACACCCAACTGA	chrUn_random:46,641,721-46,641,743; chrUn_random:46,642,240-46,642,262	m	intergenic		N/A	2 matches in same intergenic region
1	ATTGGTGGTGGCTGAGTGGCTG	chr24:3,291,867-3,291,888	p	intergenic		N/A
1	AGCTTGTAACTGTGAAGAGTCTGTAA	chr11:20,120,845-20,120,870	p	intergenic		N/A
1	TTTCTGCTGTGTACTGTTTTTGATTAGGTATGG	chr1:99,413,579-99,413,611	m	intergenic		N/A
1	TTCTAGTTGTAGAATTGGTTTAGTATAC	chr3:49,940,570-49,940,597	p	intergenic		N/A
1	TGTGGTGTGAGACTCCTCTGATA	chr4:51,949,180-51,949,202	m	intergenic		N/A
1	TGAGATCTTAGCATGACGCGTGGTGT	chr17:9,532,083-9,532,108	p	intergenic		N/A
1	TGAAAGTTATAGTCTTGCAGATTATAGCTCCCTAGAA	chr5:14,038,798-14,038,834	p	intergenic		N/A
1	GAGAGATTTATGATAAACACTT	chr2:65,985,525-65,985,545	m	intergenic		N/A
1	GAAAATCCTGTTAGAAGGCACTTTGG	chr4:36,025,509-36,025,534	m	intergenic		N/A
1	CTGTACAATTGCTGTACCAA	chr1:37,624,528-37,624,547	p	intergenic		N/A
1	AAGGTGGTTCCCAGCTTGGGTAGCTTG	chr2:153,034,419-153,034,445	m	intergenic		N/A
1	ATAGAAACAGTAGTGTTTCTACTGTCAA	chr4:73,748,805-73,748,832	m	intergenic		N/A
1	ATCCCATCCCATCCCATCCCATCCCATGATGTGTTGT	chr17:5428461-5428488	m	intergenic		N/A
1	ATACCCCCTAAGCTCACTTTAAGACGGCTCT	chrM:2,112-2,142	p	intergenic		N/A
2	CTTCTTTGTCTTGCTGCCTCTACA	chr20:703,249-703,272	m	intergenic		N/A
1	CTCTCTACTGTAAGTGATAGTTTTGCCACTGAGGCATTAAT	chr13:12,953,787-12,953,827	m	intergenic		N/A
1	AAGGTTGGATGAGGCCGGTCACATCGCCGGTATGG	chr1:200,066,170-200,066,204	m	intergenic		N/A
3	ACATGGCACAGCATGGCTTAGTGCTCCATGATA	chr22:3886175-3886546	p	intergenic		N/A	4 matches in same intergenic region
1	ACTCCAGTGCCTCGATGGCGACAGTTCTGGA	chr5:8,547,757-8,547,787	m	intergenic		N/A
1	AGAAGCTGCTAGTGTGGTGGCTTTTCT	chr12:1,419,442-1,419,468	p	intergenic		N/A
1	AGGAGAGGCACTGATGTGTGGTTGACT	chr1:67,163,541-67,163,567	p	intergenic		N/A
1	AGGGAAGTACTGGCCATAACCTCTTCCATACTT	chr1:67,093,615-67,093,647	p	intergenic		N/A
1	AGGGTCTCTGTGCTCTCTGTGTGGACTTG	chr2:29,171,516-29,171,543	p	intergenic		N/A
1	ATGCTTTCAATGCTGCTGCTGTCAGTAAGTATTTGCTGAATTTGCCCATCT	chr7:29,018,447-29,018,497	p	intergenic		N/A
