# Supplementary material for: Identification of Targets of CUG-BP, Elav-Like Family Member 1 (CELF1) Regulation in Embryonic Heart Muscle
Source: PLoS One. 2016 Feb 11;11(2):e0149061. doi: 10.1371/journal.pone.0149061 (PMC4750973; doi:10.1371/journal.pone.0149061)
Supplement: S2 Table — (XLS) [file pone.0149061.s003.xls]

## Sheet: Table S2
Table S2. The subset of intronic CELF1 CLIP tags that fall within annotated genes
CLIP tag sequence	Gene	Chromosome	Start	End	Strand	Intron length	Distance to upstream SS	Distance to downstream SS
ACAAATTGGCATTTCGTAGAAGTCAAACCA	ABLIM1	6	29380821	29380850	-	86538	82126	4383
AGCTCACTTGGCAGTGCCATCACTAGC	ATP5I	Z	52365785	52365811	+	1138	102	1010
ACTCTTGTCTCTGATGGTGGTTTGAC	BCL11A	3	1876871	1876893	-	45996	563	45411
GAGAAATACTGCAGAAATTCTAA	BIN1	7	25266814	25266836	+	38307	38146	139
AGTGAATGTGCTGTTGTTGTCTTCAGCTGCTGCAT	BIN1	7	25303112	25303146	+	10378	4806	5538
TAGTATGATGAAACTGGTGAGGGGTCTGGA	CACNA2D1	1	11058016	11058045	+	130635	16972	113634
AACTGCCATTCAGATGAGTGGACA	CCDC132	2	22905215	22905238	+	6431	3460	2948
TTAGAAAAGAGGCAAAGGCATCTGCATGGACAGGAG	CELF2	1	5996217	5996252	+	9313	1208	8070
AGAAATCTTTGTTTCAGTGG	CLPTM1L	2	88105642	88105661	-	1525	472	1034
GAAAAAAAAAAGGGAAATGGGAAGGACTAAGTGCT	COL4A1	1	143157396	143157430	-	46262	7547	38681
ATGCGTGGCTCTCTCATGGTCA	COL5A1	17	8239178	8239199	+	3576	2440	1115
CTTGGGCTCCGTGTGGATGCG	CPNE1	20	1053958	1053978	+	28587	8722	19845
TGACCTTTCCTCTGCACTTGAAT	CRADD	1	46830753	46830776	+	69840	32512	37305
TGTTGGGAGTCAGGAGCGCGGGAGGAACG	CSRP1	26	570376	570405	+	217139	33099	184011
ATGAAGAGAAAATATGGTCCAGCATTTTTTATGCTTGAAGG	CTNNA3	6	7959432	7959473	+	155711	90931	64739
AAACATAAATGAGCCCCAGCGTGACACATTTC	DPF3	5	28673159	28673190	+	69022	3975	65016
ACCAGTCTCTTTGAGTGAACTCATAGTGCTT	ERG	1	111072053	111072083	-	29368	18791	10547
AGGGGACTGTCCTGTTCCTCA	ESRRG	3	21293085	21293105	+	247578	190843	56715
AGTCAACTTAGTACATCAGACCTGATGAACA	FGFRL1	4	88397630	88397660	-	87474	34867	52577
AAGGCTGGCCAGAGCACATGCTGTTTC	GRB2	18	10742462	10742488	-	25471	156	25289
ACTTCAGCAAGGACTTCACTCCCGCCAGCCAG	HBG2	1	199437930	199437961	+	3854	885	2938
TGAGATTTGAGAAAGTCTGACTGTCCCCG	HS6ST1	9	2647436	2647464	-	165351	32865	132458
ATTAATGTTTGCCAAAGTGCACATTGATTTA	MAPK6	10	10184652	10184682	-	2016	999	987
GATGATTTAGATGGATGGTTGGATC	MYH7	19	9674	9697	+	370	117	230
ATGAGTGAAAGAATAATCACTGTCC	MYH7B	20	2612509	2612533	-	1425	481	920
TTGTATGTCTTTATTTGTTTTGCTT	NDFIP2	1	157141881	157141905	-	19567	1949	17594
AAGTTGGTCCATTTACACCTGAAATACAACGTGTC	NEBL	2	18247310	18247344	+	105088	91171	13883
TGTTCCCCTCCAGAAGGGCTGGAATTCCTGCTCT	NFIA	8	27988777	27988810	+	25383	2601	22749
GATTGTGACGTGATGATACTCATGAGCA	NFIB	Z	31095856	31095882	-	2393	1399	968
AGAATCATGGAATGGTTGGGATAGTTTTAGCCCCTCATGCCCTGGGCA	NPM1	13	3027645	3027692	-	1777	820	910
ACAACTTTTGCCTGTTGGAAAACAACG	PARD3	2	13093170	13093196	+	47599	46763	810
TGAGCTCTGGGCTGCAGTCCCGGGCAGGGCTGTGGGCA	PDLIM7	13	10253849	10253887	-	9618	6299	3281
TGATGTTAATTTGTGCCTGGAATCCT	RAB5A	2	35793848	35793873	+	857	118	714
TGCTTTGTGTGTTGGTTTCAATGGATTT	RABGAP1L	8	7533321	7533348	-	57311	43006	14278
ATTACCCAATTGCACACTACAAAGCCA	RBMS1	7	23321913	23321939	+	12113	2050	10037
AGCTTGTGCTGGGAACTGGTTTGTACTCACA	SEPT9	18	3806451	3806481	+	4577	3277	1270
CCGTAATCTCTCTGTAGGTATG	SFRS11	8	29811432	29811453	+	3973	2577	1375
CTAATTGCCTCCTACCTGCATGTGTTGGGTCT	SLC30A7	8	12439982	12440013	-	4825	2737	2057
ACATTTATTTTGTGTGTGTGTGTGT	SOX5	1	68299981	68300005	+	21899	18472	3403
AAAAGCTGCCATCCTACCTGTCTTGTC	SRGAP1	1	35318148	35318174	+	68800	18253	50521
GTGCACCTTTGGGGTCTGTCGTGCAG	STX8	18	2067074	2067099	-	25238	2526	22687
GTGCTGAGTCATCTCAGAAAGGAATGCATCTAAAATACT	TEF	1	51553361	51553398	-	10835	10255	543
ATGGGAGAGTTATCTGCTAGCA	WWP1	2	127834495	127834516	+	1943	1509	413
AAGGTCTTGCAGTGTGAGGTAGATGTTCTG	YAP1	1	187016690	187016718	-	41553	31149	10376
ATGTGGTCATTAGTGGATCAAATGTGGGCTGAGATGACT	YME1L1	2	15834465	15834503	-	456	315	103
GCAGTTGGATATATTTGGTTATTTCCAG	ZEB1	2	14330064	14330092	-	88368	74562	13778
