# Supplementary material for: Identification of Targets of CUG-BP, Elav-Like Family Member 1 (CELF1) Regulation in Embryonic Heart Muscle
Source: PLoS One. 2016 Feb 11;11(2):e0149061. doi: 10.1371/journal.pone.0149061 (PMC4750973; doi:10.1371/journal.pone.0149061)
Supplement: S3 Table — (XLSX) [file pone.0149061.s004.xlsx]

## Sheet: Expressed in both
Table S3: Transcripts exhibiting significant differences in expression of ≥ 1.5-fold between mock- and siCELF1-transfected primary embryonic cardiomyocytes
test_id	gene_id	gene	locus	sample_1	sample_2	value_1	value_2	log2(fold_change)	fold change	fold regulation	p_value	q_value
XLOC_088168	XLOC_088168	ENSGALG00000025113	Z:58198465-58210630	mock	siCELF1	50.8189	0.322758	-7.29877	0.00635113	-157.452	0.00205	0.0189684
XLOC_055271	XLOC_055271	ENSGALG00000024029	4:1796342-1799676	mock	siCELF1	4.43197	0.0723995	-5.93582	0.0163358	-61.2153	0.00125	0.0126337
XLOC_050400	XLOC_050400	gga-mir-6702	3:107007786-107009135	mock	siCELF1	4.63035	0.0927522	-5.6416	0.0200313	-49.9219	5e-05	0.00076141
XLOC_065920	XLOC_065920	ENSGALG00000028515	5:37556747-37560567	mock	siCELF1	2.99172	0.170588	-4.13239	0.0570199	-17.5377	0.0014	0.0138255
XLOC_074919	XLOC_074919	Espin-like protein	9:4324648-4326556	mock	siCELF1	0.308033	0.0217092	-3.8267	0.0704772	-14.189	0.0014	0.0138255
XLOC_023520	XLOC_023520	U2	14:6960344-6960488	mock	siCELF1	208.06	15.9416	-3.70613	0.0766203	-13.0514	5e-05	0.00076141
XLOC_011058	XLOC_011058	gga-mir-6553	1:76379484-76382191	mock	siCELF1	1.57056	0.124547	-3.65651	0.0793014	-12.6101	5e-05	0.00076141
XLOC_014853	XLOC_014853	-	1:168771783-168774054	mock	siCELF1	0.320755	0.0265962	-3.59218	0.0829175	-12.0602	0.0066	0.0488294
XLOC_035326	XLOC_035326	5S_rRNA	2:45053821-45053940	mock	siCELF1	297.398	25.9307	-3.51966	0.087192	-11.4689	5e-05	0.00076141
XLOC_024332	XLOC_024332	U4	15:9394643-9395354	mock	siCELF1	61.5118	5.57635	-3.46347	0.090655	-11.0308	0.00355	0.0294161
XLOC_066773	XLOC_066773	Metazoa_SRP	5:57588687-57588986	mock	siCELF1	13.8223	1.26546	-3.44927	0.0915517	-10.9228	5e-05	0.00076141
XLOC_059987	XLOC_059987	RNase_MRP	4:39276201-39276488	mock	siCELF1	47.8127	4.43865	-3.4292	0.0928342	-10.7719	5e-05	0.00076141
XLOC_066772	XLOC_066772	Metazoa_SRP	5:57587569-57587868	mock	siCELF1	32.8674	3.05786	-3.42606	0.0930365	-10.7485	5e-05	0.00076141
XLOC_070336	XLOC_070336	ENSGALG00000027104	7:18744561-18930989	mock	siCELF1	2.74655	0.256734	-3.41927	0.0934754	-10.698	5e-05	0.00076141
XLOC_025179	XLOC_025179	-	16:132291-133561	mock	siCELF1	10.7084	1.07692	-3.31376	0.100568	-9.94354	5e-05	0.00076141
XLOC_012262	XLOC_012262	Fibulin-2	1:108999307-109001047	mock	siCELF1	215.434	23.1106	-3.22062	0.107275	-9.32187	5e-05	0.00076141
XLOC_004261	XLOC_004261	Fibulin-2	1:108999307-109001047	mock	siCELF1	147.703	16.5031	-3.16189	0.111732	-8.95001	5e-05	0.00076141
XLOC_025808	XLOC_025808	ENSGALG00000009019	17:505643-508199	mock	siCELF1	0.502551	0.0573146	-3.1323	0.114047	-8.76832	0.0051	0.0397557
XLOC_071597	XLOC_071597	Rap guanine nucleotide exchange factor 4	7:16961676-17072381	mock	siCELF1	5.23916	0.654044	-3.00188	0.124837	-8.01043	5e-05	0.00076141
XLOC_024331	XLOC_024331	U4	15:9394037-9394178	mock	siCELF1	40.1623	5.18732	-2.95278	0.129159	-7.7424	0.00055	0.00630385
XLOC_048433	XLOC_048433	C6ORF192	3:56057448-56071315	mock	siCELF1	9.69599	1.28102	-2.92009	0.132119	-7.56893	5e-05	0.00076141
XLOC_001782	XLOC_001782	-	1:49313196-49314406	mock	siCELF1	0.188635	0.0252812	-2.89946	0.134022	-7.46147	0.00535	0.0413764
XLOC_007723	XLOC_007723	THRSPB	1:192070044-192070743	mock	siCELF1	0.7704	0.10344	-2.89681	0.134268	-7.44778	0.0001	0.00142184
XLOC_086609	XLOC_086609	-	Z:8228851-8231983	mock	siCELF1	0.896591	0.121709	-2.88102	0.135746	-7.36671	5e-05	0.00076141
XLOC_011904	XLOC_011904	5_8S_rRNA	1:100350989-100351841	mock	siCELF1	4145.35	572.582	-2.85594	0.138126	-7.23975	5e-05	0.00076141
XLOC_073839	XLOC_073839	RNaseP_nuc	8:6609039-6609668	mock	siCELF1	19.4602	2.72089	-2.83838	0.139818	-7.15216	5e-05	0.00076141
XLOC_082899	XLOC_082899	Carnosine synthase 1	AADN03026971.1:0-809	mock	siCELF1	0.412337	0.0612386	-2.75131	0.148516	-6.73328	0.0029	0.0250355
XLOC_088902	XLOC_088902	C-C motif chemokine 21	Z:8228851-8231983	mock	siCELF1	0.801341	0.119133	-2.74984	0.148667	-6.72643	5e-05	0.00076141
XLOC_072813	XLOC_072813	GPR88	8:10783843-10785051	mock	siCELF1	0.237204	0.0353161	-2.74773	0.148885	-6.71659	0.00585	0.0442498
XLOC_025255	XLOC_025255	-	17:499466-500315	mock	siCELF1	0.62253	0.0927744	-2.74635	0.149027	-6.71017	5e-05	0.00076141
XLOC_055646	XLOC_055646	EDNRB2	4:11117413-11129349	mock	siCELF1	3.69145	0.555122	-2.73331	0.150381	-6.6498	5e-05	0.00076141
XLOC_009703	XLOC_009703	-	1:49313196-49314406	mock	siCELF1	0.184025	0.028455	-2.69315	0.154625	-6.46724	0.00665	0.0491494
XLOC_022951	XLOC_022951	IGFALS	14:13197804-13200961	mock	siCELF1	0.469468	0.0726289	-2.69241	0.154705	-6.46392	5e-05	0.00076141
XLOC_078330	XLOC_078330	Carnosine synthase 1	AADN03012857.1:32-691	mock	siCELF1	0.64981	0.102739	-2.66104	0.158106	-6.32489	0.0032	0.0270986
XLOC_084105	XLOC_084105	-	JH375641.1:1559-1954	mock	siCELF1	1.67818	0.271274	-2.62907	0.161648	-6.18627	0.0001	0.00142184
XLOC_028129	XLOC_028129	TLCD1	19:5805929-5807619	mock	siCELF1	69.7758	11.4454	-2.60796	0.164031	-6.09641	5e-05	0.00076141
XLOC_089166	XLOC_089166	GZMK	Z:16502543-16525301	mock	siCELF1	0.319741	0.052516	-2.60608	0.164245	-6.08847	5e-05	0.00076141
XLOC_056420	XLOC_056420	-	4:30543031-30554918	mock	siCELF1	1.34321	0.222017	-2.59694	0.165289	-6.05002	0.0038	0.0311659
XLOC_021338	XLOC_021338	SLC6A7	13:12538021-12548642	mock	siCELF1	0.654863	0.109657	-2.57819	0.167451	-5.9719	0.00055	0.00630385
XLOC_054235	XLOC_054235	7SK	3:87768166-87768495	mock	siCELF1	136.866	23.0416	-2.57046	0.168351	-5.93999	5e-05	0.00076141
XLOC_020339	XLOC_020339	SLC38A5	12:3204516-3209811	mock	siCELF1	6.53642	1.10261	-2.56758	0.168687	-5.92814	5e-05	0.00076141
XLOC_013357	XLOC_013357	-	1:133254246-133254548	mock	siCELF1	3.43768	0.585074	-2.55474	0.170195	-5.87562	0.00035	0.00425161
XLOC_045202	XLOC_045202	-	27:4230722-4231182	mock	siCELF1	7.86906	1.36062	-2.53193	0.172907	-5.78345	5e-05	0.00076141
XLOC_026239	XLOC_026239	NR5A1	17:9429010-9444852	mock	siCELF1	0.424878	0.0736323	-2.52864	0.173302	-5.77027	5e-05	0.00076141
XLOC_082607	XLOC_082607	Antigen WC1.1	AADN03026015.1:1296-2607	mock	siCELF1	1.01876	0.179026	-2.50858	0.175728	-5.6906	0.00075	0.00821311
XLOC_037835	XLOC_037835	CA8	2:112402985-112453455	mock	siCELF1	0.204919	0.0364076	-2.49274	0.177669	-5.62846	0.00045	0.00528439
XLOC_030722	XLOC_030722	-	2:64879264-64886973	mock	siCELF1	0.372497	0.0664753	-2.48634	0.178458	-5.60355	5e-05	0.00076141
XLOC_033492	XLOC_033492	-	2:142062732-142068324	mock	siCELF1	0.492908	0.0881012	-2.48408	0.178738	-5.59477	5e-05	0.00076141
XLOC_014852	XLOC_014852	-	1:168769424-168770700	mock	siCELF1	0.387648	0.0695323	-2.47899	0.17937	-5.57507	0.0004	0.00477413
XLOC_005584	XLOC_005584	-	1:137767825-137779987	mock	siCELF1	0.242847	0.0436274	-2.47674	0.17965	-5.56638	0.0012	0.0122088
XLOC_035297	XLOC_035297	TGM4	2:43743130-43753642	mock	siCELF1	32.8239	5.92081	-2.47088	0.180381	-5.54382	5e-05	0.00076141
XLOC_037897	XLOC_037897	CRH	2:114712173-114713167	mock	siCELF1	0.628877	0.113582	-2.46904	0.180611	-5.53675	5e-05	0.00076141
XLOC_077793	XLOC_077793	Glyceraldehyde-3-phosphate dehydrogenase	AADN03011292.1:663-782	mock	siCELF1	152.208	27.5697	-2.46489	0.181132	-5.52085	0.00015	0.00203645
XLOC_023394	XLOC_023394	RASD1	14:4778982-4780852	mock	siCELF1	18.843	3.52363	-2.41889	0.187	-5.34759	5e-05	0.00076141
XLOC_080700	XLOC_080700	Carnosine synthase 1	AADN03020153.1:778-2073	mock	siCELF1	0.751298	0.141723	-2.40631	0.188638	-5.30117	5e-05	0.00076141
XLOC_080698	XLOC_080698	Carnosine synthase 1	AADN03020153.1:778-2073	mock	siCELF1	0.904651	0.171068	-2.40279	0.189099	-5.28825	5e-05	0.00076141
XLOC_027251	XLOC_027251	-	18:9456140-9466414	mock	siCELF1	35.0061	6.66511	-2.39291	0.190398	-5.25216	5e-05	0.00076141
XLOC_022648	XLOC_022648	SS5R	14:5609927-5618053	mock	siCELF1	0.838776	0.159739	-2.39257	0.190443	-5.25092	5e-05	0.00076141
XLOC_038919	XLOC_038919	-	2:142062732-142068324	mock	siCELF1	0.320939	0.0612479	-2.38957	0.190839	-5.24001	5e-05	0.00076141
XLOC_082896	XLOC_082896	Rhotekin	AADN03026935.1:670-1218	mock	siCELF1	32.46	6.2086	-2.38632	0.19127	-5.22822	5e-05	0.00076141
XLOC_032062	XLOC_032062	AQP4	2:104097222-104109628	mock	siCELF1	0.18373	0.0354069	-2.37549	0.192711	-5.18912	5e-05	0.00076141
XLOC_023450	XLOC_023450	-	14:5562667-5568489	mock	siCELF1	0.603262	0.118145	-2.35223	0.195843	-5.10613	0.00125	0.0126337
XLOC_021239	XLOC_021239	MXD3	13:9528622-9529772	mock	siCELF1	3.41064	0.669199	-2.34953	0.19621	-5.09658	5e-05	0.00076141
XLOC_039049	XLOC_039049	ENSGALG00000019430	2:147954951-147960386	mock	siCELF1	14.7274	2.94323	-2.32303	0.199847	-5.00382	5e-05	0.00076141
XLOC_064248	XLOC_064248	Prostaglandin D2 receptor	5:58008797-58011354	mock	siCELF1	2.47493	0.49637	-2.3179	0.200559	-4.98606	5e-05	0.00076141
XLOC_024634	XLOC_024634	-	15:4102073-4104441	mock	siCELF1	0.140912	0.0283946	-2.3111	0.201507	-4.96261	0.0002	0.0026217
XLOC_032981	XLOC_032981	KCNS2	2:127405803-127430581	mock	siCELF1	1.90971	0.392427	-2.28286	0.20549	-4.86642	5e-05	0.00076141
XLOC_045201	XLOC_045201	Telethonin	27:4229503-4229909	mock	siCELF1	3.0497	0.628904	-2.27776	0.206218	-4.84924	5e-05	0.00076141
XLOC_034376	XLOC_034376	GAD2	2:16147742-16180423	mock	siCELF1	0.174981	0.0361359	-2.27569	0.206514	-4.84229	5e-05	0.00076141
XLOC_063248	XLOC_063248	C-type lectin domain family 14 member A	5:36646782-36650114	mock	siCELF1	0.344932	0.0717283	-2.2657	0.207949	-4.80888	5e-05	0.00076141
XLOC_054733	XLOC_054733	MATN3	3:101078562-101093823	mock	siCELF1	0.834426	0.173661	-2.26451	0.20812	-4.80491	5e-05	0.00076141
XLOC_044254	XLOC_044254	MYOG	26:960277-964046	mock	siCELF1	0.256868	0.0541997	-2.24467	0.211002	-4.73929	0.00015	0.00203645
XLOC_023563	XLOC_023563	TMC7	14:8473885-8490319	mock	siCELF1	2.31283	0.488681	-2.24269	0.211292	-4.73279	5e-05	0.00076141
XLOC_065857	XLOC_065857	C-type lectin domain family 14 member A	5:36646782-36650114	mock	siCELF1	0.366626	0.0782721	-2.22774	0.213493	-4.684	5e-05	0.00076141
XLOC_066823	XLOC_066823	Prostaglandin D2 receptor	5:58008797-58011354	mock	siCELF1	8.11049	1.73501	-2.22485	0.213921	-4.67462	5e-05	0.00076141
XLOC_043481	XLOC_043481	ENSGALG00000028843	25:950251-951341	mock	siCELF1	1.16946	0.25286	-2.20943	0.21622	-4.62493	5e-05	0.00076141
XLOC_071018	XLOC_071018	GULP1	7:728749-1005862	mock	siCELF1	79.131	17.1394	-2.20692	0.216596	-4.61689	5e-05	0.00076141
XLOC_077792	XLOC_077792	Glyceraldehyde-3-phosphate dehydrogenase	AADN03011292.1:663-782	mock	siCELF1	75.3818	16.3303	-2.20666	0.216635	-4.61605	0.0046	0.0365917
XLOC_001993	XLOC_001993	ASCL4	1:53280913-53283400	mock	siCELF1	0.495753	0.107418	-2.20639	0.216676	-4.61519	0.00275	0.0239318
XLOC_041124	XLOC_041124	TNFRSF25	21:599854-603792	mock	siCELF1	0.226451	0.0491159	-2.20493	0.216895	-4.61052	5e-05	0.00076141
XLOC_015673	XLOC_015673	-	1:193581084-193581376	mock	siCELF1	5.25697	1.14778	-2.19538	0.218336	-4.5801	5e-05	0.00076141
XLOC_061123	XLOC_061123	C4ORF52	4:72987541-72991470	mock	siCELF1	32.1625	7.04327	-2.19106	0.21899	-4.56641	5e-05	0.00076141
XLOC_035385	XLOC_035385	-	2:47815810-47817259	mock	siCELF1	0.29452	0.0645476	-2.18993	0.219162	-4.56283	0.00015	0.00203645
XLOC_014716	XLOC_014716	-	1:166517578-166519825	mock	siCELF1	0.161104	0.0353263	-2.18918	0.219276	-4.56046	0.0009	0.0095951
XLOC_082900	XLOC_082900	Carnosine synthase 1	AADN03026971.1:0-809	mock	siCELF1	0.328513	0.0730323	-2.16934	0.222312	-4.49818	0.00605	0.0455343
XLOC_016386	XLOC_016386	-	10:12022537-12027227	mock	siCELF1	1.05964	0.235938	-2.16709	0.222659	-4.49117	5e-05	0.00076141
XLOC_077041	XLOC_077041	-	AADN03009276.1:3330-3596	mock	siCELF1	48.4396	10.7996	-2.16522	0.222948	-4.48535	5e-05	0.00076141
XLOC_044853	XLOC_044853	PNMT	27:4232204-4234052	mock	siCELF1	1.41573	0.319957	-2.1456	0.226001	-4.42476	5e-05	0.00076141
XLOC_019690	XLOC_019690	CACNA2D3	12:7310036-7722064	mock	siCELF1	0.442834	0.10025	-2.14317	0.226382	-4.41732	5e-05	0.00076141
XLOC_073657	XLOC_073657	CRIP2	8:3972198-3975333	mock	siCELF1	139.206	31.7302	-2.13329	0.227937	-4.38717	5e-05	0.00076141
XLOC_078323	XLOC_078323	SH2 domain-containing adapter protein E	AADN03012836.1:837-1241	mock	siCELF1	2.12032	0.483524	-2.13262	0.228043	-4.38513	5e-05	0.00076141
XLOC_063258	XLOC_063258	COQ6	5:36978463-36985973	mock	siCELF1	18.3795	4.19475	-2.13144	0.22823	-4.38155	5e-05	0.00076141
XLOC_024739	XLOC_024739	MYL2	15:6028324-6032632	mock	siCELF1	1739.84	397.983	-2.12817	0.228748	-4.37163	5e-05	0.00076141
XLOC_063839	XLOC_063839	ENSGALG00000020376	5:49933379-49954232	mock	siCELF1	1.32545	0.306252	-2.11369	0.231055	-4.32797	5e-05	0.00076141
XLOC_003607	XLOC_003607	CREG1	1:90955205-90960077	mock	siCELF1	71.5935	16.5515	-2.11287	0.231187	-4.32551	5e-05	0.00076141
XLOC_037404	XLOC_037404	AQP4	2:104097222-104109628	mock	siCELF1	0.470851	0.109088	-2.10978	0.231682	-4.31625	5e-05	0.00076141
XLOC_024024	XLOC_024024	RILPL1	15:4956024-4976849	mock	siCELF1	62.1939	14.4437	-2.10634	0.232235	-4.30598	5e-05	0.00076141
XLOC_078395	XLOC_078395	Hypoxia-inducible factor 3-alpha	AADN03013033.1:259-1250	mock	siCELF1	44.7471	10.4288	-2.10122	0.233061	-4.29072	5e-05	0.00076141
XLOC_082898	XLOC_082898	Rhotekin	AADN03026935.1:670-1218	mock	siCELF1	16.0754	3.7516	-2.09928	0.233375	-4.28495	5e-05	0.00076141
XLOC_043474	XLOC_043474	ENSGALG00000027640	25:927669-927966	mock	siCELF1	8.33575	1.96062	-2.088	0.235207	-4.25158	5e-05	0.00076141
XLOC_023033	XLOC_023033	GPRC5B	14:14687058-14756457	mock	siCELF1	4.71824	1.11615	-2.07972	0.23656	-4.22725	5e-05	0.00076141
XLOC_044062	XLOC_044062	FAM19A3	26:3512773-3520185	mock	siCELF1	0.0725943	0.0171857	-2.07865	0.236736	-4.22412	0.00655	0.048521
XLOC_017892	XLOC_017892	CCL17	11:777103-778328	mock	siCELF1	0.900689	0.214002	-2.0734	0.237599	-4.20877	0.0004	0.00477413
XLOC_076038	XLOC_076038	PROCR	9:3879407-3881194	mock	siCELF1	29.7436	7.08821	-2.06908	0.238311	-4.19619	5e-05	0.00076141
XLOC_057341	XLOC_057341	-	4:57629787-57683557	mock	siCELF1	0.340829	0.0813561	-2.06673	0.2387	-4.18936	5e-05	0.00076141
XLOC_044255	XLOC_044255	MYBPH	26:992800-1002396	mock	siCELF1	4.03764	0.963816	-2.06668	0.238708	-4.18922	5e-05	0.00076141
XLOC_035038	XLOC_035038	Ubiquitin-conjugating enzyme E2 E2	2:37608695-37608837	mock	siCELF1	257.136	61.4297	-2.06552	0.2389	-4.18585	5e-05	0.00076141
XLOC_087000	XLOC_087000	CWC27	Z:20056229-20213626	mock	siCELF1	12.296	2.94167	-2.06348	0.239238	-4.17993	5e-05	0.00076141
XLOC_077039	XLOC_077039	-	AADN03009276.1:3330-3596	mock	siCELF1	60.7978	14.6503	-2.05309	0.240967	-4.14994	5e-05	0.00076141
XLOC_068579	XLOC_068579	-	6:10639491-10641606	mock	siCELF1	0.297933	0.0719787	-2.04935	0.241593	-4.13919	5e-05	0.00076141
XLOC_084994	XLOC_084994	-	JH376082.1:754-1291	mock	siCELF1	0.766479	0.185653	-2.04564	0.242215	-4.12856	0.0007	0.00774115
XLOC_018509	XLOC_018509	HAS3	11:18355335-18357463	mock	siCELF1	0.287702	0.0699124	-2.04096	0.243002	-4.11519	5e-05	0.00076141
XLOC_077319	XLOC_077319	Ribulose-phosphate 3-epimerase	AADN03010349.1:0-329	mock	siCELF1	90.9187	22.1822	-2.03518	0.243977	-4.09874	5e-05	0.00076141
XLOC_038394	XLOC_038394	KCNS2	2:127405803-127430581	mock	siCELF1	0.61481	0.1501	-2.03421	0.244142	-4.09598	5e-05	0.00076141
XLOC_006928	XLOC_006928	-	1:168769424-168770700	mock	siCELF1	0.328866	0.0804785	-2.03082	0.244716	-4.08637	0.0001	0.00142184
XLOC_007829	XLOC_007829	-	1:193580018-193580487	mock	siCELF1	6.27574	1.53579	-2.0308	0.244719	-4.08631	5e-05	0.00076141
XLOC_078706	XLOC_078706	-	AADN03013978.1:45-1619	mock	siCELF1	3.68173	0.904361	-2.02541	0.245635	-4.07108	0.0003	0.00372281
XLOC_066713	XLOC_066713	SLC35F4	5:55279122-55393814	mock	siCELF1	0.304892	0.075007	-2.0232	0.246012	-4.06484	5e-05	0.00076141
XLOC_029179	XLOC_029179	ENSGALG00000019672	2:16105029-16121117	mock	siCELF1	1.28	0.315424	-2.02078	0.246425	-4.05803	5e-05	0.00076141
XLOC_044852	XLOC_044852	-	27:4230722-4231182	mock	siCELF1	2.40132	0.592399	-2.01919	0.246697	-4.05356	0.00035	0.00425161
XLOC_055226	XLOC_055226	ENSGALG00000004127	4:1343610-1348789	mock	siCELF1	3.99824	0.989714	-2.01428	0.247538	-4.03979	5e-05	0.00076141
XLOC_083555	XLOC_083555	Actin cytoskeleton-regulatory complex protein pan1	JH375445.1:26-1337	mock	siCELF1	0.245257	0.0608989	-2.00981	0.248306	-4.02729	0.0034	0.0283693
XLOC_055496	XLOC_055496	NOX1	4:5126064-5130156	mock	siCELF1	0.315844	0.0784622	-2.00914	0.248421	-4.02542	5e-05	0.00076141
XLOC_013510	XLOC_013510	-	1:137767825-137779987	mock	siCELF1	0.435043	0.108087	-2.00896	0.248452	-4.02492	5e-05	0.00076141
XLOC_009222	XLOC_009222	GLIPR1	1:37715774-37723572	mock	siCELF1	0.393916	0.0982042	-2.00403	0.249303	-4.01119	5e-05	0.00076141
XLOC_049819	XLOC_049819	RSAD2	3:94589039-94596863	mock	siCELF1	6.64032	1.66175	-1.99855	0.250251	-3.99598	5e-05	0.00076141
XLOC_078843	XLOC_078843	SHE	AADN03014490.1:20-2497	mock	siCELF1	2.64376	0.662229	-1.99719	0.250487	-3.99222	5e-05	0.00076141
XLOC_078393	XLOC_078393	Hypoxia-inducible factor 3-alpha	AADN03013033.1:259-1250	mock	siCELF1	3.33094	0.837449	-1.99186	0.251415	-3.97749	0.0027	0.023567
XLOC_015672	XLOC_015672	-	1:193580018-193580487	mock	siCELF1	6.34793	1.59612	-1.99172	0.251439	-3.97711	5e-05	0.00076141
XLOC_044128	XLOC_044128	IP6K3	26:4540473-4553589	mock	siCELF1	1.77861	0.448003	-1.98917	0.251884	-3.97009	5e-05	0.00076141
XLOC_077040	XLOC_077040	-	AADN03009276.1:1553-2716	mock	siCELF1	4.1038	1.03652	-1.98522	0.252574	-3.95923	5e-05	0.00076141
XLOC_082993	XLOC_082993	Putative uncharacterized transposon-derived protein ZK1236.4	JH375164.1:3433-7656	mock	siCELF1	0.249306	0.0631498	-1.98107	0.253302	-3.94786	5e-05	0.00076141
XLOC_077037	XLOC_077037	-	AADN03009276.1:1553-2716	mock	siCELF1	5.15562	1.30656	-1.98037	0.253425	-3.94594	5e-05	0.00076141
XLOC_043473	XLOC_043473	ENSGALG00000025985	25:921417-922143	mock	siCELF1	13.8636	3.52498	-1.97562	0.254261	-3.93297	5e-05	0.00076141
XLOC_064562	XLOC_064562	-	5:4716518-4748825	mock	siCELF1	0.58646	0.149395	-1.9729	0.25474	-3.92556	0.0027	0.023567
XLOC_037161	XLOC_037161	MOG	2:97952711-98011854	mock	siCELF1	1.04929	0.268443	-1.96672	0.255834	-3.90878	5e-05	0.00076141
XLOC_041701	XLOC_041701	NEFL	22:944237-949102	mock	siCELF1	6.11274	1.56787	-1.96302	0.256491	-3.89877	5e-05	0.00076141
XLOC_009902	XLOC_009902	ASCL4	1:53280913-53283400	mock	siCELF1	1.38934	0.356668	-1.96174	0.256719	-3.89532	5e-05	0.00076141
XLOC_083554	XLOC_083554	Putative uncharacterized protein DDB_G0284695	JH375445.1:26-1337	mock	siCELF1	0.218916	0.0562783	-1.95972	0.257078	-3.88986	0.0011	0.0113417
XLOC_065856	XLOC_065856	SS1R	5:36632215-36635632	mock	siCELF1	0.902126	0.233187	-1.95184	0.258486	-3.86868	5e-05	0.00076141
XLOC_030104	XLOC_030104	-	2:47815810-47817259	mock	siCELF1	0.305831	0.079066	-1.95161	0.258528	-3.86806	5e-05	0.00076141
XLOC_023478	XLOC_023478	NOXO1	14:6147028-6151014	mock	siCELF1	13.0221	3.3696	-1.95031	0.258761	-3.86458	5e-05	0.00076141
XLOC_055486	XLOC_055486	FGF13	4:4729495-4781663	mock	siCELF1	0.409623	0.106683	-1.94096	0.260443	-3.83961	0.0001	0.00142184
XLOC_006235	XLOC_006235	-	1:153124456-153125217	mock	siCELF1	0.634255	0.165347	-1.93957	0.260694	-3.83591	0.0001	0.00142184
XLOC_066141	XLOC_066141	EML5	5:42419597-42521303	mock	siCELF1	1.33709	0.348685	-1.9391	0.260779	-3.83466	5e-05	0.00076141
XLOC_020345	XLOC_020345	-	12:3229034-3231470	mock	siCELF1	2.6317	0.689992	-1.93134	0.262186	-3.81409	5e-05	0.00076141
XLOC_019571	XLOC_019571	-	12:3215392-3216432	mock	siCELF1	0.27772	0.072836	-1.93091	0.262264	-3.81296	0.00415	0.0334716
XLOC_076952	XLOC_076952	AADAC	9:22910473-22916639	mock	siCELF1	7.68251	2.01921	-1.92778	0.262833	-3.80469	5e-05	0.00076141
XLOC_039204	XLOC_039204	E2F1	20:2483840-2488119	mock	siCELF1	21.8181	5.73528	-1.92759	0.262868	-3.80419	5e-05	0.00076141
XLOC_005581	XLOC_005581	-	1:137767825-137779987	mock	siCELF1	0.433252	0.114232	-1.92324	0.263662	-3.79274	5e-05	0.00076141
XLOC_041024	XLOC_041024	-	21:6043800-6047421	mock	siCELF1	0.159766	0.04239	-1.91416	0.265326	-3.76894	5e-05	0.00076141
XLOC_027006	XLOC_027006	ENSGALG00000023581	18:3541263-3542355	mock	siCELF1	0.829333	0.220938	-1.90831	0.266404	-3.75369	5e-05	0.00076141
XLOC_063606	XLOC_063606	EML5	5:42419597-42521303	mock	siCELF1	0.853548	0.22743	-1.90805	0.266452	-3.75301	5e-05	0.00076141
XLOC_006929	XLOC_006929	-	1:168771783-168774054	mock	siCELF1	0.216868	0.0579742	-1.90333	0.267326	-3.74076	0.0001	0.00142184
XLOC_051174	XLOC_051174	BIRC5	3:14764583-14765717	mock	siCELF1	70.6865	18.9156	-1.90186	0.267598	-3.73695	5e-05	0.00076141
XLOC_022772	XLOC_022772	-	14:8408749-8412755	mock	siCELF1	7.80347	2.09753	-1.89542	0.268795	-3.7203	5e-05	0.00076141
XLOC_078324	XLOC_078324	SH2 domain-containing adapter protein E	AADN03012836.1:837-1241	mock	siCELF1	1.44523	0.388785	-1.89425	0.269013	-3.71729	0.0009	0.0095951
XLOC_017088	XLOC_017088	TM2D3	10:5713842-5745504	mock	siCELF1	3.37936	0.910385	-1.8922	0.269396	-3.71201	0.0034	0.0283693
XLOC_034374	XLOC_034374	-	2:16105029-16121117	mock	siCELF1	0.598207	0.16136	-1.89036	0.26974	-3.70728	5e-05	0.00076141
XLOC_090998	XLOC_090998	-	Z:81184257-81185961	mock	siCELF1	0.232087	0.0628519	-1.88464	0.270811	-3.69261	0.00025	0.00317807
XLOC_077405	XLOC_077405	HBAD	AADN03010595.1:8016-9433	mock	siCELF1	2.98045	0.80771	-1.88362	0.271003	-3.69	5e-05	0.00076141
XLOC_029775	XLOC_029775	-	2:37440822-37441331	mock	siCELF1	11.5025	3.11861	-1.88298	0.271123	-3.68836	5e-05	0.00076141
XLOC_060518	XLOC_060518	EGF	4:57629787-57683557	mock	siCELF1	0.575427	0.156012	-1.88297	0.271125	-3.68834	5e-05	0.00076141
XLOC_022881	XLOC_022881	RGS11	14:12238566-12242783	mock	siCELF1	2.39	0.651861	-1.87438	0.272744	-3.66644	5e-05	0.00076141
XLOC_076968	XLOC_076968	SELT	9:23099582-23105258	mock	siCELF1	70.7353	19.3239	-1.87204	0.273187	-3.6605	5e-05	0.00076141
XLOC_078394	XLOC_078394	Hypoxia-inducible factor 3-alpha	AADN03013033.1:259-1250	mock	siCELF1	61.262	16.7575	-1.87019	0.273537	-3.65581	5e-05	0.00076141
XLOC_044489	XLOC_044489	TSPAN2	26:3926210-3947340	mock	siCELF1	36.064	9.8821	-1.86767	0.274016	-3.64943	5e-05	0.00076141
XLOC_065785	XLOC_065785	-	5:34973254-34975320	mock	siCELF1	0.133191	0.0365981	-1.86366	0.274778	-3.6393	0.0022	0.0199533
XLOC_032614	XLOC_032614	TMEM70	2:117735621-117739636	mock	siCELF1	28.6718	7.91499	-1.85698	0.276054	-3.62249	5e-05	0.00076141
XLOC_082493	XLOC_082493	Formin-like protein 12	AADN03025751.1:1-1083	mock	siCELF1	1.0089	0.278786	-1.85556	0.276325	-3.61892	5e-05	0.00076141
XLOC_019755	XLOC_019755	-	12:9118110-9118796	mock	siCELF1	0.79197	0.219049	-1.85419	0.276588	-3.61549	0.00265	0.0232676
XLOC_033794	XLOC_033794	WNT9A	2:2573597-2628436	mock	siCELF1	1.01138	0.280046	-1.85258	0.276897	-3.61145	5e-05	0.00076141
XLOC_054909	XLOC_054909	-	3:105251264-105253313	mock	siCELF1	0.193551	0.0539897	-1.84195	0.278944	-3.58494	5e-05	0.00076141
XLOC_042901	XLOC_042901	-	24:3181738-3183963	mock	siCELF1	0.29814	0.0833016	-1.83958	0.279403	-3.57906	5e-05	0.00076141
XLOC_089172	XLOC_089172	CCNO	Z:16589251-16590733	mock	siCELF1	0.933327	0.260809	-1.83939	0.27944	-3.57859	5e-05	0.00076141
XLOC_043185	XLOC_043185	-	24:3181738-3183963	mock	siCELF1	0.242339	0.0682729	-1.82764	0.281725	-3.54956	5e-05	0.00076141
XLOC_022778	XLOC_022778	TMC7	14:8473885-8490319	mock	siCELF1	1.05667	0.298179	-1.82528	0.282186	-3.54376	5e-05	0.00076141
XLOC_062479	XLOC_062479	CD44	5:18248883-18303314	mock	siCELF1	130.458	36.8582	-1.82352	0.282531	-3.53944	5e-05	0.00076141
XLOC_080671	XLOC_080671	ENSGALG00000026690	AADN03020052.1:20-1006	mock	siCELF1	0.245647	0.0694229	-1.8231	0.282613	-3.53841	0.0047	0.0371038
XLOC_019574	XLOC_019574	-	12:3229034-3231470	mock	siCELF1	1.79578	0.507856	-1.82212	0.282805	-3.536	5e-05	0.00076141
XLOC_027663	XLOC_027663	-	19:6298767-6301009	mock	siCELF1	0.180283	0.0511026	-1.8188	0.283457	-3.52788	0.00015	0.00203645
XLOC_056129	XLOC_056129	PDGFC	4:20652832-20769865	mock	siCELF1	6.47386	1.83584	-1.81819	0.283577	-3.52639	5e-05	0.00076141
XLOC_021378	XLOC_021378	LTC4S	13:12884875-12889478	mock	siCELF1	0.360295	0.102186	-1.81798	0.283618	-3.52587	0.0001	0.00142184
XLOC_001171	XLOC_001171	MSRB3	1:33949838-34029987	mock	siCELF1	45.103	12.8247	-1.81429	0.284344	-3.51687	5e-05	0.00076141
XLOC_062480	XLOC_062480	GGA.48584	5:18304372-18391661	mock	siCELF1	3.12649	0.889978	-1.8127	0.284658	-3.51299	0.00575	0.0435952
XLOC_087457	XLOC_087457	MAMDC2	Z:34741011-34806237	mock	siCELF1	6.60151	1.88128	-1.81108	0.284978	-3.50905	5e-05	0.00076141
XLOC_033795	XLOC_033795	-	2:2628488-2630808	mock	siCELF1	1.25994	0.359239	-1.81034	0.285124	-3.50725	5e-05	0.00076141
XLOC_090730	XLOC_090730	TMEM215	Z:66909911-66910952	mock	siCELF1	1.95549	0.557704	-1.80996	0.285199	-3.50633	5e-05	0.00076141
XLOC_036907	XLOC_036907	CNDP2	2:91853634-91867910	mock	siCELF1	35.3714	10.0972	-1.80862	0.285464	-3.50307	5e-05	0.00076141
XLOC_085226	XLOC_085226	CELSR2	JH376248.1:64-10958	mock	siCELF1	0.277652	0.0792676	-1.80847	0.285494	-3.50271	5e-05	0.00076141
XLOC_013776	XLOC_013776	-	1:145651278-145652195	mock	siCELF1	0.333988	0.0953694	-1.8082	0.285547	-3.50205	0.0015	0.0146772
XLOC_041542	XLOC_041542	-	21:6043800-6047421	mock	siCELF1	0.206818	0.0590646	-1.808	0.285587	-3.50157	0.0035	0.0290789
XLOC_054407	XLOC_054407	RSAD2	3:94589039-94596863	mock	siCELF1	2.62891	0.752242	-1.8052	0.286141	-3.49478	5e-05	0.00076141
XLOC_068578	XLOC_068578	COL13A1	6:10558035-10639363	mock	siCELF1	0.341451	0.0977438	-1.8046	0.28626	-3.49332	5e-05	0.00076141
XLOC_050329	XLOC_050329	-	3:105251264-105253313	mock	siCELF1	0.239957	0.0687151	-1.80408	0.286364	-3.49206	5e-05	0.00076141
XLOC_075810	XLOC_075810	gga-mir-1754	9:22904229-22910003	mock	siCELF1	0.367764	0.105407	-1.80281	0.286616	-3.48899	5e-05	0.00076141
XLOC_088638	XLOC_088638	-	Z:80813037-80814498	mock	siCELF1	0.223336	0.0640264	-1.80248	0.286681	-3.48819	0.00045	0.00528439
XLOC_053279	XLOC_053279	C6ORF186	3:65985389-66031211	mock	siCELF1	1.97739	0.567248	-1.80154	0.286868	-3.48592	5e-05	0.00076141
XLOC_033323	XLOC_033323	MAL2	2:136003863-136015564	mock	siCELF1	0.64391	0.184767	-1.80115	0.286946	-3.48498	5e-05	0.00076141
XLOC_076865	XLOC_076865	-	9:21704506-21705254	mock	siCELF1	0.351452	0.100926	-1.80002	0.287171	-3.48225	0.0033	0.0276404
XLOC_014157	XLOC_014157	-	1:153124456-153125217	mock	siCELF1	0.720963	0.207199	-1.79891	0.287392	-3.47957	0.00025	0.00317807
XLOC_058802	XLOC_058802	FGF13	4:4729495-4781663	mock	siCELF1	0.471803	0.135639	-1.79841	0.287491	-3.47837	5e-05	0.00076141
XLOC_035045	XLOC_035045	Ubiquitin-conjugating enzyme E2 E1	2:37649157-37650888	mock	siCELF1	6.64652	1.91341	-1.79645	0.287882	-3.47364	5e-05	0.00076141
XLOC_020342	XLOC_020342	-	12:3215392-3216432	mock	siCELF1	0.266247	0.0766979	-1.79551	0.28807	-3.47138	0.0024	0.021447
XLOC_048778	XLOC_048778	C6ORF186	3:65985389-66031211	mock	siCELF1	10.3189	2.97391	-1.79485	0.288202	-3.46979	5e-05	0.00076141
XLOC_055485	XLOC_055485	-	4:4726892-4729372	mock	siCELF1	0.201045	0.0581924	-1.78862	0.289449	-3.45484	5e-05	0.00076141
XLOC_042828	XLOC_042828	ADAMTS15	24:1673188-1684905	mock	siCELF1	2.88771	0.83598	-1.78838	0.289497	-3.45427	5e-05	0.00076141
XLOC_040281	XLOC_040281	RAD21L1	20:10192057-10204522	mock	siCELF1	0.0719897	0.0208621	-1.78691	0.289792	-3.45075	0.0046	0.0365917
XLOC_032312	XLOC_032312	C8ORF22	2:108184652-108193054	mock	siCELF1	11.0317	3.19744	-1.78667	0.28984	-3.45018	5e-05	0.00076141
XLOC_057194	XLOC_057194	-	4:52445510-52698596	mock	siCELF1	0.737089	0.213753	-1.78589	0.289997	-3.44831	0.0059	0.0445663
XLOC_009639	XLOC_009639	PDE6H	1:47824918-47833585	mock	siCELF1	0.209531	0.0608032	-1.78494	0.290188	-3.44604	5e-05	0.00076141
XLOC_044087	XLOC_044087	TSPAN2	26:3926210-3947340	mock	siCELF1	8.93614	2.59341	-1.7848	0.290216	-3.44571	5e-05	0.00076141
XLOC_036036	XLOC_036036	-	2:64879264-64886973	mock	siCELF1	0.21952	0.0638208	-1.78225	0.29073	-3.43962	5e-05	0.00076141
XLOC_053275	XLOC_053275	SLC22A16	3:65931757-65968086	mock	siCELF1	1.8544	0.540511	-1.77856	0.291474	-3.43084	5e-05	0.00076141
XLOC_074947	XLOC_074947	-	9:4729370-4734459	mock	siCELF1	0.654424	0.191053	-1.77625	0.291941	-3.42535	0.00215	0.0195728
XLOC_063247	XLOC_063247	SS1R	5:36632215-36635632	mock	siCELF1	1.95461	0.570972	-1.77539	0.292115	-3.42331	5e-05	0.00076141
XLOC_088706	XLOC_088706	RAX1	Z:918773-923060	mock	siCELF1	0.26539	0.0777828	-1.77059	0.293089	-3.41193	5e-05	0.00076141
XLOC_021995	XLOC_021995	SLC6A7	13:12538021-12548642	mock	siCELF1	1.30717	0.385047	-1.76335	0.294563	-3.39486	5e-05	0.00076141
XLOC_015054	XLOC_015054	-	1:174309495-174322236	mock	siCELF1	0.401085	0.118186	-1.76285	0.294665	-3.39368	0.0019	0.0178065
XLOC_023453	XLOC_023453	SS5R	14:5609927-5618053	mock	siCELF1	1.47951	0.438992	-1.75285	0.296715	-3.37024	5e-05	0.00076141
XLOC_022716	XLOC_022716	C7ORF62	14:6550376-6553689	mock	siCELF1	0.682414	0.202728	-1.7511	0.297075	-3.36615	5e-05	0.00076141
XLOC_069131	XLOC_069131	SH3 and PX domain-containing protein 2A	6:23471324-23574223	mock	siCELF1	1.44915	0.431563	-1.74757	0.297803	-3.35792	5e-05	0.00076141
XLOC_022601	XLOC_022601	-	14:4862440-4864881	mock	siCELF1	0.144958	0.0432658	-1.74434	0.29847	-3.35042	0.0001	0.00142184
XLOC_044752	XLOC_044752	DUSP3	27:3279657-3283459	mock	siCELF1	20.8743	6.2305	-1.74431	0.298477	-3.35035	5e-05	0.00076141
XLOC_079502	XLOC_079502	-	AADN03016593.1:0-1239	mock	siCELF1	9.43368	2.81703	-1.74365	0.298613	-3.34881	5e-05	0.00076141
XLOC_028575	XLOC_028575	-	2:2628488-2630808	mock	siCELF1	1.22227	0.365218	-1.74274	0.298802	-3.3467	5e-05	0.00076141
XLOC_043138	XLOC_043138	ADAMTS15	24:1673188-1684905	mock	siCELF1	1.3919	0.416297	-1.74137	0.299086	-3.34353	5e-05	0.00076141
XLOC_039674	XLOC_039674	AURKA	20:12364677-12376467	mock	siCELF1	55.4908	16.5998	-1.74108	0.299146	-3.34285	5e-05	0.00076141
XLOC_054917	XLOC_054917	PNOC	3:105306082-105314211	mock	siCELF1	34.5876	10.371	-1.7377	0.299847	-3.33503	5e-05	0.00076141
XLOC_029776	XLOC_029776	Ubiquitin-conjugating enzyme E2 E2	2:37608695-37608837	mock	siCELF1	245.594	73.9251	-1.73214	0.301005	-3.3222	5e-05	0.00076141
XLOC_005854	XLOC_005854	-	1:145651278-145652195	mock	siCELF1	0.302794	0.0911537	-1.73196	0.301043	-3.32179	0.00275	0.0239318
XLOC_082516	XLOC_082516	-	AADN03025806.1:569-1466	mock	siCELF1	1.72789	0.520181	-1.73193	0.301049	-3.32172	0.0037	0.0304743
XLOC_056549	XLOC_056549	BTC	4:34063267-34073561	mock	siCELF1	4.21022	1.26783	-1.73154	0.30113	-3.32082	0.0013	0.0130173
XLOC_063450	XLOC_063450	DIO2	5:39821566-39839756	mock	siCELF1	3.06379	0.922761	-1.73129	0.301183	-3.32025	5e-05	0.00076141
XLOC_070037	XLOC_070037	-	7:11525856-11526672	mock	siCELF1	0.370706	0.111806	-1.72928	0.301602	-3.31562	0.0018	0.0170446
XLOC_073274	XLOC_073274	CDKN2C	8:22846044-22852135	mock	siCELF1	2.42257	0.731139	-1.72832	0.301803	-3.31342	5e-05	0.00076141
XLOC_065132	XLOC_065132	SLC1A2	5:18304372-18391661	mock	siCELF1	10.1885	3.07648	-1.72759	0.301956	-3.31174	5e-05	0.00076141
XLOC_088513	XLOC_088513	CDO1	Z:72766632-72777528	mock	siCELF1	93.2676	28.1723	-1.7271	0.302059	-3.31062	5e-05	0.00076141
XLOC_038317	XLOC_038317	GEM	2:125798692-125811654	mock	siCELF1	33.852	10.2417	-1.72479	0.302543	-3.30532	5e-05	0.00076141
XLOC_060757	XLOC_060757	-	4:64318584-64320276	mock	siCELF1	0.165296	0.0500201	-1.72447	0.30261	-3.30459	0.0025	0.0221888
XLOC_001920	XLOC_001920	C1QTNF6	1:51280796-51289460	mock	siCELF1	21.0003	6.3648	-1.72222	0.303082	-3.29944	5e-05	0.00076141
XLOC_048771	XLOC_048771	SLC22A16	3:65931757-65968086	mock	siCELF1	6.1425	1.86316	-1.72107	0.303324	-3.29681	5e-05	0.00076141
XLOC_090978	XLOC_090978	-	Z:80813037-80814498	mock	siCELF1	0.212788	0.0646603	-1.71847	0.303871	-3.29087	0.0006	0.00679415
XLOC_001314	XLOC_001314	GLIPR1	1:37715774-37723572	mock	siCELF1	1.53113	0.466606	-1.71432	0.304746	-3.28142	5e-05	0.00076141
XLOC_039960	XLOC_039960	ARHGAP40	20:4036300-4080042	mock	siCELF1	4.4986	1.3735	-1.71162	0.305317	-3.27528	5e-05	0.00076141
XLOC_028574	XLOC_028574	WNT9A	2:2573597-2628436	mock	siCELF1	3.46091	1.05712	-1.71101	0.305446	-3.2739	5e-05	0.00076141
XLOC_053165	XLOC_053165	VGLL2	3:62989672-62997520	mock	siCELF1	0.178545	0.0545701	-1.7101	0.305639	-3.27184	5e-05	0.00076141
XLOC_057073	XLOC_057073	ARL9	4:48676607-48680544	mock	siCELF1	7.98974	2.44231	-1.7099	0.305681	-3.27138	5e-05	0.00076141
XLOC_024390	XLOC_024390	GAL3ST1	15:10794680-10800032	mock	siCELF1	0.838768	0.256494	-1.70935	0.305798	-3.27013	5e-05	0.00076141
XLOC_019842	XLOC_019842	TMEM43	12:10764795-10775842	mock	siCELF1	85.1499	26.0686	-1.70769	0.30615	-3.26637	5e-05	0.00076141
XLOC_056234	XLOC_056234	-	4:24110927-24113029	mock	siCELF1	0.121357	0.037185	-1.70646	0.306411	-3.26359	0.00475	0.0374276
XLOC_029781	XLOC_029781	Ubiquitin-conjugating enzyme E2 E1	2:37649157-37650888	mock	siCELF1	7.53568	2.3141	-1.70328	0.307087	-3.2564	5e-05	0.00076141
XLOC_078104	XLOC_078104	-	AADN03012221.1:701-1211	mock	siCELF1	252.746	77.6799	-1.70207	0.307345	-3.25367	5e-05	0.00076141
XLOC_079705	XLOC_079705	Cohesin subunit SA-3	AADN03017271.1:68-1723	mock	siCELF1	3.24767	0.998771	-1.70118	0.307534	-3.25167	0.00105	0.010915
XLOC_008035	XLOC_008035	PLXNA4	1:2199936-2653987	mock	siCELF1	0.321041	0.0990446	-1.6966	0.308512	-3.24136	0.0001	0.00142184
XLOC_064342	XLOC_064342	LRFN5	5:59384543-59431223	mock	siCELF1	0.951874	0.29386	-1.69564	0.308718	-3.23921	5e-05	0.00076141
XLOC_045228	XLOC_045228	CCR7	27:4467062-4476841	mock	siCELF1	2.16661	0.669918	-1.69338	0.309202	-3.23414	5e-05	0.00076141
XLOC_035243	XLOC_035243	CPNE4	2:42497779-42716277	mock	siCELF1	10.1059	3.12552	-1.69302	0.309279	-3.23333	5e-05	0.00076141
XLOC_019641	XLOC_019641	HDAC11	12:5687588-5713073	mock	siCELF1	2.74615	0.849714	-1.69236	0.30942	-3.23185	5e-05	0.00076141
XLOC_049151	XLOC_049151	NT5E	3:76373802-76397870	mock	siCELF1	0.319922	0.0990292	-1.69179	0.309543	-3.23057	5e-05	0.00076141
XLOC_023558	XLOC_023558	CLEC19A	14:8408749-8412755	mock	siCELF1	18.994	5.88039	-1.69156	0.309592	-3.23006	5e-05	0.00076141
XLOC_048498	XLOC_048498	AKAP7	3:56878349-56949970	mock	siCELF1	12.4443	3.8533	-1.69131	0.309646	-3.2295	5e-05	0.00076141
XLOC_018337	XLOC_018337	ADAMTS18	11:13253947-13323510	mock	siCELF1	0.557676	0.172813	-1.69022	0.30988	-3.22706	5e-05	0.00076141
XLOC_067214	XLOC_067214	COL13A1	6:10558035-10639363	mock	siCELF1	1.5745	0.489578	-1.68529	0.31094	-3.21605	5e-05	0.00076141
XLOC_073651	XLOC_073651	-	8:3886189-3896954	mock	siCELF1	0.890454	0.27745	-1.68231	0.311583	-3.20941	5e-05	0.00076141
XLOC_079501	XLOC_079501	-	AADN03016593.1:0-1239	mock	siCELF1	7.81062	2.43868	-1.67933	0.312228	-3.20279	5e-05	0.00076141
XLOC_039935	XLOC_039935	PXMP4	20:2472635-2476896	mock	siCELF1	14.2566	4.46058	-1.67633	0.312878	-3.19614	5e-05	0.00076141
XLOC_069112	XLOC_069112	CYP17A1	6:22924905-22927383	mock	siCELF1	1.29721	0.406084	-1.67556	0.313045	-3.19443	5e-05	0.00076141
XLOC_064999	XLOC_064999	ENSGALG00000026343	5:15247662-15251194	mock	siCELF1	2.45172	0.767672	-1.67523	0.313116	-3.1937	5e-05	0.00076141
XLOC_005528	XLOC_005528	ATP11A	1:137106355-137228983	mock	siCELF1	10.0913	3.16113	-1.6746	0.313253	-3.19231	5e-05	0.00076141
XLOC_061742	XLOC_061742	GGA.13329	5:1614561-1615780	mock	siCELF1	43.8427	13.7661	-1.67122	0.313988	-3.18484	5e-05	0.00076141
XLOC_058584	XLOC_058584	SLC25A14	4:1536609-1543497	mock	siCELF1	43.4794	13.6752	-1.66877	0.314521	-3.17943	5e-05	0.00076141
XLOC_073431	XLOC_073431	LEPROT	8:27220962-27226804	mock	siCELF1	83.8228	26.3711	-1.66838	0.314606	-3.17857	5e-05	0.00076141
XLOC_013757	XLOC_013757	-	1:144673051-144674375	mock	siCELF1	0.200953	0.0632398	-1.66796	0.314698	-3.17765	0.005	0.0390981
XLOC_024798	XLOC_024798	ASPHD2	15:7138743-7143836	mock	siCELF1	1.51041	0.475524	-1.66735	0.314831	-3.17631	5e-05	0.00076141
XLOC_088652	XLOC_088652	-	Z:81184257-81185961	mock	siCELF1	0.207394	0.0653457	-1.66621	0.31508	-3.1738	0.00035	0.00425161
XLOC_005389	XLOC_005389	-	1:133255675-133259555	mock	siCELF1	0.385601	0.121683	-1.66398	0.315567	-3.1689	5e-05	0.00076141
XLOC_026707	XLOC_026707	-	18:9466433-9467627	mock	siCELF1	0.213534	0.0675013	-1.66148	0.316115	-3.16341	0.00415	0.0334716
XLOC_023392	XLOC_023392	NT5M	14:4750704-4757300	mock	siCELF1	1.97296	0.623843	-1.6611	0.316198	-3.16258	5e-05	0.00076141
XLOC_055060	XLOC_055060	-	3:109320637-109322213	mock	siCELF1	0.201153	0.063897	-1.65448	0.317652	-3.1481	0.00315	0.0267606
XLOC_037570	XLOC_037570	ENSGALG00000015183	2:106208426-106331658	mock	siCELF1	4.28263	1.36111	-1.65371	0.317822	-3.14642	5e-05	0.00076141
XLOC_090863	XLOC_090863	CDO1	Z:72766632-72777528	mock	siCELF1	19.9733	6.37662	-1.64721	0.319257	-3.13227	5e-05	0.00076141
XLOC_073600	XLOC_073600	CRB1	8:2476867-2562489	mock	siCELF1	0.251839	0.0804681	-1.64602	0.31952	-3.12969	5e-05	0.00076141
XLOC_088450	XLOC_088450	HEMGN	Z:70487254-70492461	mock	siCELF1	0.440197	0.141345	-1.63893	0.321095	-3.11435	0.0014	0.0138255
XLOC_042157	XLOC_042157	SNORA73	23:2106198-2107594	mock	siCELF1	59.2238	19.0188	-1.63875	0.321135	-3.11396	0.0003	0.00372281
XLOC_007315	XLOC_007315	N6AMT2	1:178039373-178049014	mock	siCELF1	12.6115	4.05056	-1.63854	0.321181	-3.11351	5e-05	0.00076141
XLOC_038166	XLOC_038166	PAG1	2:120979040-121062956	mock	siCELF1	4.92921	1.5467	-1.63832	0.32123	-3.11303	5e-05	0.00076141
XLOC_055851	XLOC_055851	CD99L2	4:17644975-17741119	mock	siCELF1	77.3418	23.6373	-1.63716	0.321489	-3.11053	5e-05	0.00076141
XLOC_059033	XLOC_059033	MAGT1	4:12847014-12860840	mock	siCELF1	60.8658	19.591	-1.63544	0.321872	-3.10682	5e-05	0.00076141
XLOC_001297	XLOC_001297	TPH2	1:36452944-36528203	mock	siCELF1	4.64014	1.49357	-1.63541	0.321879	-3.10676	5e-05	0.00076141
XLOC_069682	XLOC_069682	RPE	7:2653595-2714667	mock	siCELF1	51.2493	16.5016	-1.63492	0.321988	-3.1057	5e-05	0.00076141
XLOC_050340	XLOC_050340	PNOC	3:105306082-105314211	mock	siCELF1	8.58934	2.76669	-1.63439	0.322107	-3.10456	5e-05	0.00076141
XLOC_063295	XLOC_063295	PGF	5:37392146-37404282	mock	siCELF1	4.19556	1.3524	-1.63334	0.322341	-3.1023	5e-05	0.00076141
XLOC_055582	XLOC_055582	ENSGALG00000007210	4:9508813-9512126	mock	siCELF1	4.78447	1.54335	-1.6323	0.322574	-3.10007	5e-05	0.00076141
XLOC_001963	XLOC_001963	MB	1:51849853-51853554	mock	siCELF1	102.137	32.9543	-1.63197	0.322647	-3.09936	5e-05	0.00076141
XLOC_051041	XLOC_051041	PROKR2	3:11272176-11281262	mock	siCELF1	0.824469	0.266238	-1.63075	0.32292	-3.09674	5e-05	0.00076141
XLOC_066407	XLOC_066407	ENSGALG00000020376	5:49933379-49954232	mock	siCELF1	0.604213	0.195162	-1.63038	0.323003	-3.09595	5e-05	0.00076141
XLOC_055390	XLOC_055390	DOCK11	4:3309229-3366254	mock	siCELF1	11.3822	3.68009	-1.62896	0.323321	-3.0929	5e-05	0.00076141
XLOC_020778	XLOC_020778	PROK2	12:16290359-16292298	mock	siCELF1	6.29114	2.03579	-1.62773	0.323597	-3.09026	5e-05	0.00076141
XLOC_001934	XLOC_001934	PVALB1	1:51454641-51463969	mock	siCELF1	2.69572	0.873809	-1.62528	0.324147	-3.08502	5e-05	0.00076141
XLOC_013359	XLOC_013359	-	1:133255675-133259555	mock	siCELF1	0.387769	0.125736	-1.62479	0.324257	-3.08397	5e-05	0.00076141
XLOC_013466	XLOC_013466	ATP11A	1:137106355-137228983	mock	siCELF1	35.0704	11.4251	-1.61804	0.325778	-3.06958	5e-05	0.00076141
XLOC_076864	XLOC_076864	IFT80	9:21660421-21703750	mock	siCELF1	2.31377	0.754311	-1.61702	0.326008	-3.06741	5e-05	0.00076141
XLOC_007742	XLOC_007742	GDPD4	1:192319668-192353227	mock	siCELF1	0.579631	0.189571	-1.6124	0.327054	-3.0576	5e-05	0.00076141
XLOC_086983	XLOC_086983	-	Z:19651288-19656018	mock	siCELF1	0.244424	0.0800076	-1.61117	0.327333	-3.05499	0.0027	0.023567
XLOC_070684	XLOC_070684	DBI	7:27878565-27887633	mock	siCELF1	5.76443	1.88762	-1.61061	0.32746	-3.05381	5e-05	0.00076141
XLOC_071667	XLOC_071667	ENSGALG00000027104	7:18744561-18930989	mock	siCELF1	0.413416	0.135446	-1.60987	0.327628	-3.05224	0.00065	0.00727558
XLOC_029571	XLOC_029571	-	2:29697430-29697922	mock	siCELF1	0.90362	0.296746	-1.60649	0.328396	-3.0451	0.00145	0.0142437
XLOC_077519	XLOC_077519	-	AADN03010815.1:3810-5647	mock	siCELF1	0.11868	0.0389776	-1.60637	0.328424	-3.04485	0.00595	0.044882
XLOC_073646	XLOC_073646	-	8:3863878-3864786	mock	siCELF1	0.335069	0.110371	-1.6021	0.329397	-3.03585	0.0031	0.0264154
XLOC_035036	XLOC_035036	-	2:37440822-37441331	mock	siCELF1	13.9943	4.61826	-1.59942	0.33001	-3.03021	5e-05	0.00076141
XLOC_090737	XLOC_090737	ELAVL2	Z:67243208-67318949	mock	siCELF1	0.377415	0.124631	-1.59849	0.330222	-3.02826	5e-05	0.00076141
XLOC_012597	XLOC_012597	TSPAN7	1:112106634-112196143	mock	siCELF1	51.112	16.9014	-1.59652	0.330674	-3.02413	5e-05	0.00076141
XLOC_032758	XLOC_032758	PAG1	2:120979040-121062956	mock	siCELF1	1.59977	0.543124	-1.59282	0.331523	-3.01638	5e-05	0.00076141
XLOC_071958	XLOC_071958	DBI	7:27878565-27887633	mock	siCELF1	884.387	293.271	-1.59245	0.331608	-3.01561	5e-05	0.00076141
XLOC_018864	XLOC_018864	GPT2	11:7219525-7234816	mock	siCELF1	4.81544	1.5978	-1.59159	0.331806	-3.01381	5e-05	0.00076141
XLOC_044220	XLOC_044220	RNPEP	26:602457-614647	mock	siCELF1	15.0449	4.99367	-1.5911	0.331918	-3.01279	5e-05	0.00076141
XLOC_027405	XLOC_027405	ELN	19:785376-804855	mock	siCELF1	7.82478	2.59758	-1.59088	0.331969	-3.01233	5e-05	0.00076141
XLOC_047351	XLOC_047351	CYP1B1	3:31277000-31282169	mock	siCELF1	5.76574	1.91555	-1.58975	0.332229	-3.00997	5e-05	0.00076141
XLOC_032724	XLOC_032724	-	2:120537449-120538372	mock	siCELF1	0.541935	0.18022	-1.58836	0.332549	-3.00707	5e-05	0.00076141
XLOC_075298	XLOC_075298	CPN2,LRRC15	9:12315493-12394691	mock	siCELF1	52.9818	17.6267	-1.58774	0.332692	-3.00578	5e-05	0.00076141
XLOC_076122	XLOC_076122	ADIPOQ	9:4729370-4734459	mock	siCELF1	1.71103	0.569392	-1.58737	0.332778	-3.00501	5e-05	0.00076141
XLOC_006761	XLOC_006761	LACC1	1:166488084-166512495	mock	siCELF1	1.29074	0.429651	-1.58696	0.332872	-3.00416	5e-05	0.00076141
XLOC_071140	XLOC_071140	Prolactin-releasing peptide	7:4719578-4720849	mock	siCELF1	6.45863	2.15124	-1.58606	0.33308	-3.00228	5e-05	0.00076141
XLOC_013275	XLOC_013275	TSGA10	1:131821480-131853244	mock	siCELF1	0.0741353	0.0247054	-1.58533	0.333248	-3.00076	0.0042	0.0338219
XLOC_072410	XLOC_072410	TMEM121	8:3866151-3885684	mock	siCELF1	7.11573	2.3749	-1.58314	0.333755	-2.99621	5e-05	0.00076141
XLOC_021793	XLOC_021793	ENSGALG00000001206	13:7705459-7711073	mock	siCELF1	0.349032	0.116881	-1.57832	0.334872	-2.98622	5e-05	0.00076141
XLOC_055741	XLOC_055741	CAPN6	4:13284674-13339214	mock	siCELF1	0.30954	0.10379	-1.57646	0.335304	-2.98237	5e-05	0.00076141
XLOC_036039	XLOC_036039	-	2:64916352-64919443	mock	siCELF1	0.351095	0.117818	-1.5753	0.335573	-2.97997	5e-05	0.00076141
XLOC_023965	XLOC_023965	-	15:1991823-1999227	mock	siCELF1	0.272029	0.0914187	-1.5732	0.336062	-2.97564	5e-05	0.00076141
XLOC_047353	XLOC_047353	-	3:31282472-31283181	mock	siCELF1	2.18869	0.736432	-1.57144	0.336472	-2.97201	5e-05	0.00076141
XLOC_024249	XLOC_024249	ADORA2A	15:8476943-8505856	mock	siCELF1	0.667079	0.224851	-1.56889	0.337068	-2.96676	5e-05	0.00076141
XLOC_073648	XLOC_073648	TMEM121	8:3866151-3885684	mock	siCELF1	184.097	62.1533	-1.56656	0.337612	-2.96198	5e-05	0.00076141
XLOC_025657	XLOC_025657	CUTA	17:8279802-8286563	mock	siCELF1	0.86434	0.292157	-1.56486	0.338011	-2.95849	5e-05	0.00076141
XLOC_001992	XLOC_001992	ASCL4	1:53280913-53283400	mock	siCELF1	0.424914	0.143802	-1.56309	0.338425	-2.95486	5e-05	0.00076141
XLOC_010549	XLOC_010549	Class E basic helix-loop-helix protein 41	1:67740155-67740845	mock	siCELF1	2.83223	0.959131	-1.56214	0.338648	-2.95292	5e-05	0.00076141
XLOC_076039	XLOC_076039	C9H21ORF2	9:3889062-3895065	mock	siCELF1	40.0555	13.5663	-1.56197	0.338688	-2.95257	5e-05	0.00076141
XLOC_080830	XLOC_080830	Nuclear factor 1 X-type	AADN03020657.1:28-961	mock	siCELF1	18.3685	6.22559	-1.56095	0.338928	-2.95048	5e-05	0.00076141
XLOC_071610	XLOC_071610	HAT1	7:17393715-17411970	mock	siCELF1	46.3358	15.7091	-1.56052	0.339029	-2.9496	5e-05	0.00076141
XLOC_021144	XLOC_021144	ENSGALG00000024289	13:7758391-7761497	mock	siCELF1	0.137072	0.0464728	-1.56048	0.339038	-2.94952	0.00165	0.0159206
XLOC_023413	XLOC_023413	-	14:4862440-4864881	mock	siCELF1	0.147816	0.0501284	-1.5601	0.339128	-2.94874	0.0001	0.00142184
XLOC_053691	XLOC_053691	NT5E	3:76373802-76397870	mock	siCELF1	0.598705	0.203048	-1.56002	0.339146	-2.94858	5e-05	0.00076141
XLOC_072408	XLOC_072408	-	8:3863878-3864786	mock	siCELF1	0.362655	0.123065	-1.55918	0.339344	-2.94686	0.00175	0.0166776
XLOC_024178	XLOC_024178	ASPHD2	15:7138743-7143836	mock	siCELF1	3.33175	1.13211	-1.55727	0.339793	-2.94296	5e-05	0.00076141
XLOC_077118	XLOC_077118	-	AADN03009574.1:3-1575	mock	siCELF1	1.19938	0.407999	-1.55565	0.340175	-2.93966	5e-05	0.00076141
XLOC_048070	XLOC_048070	IYD	3:47713842-47731560	mock	siCELF1	0.499403	0.169933	-1.55524	0.340272	-2.93883	5e-05	0.00076141
XLOC_060235	XLOC_060235	ENSGALG00000011190	4:45841895-45843110	mock	siCELF1	2.65999	0.90687	-1.55245	0.340931	-2.93315	5e-05	0.00076141
XLOC_040198	XLOC_040198	TCFL5	20:8689082-8727076	mock	siCELF1	0.661221	0.225811	-1.55002	0.341505	-2.92821	5e-05	0.00076141
XLOC_078813	XLOC_078813	Schwann cell myelin protein	AADN03014383.1:136-993	mock	siCELF1	30.5977	10.4601	-1.54853	0.341858	-2.92519	5e-05	0.00076141
XLOC_024709	XLOC_024709	HPD	15:5682498-5686939	mock	siCELF1	5.65075	1.93348	-1.54724	0.342164	-2.92257	5e-05	0.00076141
XLOC_086604	XLOC_086604	CNTFR	Z:7993513-8164261	mock	siCELF1	0.217396	0.0744078	-1.5468	0.342268	-2.92168	5e-05	0.00076141
XLOC_021909	XLOC_021909	ENSGALG00000021437	13:9733462-9734974	mock	siCELF1	120.015	41.1344	-1.5448	0.342743	-2.91764	5e-05	0.00076141
XLOC_021260	XLOC_021260	ENSGALG00000021437	13:9733462-9734974	mock	siCELF1	47.8196	16.3903	-1.54476	0.342753	-2.91756	5e-05	0.00076141
XLOC_058493	XLOC_058493	-	4:390086-405953	mock	siCELF1	1.04863	0.35959	-1.54408	0.342914	-2.91618	5e-05	0.00076141
XLOC_066912	XLOC_066912	LRFN5	5:59384543-59431223	mock	siCELF1	18.2212	6.25117	-1.54342	0.343071	-2.91485	5e-05	0.00076141
XLOC_038132	XLOC_038132	HEY1	2:120538763-120541690	mock	siCELF1	16.5321	5.67369	-1.54291	0.343193	-2.91382	5e-05	0.00076141
XLOC_026787	XLOC_026787	ACSF2	18:10611559-10648390	mock	siCELF1	7.30519	2.5073	-1.54279	0.343221	-2.91357	0.0002	0.0026217
XLOC_051981	XLOC_051981	CYP1B1	3:31277000-31282169	mock	siCELF1	14.5753	5.00532	-1.54199	0.343411	-2.91196	5e-05	0.00076141
XLOC_000747	XLOC_000747	MAPK11	1:20186458-20217080	mock	siCELF1	6.17951	2.12264	-1.54164	0.343495	-2.91125	5e-05	0.00076141
XLOC_081123	XLOC_081123	-	AADN03021567.1:154-1219	mock	siCELF1	0.285781	0.0981757	-1.54147	0.343535	-2.91091	0.00285	0.0246769
XLOC_076476	XLOC_076476	LRRC15	9:12315493-12394691	mock	siCELF1	19.8398	6.82665	-1.53915	0.344088	-2.90623	0.00035	0.00425161
XLOC_046399	XLOC_046399	MDH1	3:9406398-9417141	mock	siCELF1	216.175	74.4199	-1.53844	0.344258	-2.9048	5e-05	0.00076141
XLOC_027008	XLOC_027008	UTS2R	18:3633385-3637791	mock	siCELF1	8.65137	2.98068	-1.53729	0.344532	-2.90249	5e-05	0.00076141
XLOC_083001	XLOC_083001	Putative uncharacterized transposon-derived protein ZK1236.4	JH375164.1:3433-7656	mock	siCELF1	0.178604	0.0615625	-1.53664	0.344687	-2.90118	5e-05	0.00076141
XLOC_042794	XLOC_042794	BARX2B	24:1342231-1370712	mock	siCELF1	0.987685	0.340789	-1.53517	0.345039	-2.89823	5e-05	0.00076141
XLOC_039172	XLOC_039172	SLA2	20:868926-872858	mock	siCELF1	0.973246	0.336027	-1.53423	0.345264	-2.89634	5e-05	0.00076141
XLOC_056778	XLOC_056778	NEIL3	4:41682428-41701702	mock	siCELF1	0.400171	0.138221	-1.53363	0.345407	-2.89513	0.0002	0.0026217
XLOC_009545	XLOC_009545	CDK17	1:45656975-45739057	mock	siCELF1	37.9474	13.1085	-1.5335	0.345438	-2.89487	5e-05	0.00076141
XLOC_053274	XLOC_053274	SLC22A16	3:65931757-65968086	mock	siCELF1	1.78977	0.61895	-1.53188	0.345826	-2.89162	5e-05	0.00076141
XLOC_077119	XLOC_077119	-	AADN03009574.1:3-1575	mock	siCELF1	0.970285	0.335813	-1.53075	0.346097	-2.88936	5e-05	0.00076141
XLOC_021896	XLOC_021896	UNC5A	13:9652961-9657656	mock	siCELF1	0.768103	0.266056	-1.52957	0.346381	-2.887	5e-05	0.00076141
XLOC_027382	XLOC_027382	Borealin	19:92148-92967	mock	siCELF1	59.5054	20.6172	-1.52917	0.346477	-2.8862	0.00135	0.0134181
XLOC_077297	XLOC_077297	-	AADN03010271.1:4-1261	mock	siCELF1	0.232254	0.0804827	-1.52895	0.346529	-2.88576	0.0017	0.0162667
XLOC_056938	XLOC_056938	-	4:44618795-44721266	mock	siCELF1	13.6183	4.72194	-1.52809	0.346736	-2.88404	5e-05	0.00076141
XLOC_058612	XLOC_058612	ENSGALG00000004734	4:1807488-1812477	mock	siCELF1	0.479582	0.166438	-1.5268	0.347046	-2.88146	5e-05	0.00076141
XLOC_006236	XLOC_006236	EDNRB	1:153125272-153143030	mock	siCELF1	34.1701	11.8721	-1.52516	0.347441	-2.87819	5e-05	0.00076141
XLOC_055733	XLOC_055733	PGK1	4:12898193-12909392	mock	siCELF1	877.348	305.044	-1.52413	0.347689	-2.87613	5e-05	0.00076141
XLOC_021259	XLOC_021259	CLTB	13:9728067-9733257	mock	siCELF1	142.047	49.4045	-1.52365	0.347805	-2.87518	5e-05	0.00076141
XLOC_051982	XLOC_051982	-	3:31282472-31283181	mock	siCELF1	2.64051	0.918554	-1.52338	0.34787	-2.87464	5e-05	0.00076141
XLOC_010140	XLOC_010140	SLC37A3	1:56901912-56922260	mock	siCELF1	31.0776	10.8222	-1.52188	0.348232	-2.87165	5e-05	0.00076141
XLOC_044106	XLOC_044106	SCUBE3	26:4076766-4117147	mock	siCELF1	0.583647	0.203331	-1.52127	0.348379	-2.87044	5e-05	0.00076141
XLOC_018202	XLOC_018202	CHST8	11:10016566-10144451	mock	siCELF1	2.90438	1.01221	-1.52071	0.348514	-2.86932	0.0001	0.00142184
XLOC_006289	XLOC_006289	Gag-Pol polyprotein	1:154246538-154248536	mock	siCELF1	0.138059	0.0481229	-1.52048	0.34857	-2.86886	0.0049	0.0384123
XLOC_065900	XLOC_065900	PGF	5:37392146-37404282	mock	siCELF1	22.8666	7.97665	-1.51938	0.348836	-2.86668	5e-05	0.00076141
XLOC_090861	XLOC_090861	-	Z:72763582-72766629	mock	siCELF1	0.290878	0.101678	-1.51641	0.349555	-2.86078	0.00055	0.00630385
XLOC_055170	XLOC_055170	-	4:390086-405953	mock	siCELF1	1.51279	0.530286	-1.51237	0.350535	-2.85278	5e-05	0.00076141
XLOC_013358	XLOC_013358	-	1:133254735-133255532	mock	siCELF1	0.569854	0.199781	-1.51218	0.350581	-2.85241	0.00045	0.00528439
XLOC_002303	XLOC_002303	-	1:59756503-59756860	mock	siCELF1	5.4753	1.92289	-1.50966	0.351194	-2.84743	5e-05	0.00076141
XLOC_025725	XLOC_025725	GPR144	17:9403855-9424535	mock	siCELF1	0.135909	0.0477379	-1.50944	0.351248	-2.847	5e-05	0.00076141
XLOC_015852	XLOC_015852	PPIB	10:806483-807487	mock	siCELF1	1053	370.044	-1.50874	0.351418	-2.84561	5e-05	0.00076141
XLOC_043156	XLOC_043156	IGSF9B	24:2418795-2464848	mock	siCELF1	1.42261	0.501223	-1.50501	0.352328	-2.83827	5e-05	0.00076141
XLOC_069222	XLOC_069222	NHLRC2	6:27087945-27142247	mock	siCELF1	1.93233	0.680942	-1.50474	0.352394	-2.83774	0.00055	0.00630385
XLOC_048835	XLOC_048835	SEC63	3:66977934-67033488	mock	siCELF1	69.377	24.4567	-1.50423	0.352518	-2.83673	5e-05	0.00076141
XLOC_049637	XLOC_049637	ENSGALG00000028551	3:87804936-87828819	mock	siCELF1	41.2013	14.5425	-1.50241	0.352963	-2.83316	5e-05	0.00076141
XLOC_074459	XLOC_074459	CDKN2C	8:22846044-22852135	mock	siCELF1	1.44332	0.509524	-1.50217	0.353022	-2.83268	5e-05	0.00076141
XLOC_066017	XLOC_066017	DIO2	5:39821566-39839756	mock	siCELF1	6.52071	2.30365	-1.50111	0.353281	-2.8306	5e-05	0.00076141
XLOC_028359	XLOC_028359	-	19:9082605-9084099	mock	siCELF1	0.302329	0.106941	-1.49931	0.353723	-2.82707	0.0015	0.0146772
XLOC_024588	XLOC_024588	-	15:1991823-1999227	mock	siCELF1	0.241333	0.0854139	-1.49848	0.353926	-2.82545	5e-05	0.00076141
XLOC_082494	XLOC_082494	Formin-like protein 12	AADN03025751.1:1-1083	mock	siCELF1	0.911372	0.322869	-1.49709	0.354267	-2.82273	5e-05	0.00076141
XLOC_071377	XLOC_071377	-	7:11525856-11526672	mock	siCELF1	0.330436	0.117181	-1.49563	0.354626	-2.81987	0.00565	0.0430122
XLOC_032082	XLOC_032082	-	2:104844539-104853556	mock	siCELF1	0.384265	0.136518	-1.49301	0.355271	-2.81476	5e-05	0.00076141
XLOC_003351	XLOC_003351	ENSGALG00000022884	1:82523329-82531728	mock	siCELF1	5.50589	1.95627	-1.49287	0.355305	-2.81448	5e-05	0.00076141
XLOC_088639	XLOC_088639	-	Z:80815091-80817074	mock	siCELF1	0.173255	0.0615767	-1.49244	0.355411	-2.81364	0.001	0.0104611
XLOC_032350	XLOC_032350	-	2:109542017-109578473	mock	siCELF1	0.957311	0.340351	-1.49197	0.355527	-2.81273	5e-05	0.00076141
XLOC_018122	XLOC_018122	Alanine aminotransferase 2	11:7243515-7243850	mock	siCELF1	2.65388	0.944111	-1.49108	0.355746	-2.81099	0.00045	0.00528439
XLOC_049273	XLOC_049273	-	3:80450086-80451901	mock	siCELF1	0.221224	0.0787317	-1.49049	0.355892	-2.80984	0.0005	0.00579454
XLOC_058501	XLOC_058501	AR	4:429899-476439	mock	siCELF1	4.68304	1.67045	-1.48721	0.356702	-2.80346	5e-05	0.00076141
XLOC_022311	XLOC_022311	Brain protein I3	14:1134551-1145370	mock	siCELF1	47.7451	17.0359	-1.48678	0.356808	-2.80263	5e-05	0.00076141
XLOC_059390	XLOC_059390	PDGFC	4:20652832-20769865	mock	siCELF1	1.08448	0.386961	-1.48675	0.356815	-2.80257	0.00025	0.00317807
XLOC_022043	XLOC_022043	MAPK9	13:13261489-13288981	mock	siCELF1	9.30708	3.51061	-1.48178	0.358047	-2.79293	5e-05	0.00076141
XLOC_052983	XLOC_052983	AKAP7	3:56878349-56949970	mock	siCELF1	29.495	10.5732	-1.48005	0.358476	-2.78958	5e-05	0.00076141
XLOC_021390	XLOC_021390	MAPK9	13:13261489-13288981	mock	siCELF1	26.8943	10.1199	-1.47916	0.358698	-2.78786	5e-05	0.00076141
XLOC_001638	XLOC_001638	CDK17	1:45656975-45739057	mock	siCELF1	7.45401	2.67439	-1.47881	0.358785	-2.78719	5e-05	0.00076141
XLOC_066825	XLOC_066825	PTGER2	5:58013089-58016850	mock	siCELF1	0.777013	0.278786	-1.47878	0.358792	-2.78713	0.0001	0.00142184
XLOC_073664	XLOC_073664	-	8:4059467-4061093	mock	siCELF1	0.362814	0.130537	-1.47477	0.359791	-2.77939	5e-05	0.00076141
XLOC_020473	XLOC_020473	-	12:7287693-7309789	mock	siCELF1	2.44764	0.880965	-1.47424	0.359923	-2.77837	5e-05	0.00076141
XLOC_057323	XLOC_057323	C4ORF21	4:56709208-56732218	mock	siCELF1	3.98734	1.43545	-1.47393	0.36	-2.77778	5e-05	0.00076141
XLOC_027378	XLOC_027378	Borealin	19:78084-78847	mock	siCELF1	24.0657	8.6664	-1.47348	0.360113	-2.77691	5e-05	0.00076141
XLOC_089362	XLOC_089362	-	Z:21729290-21741790	mock	siCELF1	0.931927	0.336047	-1.47155	0.360595	-2.7732	0.004	0.0324142
XLOC_004085	XLOC_004085	-	1:104990363-105075638	mock	siCELF1	0.609466	0.219892	-1.47075	0.360795	-2.77166	0.0006	0.00679415
XLOC_008900	XLOC_008900	DBX2	1:30483455-30503406	mock	siCELF1	0.35669	0.128737	-1.47024	0.360922	-2.77068	5e-05	0.00076141
XLOC_069124	XLOC_069124	CALHM3	6:23187081-23189859	mock	siCELF1	0.332935	0.120177	-1.47008	0.360962	-2.77037	0.00475	0.0374276
XLOC_027293	XLOC_027293	-	18:10148015-10148114	mock	siCELF1	439.012	158.516	-1.46963	0.361075	-2.76951	5e-05	0.00076141
XLOC_074427	XLOC_074427	PDZK1IP1	8:20794710-20799010	mock	siCELF1	0.389891	0.140869	-1.46871	0.361305	-2.76774	5e-05	0.00076141
XLOC_032427	XLOC_032427	IMPAD1	2:111279371-111302440	mock	siCELF1	9.60368	3.47537	-1.46642	0.361879	-2.76335	5e-05	0.00076141
XLOC_028264	XLOC_028264	SLC47A2	19:6854632-6859797	mock	siCELF1	0.478082	0.173228	-1.46458	0.362341	-2.75983	5e-05	0.00076141
XLOC_024153	XLOC_024153	-	15:6565910-6567422	mock	siCELF1	0.16517	0.0599801	-1.4614	0.363141	-2.75375	0.00355	0.0294161
XLOC_008641	XLOC_008641	MAPK11	1:20186458-20217080	mock	siCELF1	14.5286	5.27895	-1.46057	0.36335	-2.75217	5e-05	0.00076141
XLOC_072412	XLOC_072412	-	8:3886189-3896954	mock	siCELF1	0.68294	0.248243	-1.46001	0.363491	-2.7511	5e-05	0.00076141
XLOC_022078	XLOC_022078	TGFBI	13:14295425-14509385	mock	siCELF1	175.767	63.9231	-1.45926	0.36368	-2.74967	5e-05	0.00076141
XLOC_020930	XLOC_020930	-	13:463522-466075	mock	siCELF1	0.193578	0.0704587	-1.45807	0.36398	-2.74741	0.0002	0.0026217
XLOC_089072	XLOC_089072	GHR	Z:13287240-13419270	mock	siCELF1	4.3992	1.60133	-1.45797	0.364005	-2.74722	5e-05	0.00076141
XLOC_021776	XLOC_021776	HTR4	13:7557103-7665243	mock	siCELF1	1.20358	0.438189	-1.45771	0.364071	-2.74672	5e-05	0.00076141
XLOC_014836	XLOC_014836	gga-mir-15a,gga-mir-16-1	1:168680255-168699491	mock	siCELF1	1.52919	0.557084	-1.45681	0.364298	-2.74501	5e-05	0.00076141
XLOC_062558	XLOC_062558	CELF1	5:22102873-22157136	mock	siCELF1	22.6421	8.25719	-1.45529	0.364682	-2.74212	5e-05	0.00076141
XLOC_055456	XLOC_055456	FAM122A	4:4047293-4073556	mock	siCELF1	26.9199	9.8271	-1.45384	0.365048	-2.73936	5e-05	0.00076141
XLOC_058132	XLOC_058132	-	4:81431475-81491136	mock	siCELF1	1.86283	0.680069	-1.45374	0.365074	-2.73917	0.0003	0.00372281
XLOC_085704	XLOC_085704	ENSGALG00000013442	JH376378.1:11097-16573	mock	siCELF1	3.80317	1.38911	-1.45304	0.365251	-2.73784	5e-05	0.00076141
XLOC_067703	XLOC_067703	Slit homolog 1 protein	6:21949634-21952179	mock	siCELF1	1.40418	0.512999	-1.4527	0.365337	-2.7372	0.00125	0.0126337
XLOC_005388	XLOC_005388	-	1:133254735-133255532	mock	siCELF1	0.693503	0.253582	-1.45145	0.365654	-2.73483	0.00605	0.0455343
XLOC_051077	XLOC_051077	ISM1	3:12067878-12108397	mock	siCELF1	16.194	5.9216	-1.4514	0.365666	-2.73473	5e-05	0.00076141
XLOC_061162	XLOC_061162	-	4:75993012-75994428	mock	siCELF1	0.200148	0.0731994	-1.45117	0.365725	-2.7343	0.00335	0.0280029
XLOC_069709	XLOC_069709	-	7:3707599-3725204	mock	siCELF1	0.159498	0.0584241	-1.4489	0.366301	-2.73	0.0003	0.00372281
XLOC_040333	XLOC_040333	VSTM2L	20:10761590-10765343	mock	siCELF1	1.46003	0.535746	-1.44637	0.366944	-2.72521	5e-05	0.00076141
XLOC_088151	XLOC_088151	RHOBTB3	Z:57181394-57211928	mock	siCELF1	0.648269	0.237916	-1.44614	0.367002	-2.72478	5e-05	0.00076141
XLOC_039541	XLOC_039541	HM13	20:10334232-10347728	mock	siCELF1	200.337	73.5675	-1.44529	0.367218	-2.72318	5e-05	0.00076141
XLOC_013190	XLOC_013190	RGN	1:129469981-129482994	mock	siCELF1	2.87195	1.05597	-1.44346	0.367684	-2.71972	5e-05	0.00076141
XLOC_075730	XLOC_075730	-	9:21705850-21708305	mock	siCELF1	0.131947	0.0485618	-1.44207	0.368039	-2.7171	0.00065	0.00727558
XLOC_057891	XLOC_057891	C4ORF52	4:72987541-72991470	mock	siCELF1	0.816405	0.300493	-1.44195	0.368069	-2.71688	0.0007	0.00774115
XLOC_030723	XLOC_030723	-	2:64916352-64919443	mock	siCELF1	0.340747	0.125566	-1.44025	0.368503	-2.71368	5e-05	0.00076141
XLOC_059885	XLOC_059885	HADH	4:37388843-37406371	mock	siCELF1	109.201	40.3656	-1.43579	0.369644	-2.7053	5e-05	0.00076141
XLOC_057956	XLOC_057956	FGFBP1	4:76161316-76163848	mock	siCELF1	54.3004	20.0731	-1.4357	0.369667	-2.70513	5e-05	0.00076141
XLOC_019688	XLOC_019688	-	12:7287693-7309789	mock	siCELF1	1.58101	0.58499	-1.43437	0.370008	-2.70264	5e-05	0.00076141
XLOC_077317	XLOC_077317	Ribulose-phosphate 3-epimerase	AADN03010349.1:0-329	mock	siCELF1	8.40927	3.11522	-1.43265	0.37045	-2.69942	5e-05	0.00076141
XLOC_009201	XLOC_009201	TPH2	1:36452944-36528203	mock	siCELF1	1.04896	0.388628	-1.43249	0.370491	-2.69912	5e-05	0.00076141
XLOC_067564	XLOC_067564	-	6:18936420-18939971	mock	siCELF1	0.253998	0.094182	-1.43129	0.370799	-2.69688	5e-05	0.00076141
XLOC_016401	XLOC_016401	RLBP1	10:12468869-12473591	mock	siCELF1	0.177883	0.0660378	-1.42957	0.371242	-2.69366	0.0016	0.0155203
XLOC_070334	XLOC_070334	-	7:18721117-18740256	mock	siCELF1	0.625816	0.232881	-1.42614	0.372125	-2.68727	5e-05	0.00076141
XLOC_042654	XLOC_042654	GJA4	23:4398098-4401149	mock	siCELF1	4.49608	1.67514	-1.42438	0.372579	-2.68399	5e-05	0.00076141
XLOC_068435	XLOC_068435	NRBF2	6:7269404-7438096	mock	siCELF1	9.75894	3.63698	-1.42398	0.372683	-2.68325	0.0001	0.00142184
XLOC_018342	XLOC_018342	CLEC3A	11:13493186-13509839	mock	siCELF1	2.29717	0.856177	-1.42387	0.372711	-2.68304	5e-05	0.00076141
XLOC_062367	XLOC_062367	-	5:16001406-16003401	mock	siCELF1	0.980756	0.365551	-1.42382	0.372724	-2.68295	5e-05	0.00076141
XLOC_082653	XLOC_082653	Pro-Pol polyprotein	AADN03026106.1:1-1274	mock	siCELF1	0.440444	0.164657	-1.4195	0.373842	-2.67493	5e-05	0.00076141
XLOC_084825	XLOC_084825	Pol polyprotein	JH375965.1:2291-3622	mock	siCELF1	0.777713	0.29122	-1.41713	0.374456	-2.67054	5e-05	0.00076141
XLOC_080236	XLOC_080236	Keratin-associated protein 5-10	AADN03018725.1:23-869	mock	siCELF1	13.5086	5.06052	-1.41652	0.374615	-2.66941	5e-05	0.00076141
XLOC_062276	XLOC_062276	TSPAN4	5:14626544-15024136	mock	siCELF1	5.97878	2.24281	-1.41454	0.375129	-2.66575	5e-05	0.00076141
XLOC_075864	XLOC_075864	CP	9:23356411-23397462	mock	siCELF1	20.7003	7.76731	-1.41417	0.375226	-2.66506	5e-05	0.00076141
XLOC_039394	XLOC_039394	OSBPL2	20:8140756-8171638	mock	siCELF1	23.8819	8.97351	-1.41217	0.375746	-2.66137	5e-05	0.00076141
XLOC_018491	XLOC_018491	CPNE7	11:18185943-18190546	mock	siCELF1	0.137827	0.0517982	-1.41188	0.375822	-2.66084	0.00215	0.0195728
XLOC_062563	XLOC_062563	-	5:22185118-22185667	mock	siCELF1	0.608688	0.228878	-1.41112	0.37602	-2.65944	0.00635	0.0473926
XLOC_048287	XLOC_048287	GPR126	3:52145373-52255811	mock	siCELF1	11.4333	4.30056	-1.41065	0.376142	-2.65857	5e-05	0.00076141
XLOC_022581	XLOC_022581	NT5M	14:4750704-4757300	mock	siCELF1	4.95747	1.8665	-1.40927	0.376502	-2.65603	5e-05	0.00076141
XLOC_060831	XLOC_060831	SLC10A4	4:66054692-66056492	mock	siCELF1	6.5925	2.48289	-1.4088	0.376625	-2.65516	5e-05	0.00076141
XLOC_062134	XLOC_062134	LDHA	5:11936823-11942582	mock	siCELF1	1110.57	418.406	-1.40832	0.37675	-2.65428	5e-05	0.00076141
XLOC_023137	XLOC_023137	-	14:1134551-1145370	mock	siCELF1	184.841	69.6434	-1.40823	0.376774	-2.65411	5e-05	0.00076141
XLOC_040149	XLOC_040149	OSBPL2	20:8140756-8171638	mock	siCELF1	7.32212	2.76012	-1.40753	0.376957	-2.65283	5e-05	0.00076141
XLOC_084253	XLOC_084253	-	JH375687.1:1488-2038	mock	siCELF1	0.639372	0.241119	-1.40691	0.377119	-2.65169	0.00405	0.0327648
XLOC_040336	XLOC_040336	ENSGALG00000020972	20:10822143-10824401	mock	siCELF1	0.949099	0.358288	-1.40544	0.377503	-2.64899	5e-05	0.00076141
XLOC_065523	XLOC_065523	-	5:28819313-28821360	mock	siCELF1	0.153139	0.0578522	-1.4044	0.377775	-2.64708	0.00235	0.0210799
XLOC_037434	XLOC_037434	-	2:104844539-104853556	mock	siCELF1	0.390062	0.14748	-1.40318	0.378095	-2.64484	5e-05	0.00076141
XLOC_010548	XLOC_010548	-	1:67737860-67739284	mock	siCELF1	2.13301	0.808794	-1.39905	0.379179	-2.63728	5e-05	0.00076141
XLOC_078408	XLOC_078408	ENSGALG00000002939	AADN03013081.1:2301-5415	mock	siCELF1	5.1676	1.96001	-1.39864	0.379287	-2.63653	5e-05	0.00076141
XLOC_015653	XLOC_015653	MADPRT	1:193347494-193349417	mock	siCELF1	2.42417	0.919828	-1.39806	0.379439	-2.63547	5e-05	0.00076141
XLOC_049270	XLOC_049270	-	3:80421116-80448322	mock	siCELF1	0.613869	0.233027	-1.39743	0.379605	-2.63432	5e-05	0.00076141
XLOC_060163	XLOC_060163	ANTXR2	4:44618795-44721266	mock	siCELF1	40.3418	15.3318	-1.39575	0.380047	-2.63125	5e-05	0.00076141
XLOC_025169	XLOC_025169	C4	16:44117-58599	mock	siCELF1	17.5467	6.66906	-1.39564	0.380076	-2.63105	5e-05	0.00076141
XLOC_055168	XLOC_055168	-	4:371090-374399	mock	siCELF1	0.20222	0.0769111	-1.39467	0.380332	-2.62928	5e-05	0.00076141
XLOC_071663	XLOC_071663	-	7:18721117-18740256	mock	siCELF1	3.00526	1.14369	-1.39379	0.380564	-2.62768	5e-05	0.00076141
XLOC_040433	XLOC_040433	RBM38	20:11959015-11971950	mock	siCELF1	54.609	20.7858	-1.39354	0.38063	-2.62723	5e-05	0.00076141
XLOC_076867	XLOC_076867	-	9:21705850-21708305	mock	siCELF1	0.149748	0.0570071	-1.39332	0.380688	-2.62682	0.00135	0.0134181
XLOC_022307	XLOC_022307	-	14:1108069-1108576	mock	siCELF1	0.682751	0.259983	-1.39294	0.380788	-2.62613	0.00605	0.0455343
XLOC_082652	XLOC_082652	Pro-Pol polyprotein	AADN03026106.1:1-1274	mock	siCELF1	0.364891	0.139092	-1.39142	0.381189	-2.62337	0.0001	0.00142184
XLOC_022817	XLOC_022817	TVP23A	14:9098580-9113944	mock	siCELF1	3.34588	1.27545	-1.39138	0.3812	-2.62329	5e-05	0.00076141
XLOC_052909	XLOC_052909	-	3:55420862-55433883	mock	siCELF1	0.133904	0.0510768	-1.39046	0.381443	-2.62162	0.0011	0.0113417
XLOC_022990	XLOC_022990	Hematological and neurological expressed 1-like protein	14:13678488-13692070	mock	siCELF1	9.89482	3.77433	-1.39045	0.381446	-2.6216	5e-05	0.00076141
XLOC_044520	XLOC_044520	SCUBE3	26:4076766-4117147	mock	siCELF1	1.08866	0.416052	-1.38771	0.382171	-2.61663	5e-05	0.00076141
XLOC_043969	XLOC_043969	IKBKE	26:2416632-2428013	mock	siCELF1	4.02065	1.53662	-1.38767	0.382182	-2.61656	5e-05	0.00076141
XLOC_004131	XLOC_004131	CLIC6	1:105365075-105372173	mock	siCELF1	0.573712	0.219291	-1.38748	0.382232	-2.61621	5e-05	0.00076141
XLOC_027272	XLOC_027272	CBX2	18:9905097-9915878	mock	siCELF1	17.4216	6.66761	-1.38564	0.38272	-2.61288	5e-05	0.00076141
XLOC_057942	XLOC_057942	-	4:75993012-75994428	mock	siCELF1	0.188977	0.0723605	-1.38493	0.382908	-2.61159	0.004	0.0324142
XLOC_055272	XLOC_055272	ENSGALG00000004734	4:1807488-1812477	mock	siCELF1	1.28395	0.491731	-1.38464	0.382985	-2.61107	5e-05	0.00076141
XLOC_051684	XLOC_051684	-	3:25985248-26020702	mock	siCELF1	0.881325	0.337548	-1.38458	0.383001	-2.61096	0.0001	0.00142184
XLOC_018194	XLOC_018194	ENSGALG00000027621	11:9778731-9781050	mock	siCELF1	2.10738	0.807316	-1.38424	0.383091	-2.61034	5e-05	0.00076141
XLOC_037717	XLOC_037717	Protein FAM150A	2:109542017-109578473	mock	siCELF1	1.02394	0.39271	-1.3826	0.383527	-2.60738	5e-05	0.00076141
XLOC_023768	XLOC_023768	HN1L	14:13678488-13692070	mock	siCELF1	24.3506	9.33939	-1.38256	0.383538	-2.60731	5e-05	0.00076141
XLOC_002573	XLOC_002573	-	1:67737860-67739284	mock	siCELF1	1.85458	0.71146	-1.38224	0.383623	-2.60673	5e-05	0.00076141
XLOC_072487	XLOC_072487	PRRX1	8:4816984-4849818	mock	siCELF1	3.81814	1.4651	-1.38187	0.383721	-2.60606	5e-05	0.00076141
XLOC_071507	XLOC_071507	OSBPL6	7:14925869-15019455	mock	siCELF1	4.8246	1.85289	-1.38063	0.384051	-2.60382	5e-05	0.00076141
XLOC_014978	XLOC_014978	UFM1	1:170871049-170882022	mock	siCELF1	100.944	38.8212	-1.37863	0.384584	-2.60021	5e-05	0.00076141
XLOC_042771	XLOC_042771	ROBO4	24:241395-246284	mock	siCELF1	0.414075	0.15937	-1.37751	0.384883	-2.5982	5e-05	0.00076141
XLOC_023934	XLOC_023934	COMT	15:989263-1246858	mock	siCELF1	12.1408	4.67548	-1.37668	0.385104	-2.5967	0.0003	0.00372281
XLOC_013130	XLOC_013130	CD99	1:127916918-127941663	mock	siCELF1	262.726	101.182	-1.37661	0.385123	-2.59658	5e-05	0.00076141
XLOC_062400	XLOC_062400	INCENP	5:16370273-16411563	mock	siCELF1	20.3417	7.83588	-1.37628	0.385211	-2.59598	5e-05	0.00076141
XLOC_016239	XLOC_016239	DUT	10:9587064-9649732	mock	siCELF1	25.2658	9.73283	-1.37625	0.385219	-2.59593	5e-05	0.00076141
XLOC_059887	XLOC_059887	SGMS2	4:37420855-37456007	mock	siCELF1	10.4679	3.95622	-1.37537	0.385454	-2.59434	5e-05	0.00076141
XLOC_065208	XLOC_065208	CELF1	5:22102873-22157136	mock	siCELF1	8.40907	3.24574	-1.3734	0.385981	-2.5908	5e-05	0.00076141
XLOC_040085	XLOC_040085	OCSTAMP	20:5883366-5893265	mock	siCELF1	2.4602	0.950174	-1.37251	0.386219	-2.58921	5e-05	0.00076141
XLOC_018103	XLOC_018103	CBLN1	11:6524051-6526553	mock	siCELF1	1.08202	0.417919	-1.37243	0.38624	-2.58906	5e-05	0.00076141
XLOC_040533	XLOC_040533	-	20:13516455-13604318	mock	siCELF1	0.792227	0.306259	-1.37116	0.38658	-2.58678	5e-05	0.00076141
XLOC_019689	XLOC_019689	-	12:7287693-7309789	mock	siCELF1	1.6625	0.643537	-1.36926	0.38709	-2.58338	0.0017	0.0162667
XLOC_077863	XLOC_077863	-	AADN03011494.1:75-2408	mock	siCELF1	265.84	102.94	-1.36876	0.387224	-2.58249	5e-05	0.00076141
XLOC_042849	XLOC_042849	-	24:2416354-2418669	mock	siCELF1	0.822651	0.318598	-1.36855	0.38728	-2.58211	5e-05	0.00076141
XLOC_076789	XLOC_076789	GPR160	9:19335105-19338112	mock	siCELF1	0.810604	0.314005	-1.36821	0.387372	-2.5815	0.0001	0.00142184
XLOC_018847	XLOC_018847	CBLN1	11:6524051-6526553	mock	siCELF1	1.2105	0.469364	-1.36682	0.387745	-2.57901	5e-05	0.00076141
XLOC_084822	XLOC_084822	Pol polyprotein	JH375965.1:2291-3622	mock	siCELF1	0.830693	0.322159	-1.36654	0.38782	-2.57851	5e-05	0.00076141
XLOC_052202	XLOC_052202	-	3:37341241-37341766	mock	siCELF1	1.61777	0.627711	-1.36584	0.388008	-2.57726	0.00065	0.00727558
XLOC_070337	XLOC_070337	SCN9A	7:18931957-19071417	mock	siCELF1	5.37346	2.08523	-1.36565	0.38806	-2.57692	5e-05	0.00076141
XLOC_069517	XLOC_069517	PPP2R2D	6:34300836-34326802	mock	siCELF1	13.3209	5.17098	-1.36518	0.388186	-2.57608	5e-05	0.00076141
XLOC_089006	XLOC_089006	C1QTNF3	Z:10228699-10246653	mock	siCELF1	0.763809	0.296505	-1.36515	0.388194	-2.57603	5e-05	0.00076141
XLOC_030676	XLOC_030676	-	2:63030366-63031896	mock	siCELF1	0.17687	0.0686789	-1.36475	0.388302	-2.57532	0.00465	0.0369089
XLOC_066921	XLOC_066921	Kinesin-like protein KIF20B	6:481-4168	mock	siCELF1	4.89787	1.9033	-1.36365	0.388598	-2.57335	5e-05	0.00076141
XLOC_026647	XLOC_026647	-	18:7993378-7997669	mock	siCELF1	0.526998	0.204797	-1.3636	0.388611	-2.57326	5e-05	0.00076141
XLOC_031560	XLOC_031560	-	2:91850922-91852474	mock	siCELF1	0.205937	0.0800496	-1.36324	0.388708	-2.57262	0.00245	0.021827
XLOC_023708	XLOC_023708	-	14:12688689-12689330	mock	siCELF1	0.447271	0.173936	-1.36259	0.388884	-2.57146	0.00385	0.0314111
XLOC_065044	XLOC_065044	-	5:16001406-16003401	mock	siCELF1	0.902698	0.35194	-1.35891	0.389877	-2.56491	5e-05	0.00076141
XLOC_089103	XLOC_089103	EMB	Z:14595540-14620357	mock	siCELF1	4.26485	1.66318	-1.35855	0.389974	-2.56427	5e-05	0.00076141
XLOC_043008	XLOC_043008	SCN4B	24:5439209-5444809	mock	siCELF1	1.09832	0.428545	-1.35777	0.390185	-2.56289	5e-05	0.00076141
XLOC_070165	XLOC_070165	OSBPL6	7:14925869-15019455	mock	siCELF1	1.353	0.527934	-1.35773	0.390196	-2.56282	5e-05	0.00076141
XLOC_085730	XLOC_085730	-	JH376395.1:0-877	mock	siCELF1	1.46643	0.572367	-1.35729	0.390315	-2.56203	5e-05	0.00076141
XLOC_044081	XLOC_044081	CSDE1	26:3854362-3871761	mock	siCELF1	53.2236	20.785	-1.35652	0.390523	-2.56067	5e-05	0.00076141
XLOC_090696	XLOC_090696	GNG10	Z:66210688-66216864	mock	siCELF1	58.7534	22.9627	-1.35538	0.390832	-2.55865	5e-05	0.00076141
XLOC_005212	XLOC_005212	-	1:128936356-128947496	mock	siCELF1	0.444889	0.174032	-1.35409	0.391181	-2.55636	0.00405	0.0327648
XLOC_071901	XLOC_071901	TSN	7:25748218-25756013	mock	siCELF1	26.7431	10.4709	-1.35279	0.391534	-2.55406	5e-05	0.00076141
XLOC_068011	XLOC_068011	RAB11FIP2	6:29003776-29047647	mock	siCELF1	5.04381	1.97566	-1.35218	0.3917	-2.55298	5e-05	0.00076141
XLOC_041957	XLOC_041957	POLB	22:2742804-2753574	mock	siCELF1	29.8624	11.7003	-1.35179	0.391806	-2.55229	5e-05	0.00076141
XLOC_076939	XLOC_076939	-	9:22841044-22842512	mock	siCELF1	0.198859	0.0779659	-1.35083	0.392066	-2.55059	0.0017	0.0162667
XLOC_073273	XLOC_073273	-	8:22842554-22845140	mock	siCELF1	0.745707	0.292486	-1.35024	0.392227	-2.54955	5e-05	0.00076141
XLOC_081440	XLOC_081440	Leukotriene-B(4) omega-hydroxylase 2	AADN03022412.1:259-2251	mock	siCELF1	1.43898	0.564566	-1.34983	0.392338	-2.54882	5e-05	0.00076141
XLOC_043083	XLOC_043083	ROBO3	24:247238-255967	mock	siCELF1	0.0617455	0.0242406	-1.34891	0.392589	-2.5472	0.0046	0.0365917
XLOC_083571	XLOC_083571	Probable G-protein coupled receptor 61	JH375456.1:31380-32538	mock	siCELF1	0.373451	0.146671	-1.34834	0.392744	-2.54619	0.0008	0.00866734
XLOC_070981	XLOC_070981	HIBCH	7:122074-179043	mock	siCELF1	9.90704	3.89236	-1.34781	0.392888	-2.54525	5e-05	0.00076141
XLOC_064980	XLOC_064980	TSPAN4	5:14626544-15024136	mock	siCELF1	22.515	8.84715	-1.3476	0.392945	-2.54488	5e-05	0.00076141
XLOC_022937	XLOC_022937	SBK1	14:12937057-12946275	mock	siCELF1	0.519917	0.204324	-1.34742	0.392994	-2.54457	0.00065	0.00727558
XLOC_042850	XLOC_042850	-	24:2418795-2464848	mock	siCELF1	0.613366	0.241758	-1.34319	0.394148	-2.53712	5e-05	0.00076141
XLOC_084826	XLOC_084826	-	JH375965.1:5454-6941	mock	siCELF1	1.27403	0.502594	-1.34193	0.394493	-2.5349	5e-05	0.00076141
XLOC_040297	XLOC_040297	REM1	20:10320201-10331664	mock	siCELF1	1.17324	0.462868	-1.34182	0.394523	-2.53471	5e-05	0.00076141
XLOC_070129	XLOC_070129	-	7:13004527-13010676	mock	siCELF1	0.284499	0.112303	-1.34103	0.394739	-2.53332	5e-05	0.00076141
XLOC_057062	XLOC_057062	-	4:48567529-48567980	mock	siCELF1	12.0172	4.7441	-1.3409	0.394774	-2.53309	5e-05	0.00076141
XLOC_077296	XLOC_077296	-	AADN03010271.1:4-1261	mock	siCELF1	0.2216	0.087535	-1.34002	0.395015	-2.53155	0.0019	0.0178065
XLOC_010356	XLOC_010356	NINJ2	1:60438868-60546053	mock	siCELF1	6.85487	2.70797	-1.33991	0.395045	-2.53136	0.00035	0.00425161
XLOC_089030	XLOC_089030	RANBP3L	Z:10884849-10925546	mock	siCELF1	1.50534	0.594749	-1.33973	0.395095	-2.53104	5e-05	0.00076141
XLOC_027606	XLOC_027606	ENSGALG00000027703	19:5748243-5751671	mock	siCELF1	1.11134	0.439161	-1.33948	0.395163	-2.5306	0.0017	0.0162667
XLOC_038924	XLOC_038924	-	2:142071702-142081536	mock	siCELF1	0.911797	0.360438	-1.33896	0.395306	-2.52969	5e-05	0.00076141
XLOC_068240	XLOC_068240	PPP2R2D	6:34300836-34326802	mock	siCELF1	36.8524	14.58	-1.33777	0.395632	-2.5276	5e-05	0.00076141
XLOC_079213	XLOC_079213	U6 snRNA-associated Sm-like protein LSm2	AADN03015605.1:317-1171	mock	siCELF1	417.854	165.379	-1.33723	0.39578	-2.52666	5e-05	0.00076141
XLOC_002574	XLOC_002574	Class E basic helix-loop-helix protein 41	1:67740155-67740845	mock	siCELF1	2.01509	0.79789	-1.33658	0.395958	-2.52552	5e-05	0.00076141
XLOC_000087	XLOC_000087	TUBA4A	1:1143851-1158862	mock	siCELF1	23.6941	9.38494	-1.33611	0.396087	-2.5247	5e-05	0.00076141
XLOC_023560	XLOC_023560	Inositol 1,4,5-trisphosphate receptor-interacting protein-like 2	14:8444306-8457800	mock	siCELF1	4.36213	1.73097	-1.33345	0.396818	-2.52005	5e-05	0.00076141
XLOC_042233	XLOC_042233	RSPO1	23:3657463-3681610	mock	siCELF1	0.154321	0.0612374	-1.33345	0.396818	-2.52005	0.00235	0.0210799
XLOC_073726	XLOC_073726	PRRX1	8:4816984-4849818	mock	siCELF1	15.3597	6.09531	-1.33338	0.396837	-2.51992	5e-05	0.00076141
XLOC_067131	XLOC_067131	RNLS	6:8962078-9024969	mock	siCELF1	4.62428	1.83692	-1.33194	0.397234	-2.51741	5e-05	0.00076141
XLOC_081606	XLOC_081606	34 kDa spicule matrix protein	AADN03022858.1:6-1077	mock	siCELF1	0.946112	0.375922	-1.33158	0.397333	-2.51678	5e-05	0.00076141
XLOC_029747	XLOC_029747	OXNAD1	2:34804258-34826845	mock	siCELF1	20.3878	8.10249	-1.33127	0.397418	-2.51624	5e-05	0.00076141
XLOC_007716	XLOC_007716	NARS2	1:191808031-191963517	mock	siCELF1	11.5945	4.61164	-1.33009	0.397743	-2.51418	5e-05	0.00076141
XLOC_076785	XLOC_076785	CLDN11	9:19248113-19256626	mock	siCELF1	1.80104	0.716353	-1.33009	0.397743	-2.51418	5e-05	0.00076141
XLOC_055186	XLOC_055186	AR	4:429899-476439	mock	siCELF1	19.6777	7.82815	-1.32982	0.397818	-2.51371	5e-05	0.00076141
XLOC_059161	XLOC_059161	ENSGALG00000009067	4:17562858-17567256	mock	siCELF1	0.751876	0.299296	-1.32892	0.398066	-2.51215	5e-05	0.00076141
XLOC_080829	XLOC_080829	Nuclear factor 1 X-type	AADN03020657.1:28-961	mock	siCELF1	3.12825	1.24529	-1.32888	0.398077	-2.51208	5e-05	0.00076141
XLOC_080614	XLOC_080614	-	AADN03019864.1:584-1362	mock	siCELF1	0.378727	0.150783	-1.32868	0.398132	-2.51173	0.0066	0.0488294
XLOC_002281	XLOC_002281	YARS2	1:59053457-59061342	mock	siCELF1	21.6763	8.63109	-1.3285	0.398182	-2.51141	5e-05	0.00076141
XLOC_035411	XLOC_035411	PPP1R17	2:49067175-49085537	mock	siCELF1	1.42093	0.566895	-1.32568	0.398961	-2.50651	5e-05	0.00076141
XLOC_060285	XLOC_060285	SPINK2	4:48706785-48712370	mock	siCELF1	4.60059	1.83548	-1.32566	0.398967	-2.50648	5e-05	0.00076141
XLOC_017924	XLOC_017924	TPPP3	11:1213865-1215689	mock	siCELF1	0.841776	0.336105	-1.32452	0.399282	-2.5045	5e-05	0.00076141
XLOC_021619	XLOC_021619	-	13:463522-466075	mock	siCELF1	0.193538	0.0772873	-1.32431	0.39934	-2.50413	5e-05	0.00076141
XLOC_056635	XLOC_056635	ENSGALG00000027945	4:37420855-37456007	mock	siCELF1	3.47481	1.33969	-1.32332	0.399614	-2.50241	0.003	0.0256884
XLOC_025807	XLOC_025807	EX-FABP	17:501841-504845	mock	siCELF1	35.8289	14.3332	-1.32176	0.400047	-2.49971	5e-05	0.00076141
XLOC_055724	XLOC_055724	FGF16	4:12750224-12761437	mock	siCELF1	1.55946	0.623908	-1.32164	0.40008	-2.4995	5e-05	0.00076141
XLOC_082410	XLOC_082410	-	AADN03025528.1:43-3224	mock	siCELF1	0.361473	0.144777	-1.32005	0.400521	-2.49675	0.00085	0.00911648
XLOC_046949	XLOC_046949	BATF3	3:21157015-21160434	mock	siCELF1	1.23781	0.495791	-1.31998	0.40054	-2.49663	5e-05	0.00076141
XLOC_087631	XLOC_087631	CDC14B	Z:42070467-42120348	mock	siCELF1	1.13532	0.454788	-1.31984	0.400579	-2.49638	5e-05	0.00076141
XLOC_070607	XLOC_070607	TSN	7:25748218-25756013	mock	siCELF1	82.6089	33.0927	-1.31978	0.400596	-2.49628	5e-05	0.00076141
XLOC_074458	XLOC_074458	-	8:22842554-22845140	mock	siCELF1	0.727966	0.29163	-1.31973	0.40061	-2.49619	5e-05	0.00076141
XLOC_044480	XLOC_044480	CSDE1	26:3854362-3871761	mock	siCELF1	310.261	124.451	-1.31791	0.401116	-2.49305	5e-05	0.00076141
XLOC_085894	XLOC_085894	KRT75	LGE22C19W28_E50C23:679788-684914	mock	siCELF1	0.224969	0.0902746	-1.31733	0.401277	-2.49204	5e-05	0.00076141
XLOC_033497	XLOC_033497	-	2:142071702-142081536	mock	siCELF1	0.911498	0.365829	-1.31707	0.401349	-2.4916	5e-05	0.00076141
XLOC_023516	XLOC_023516	-	14:6883847-6884342	mock	siCELF1	4.13683	1.66042	-1.31698	0.401374	-2.49144	5e-05	0.00076141
XLOC_039548	XLOC_039548	MYLK2	20:10395494-10403016	mock	siCELF1	0.097486	0.039153	-1.31607	0.401628	-2.48987	0.0001	0.00142184
XLOC_052651	XLOC_052651	KATNA1	3:47446106-47464506	mock	siCELF1	9.26764	3.72294	-1.31576	0.401714	-2.48933	5e-05	0.00076141
XLOC_084246	XLOC_084246	SGCA	JH375682.1:20-1479	mock	siCELF1	12.4881	5.01727	-1.31558	0.401764	-2.48902	5e-05	0.00076141
XLOC_016388	XLOC_016388	Cortexin-2	10:12048486-12055504	mock	siCELF1	0.285418	0.114682	-1.31544	0.401803	-2.48878	5e-05	0.00076141
XLOC_021367	XLOC_021367	MGAT4B	13:12813698-12826990	mock	siCELF1	221.284	88.9684	-1.31453	0.402056	-2.48721	5e-05	0.00076141
XLOC_059028	XLOC_059028	FGF16	4:12750224-12761437	mock	siCELF1	0.81625	0.328369	-1.31369	0.402291	-2.48577	0.00035	0.00425161
XLOC_085728	XLOC_085728	-	JH376395.1:0-877	mock	siCELF1	1.40508	0.565272	-1.31364	0.402305	-2.48568	5e-05	0.00076141
XLOC_014865	XLOC_014865	-	1:168796260-168798076	mock	siCELF1	0.256143	0.103081	-1.31318	0.402433	-2.48489	0.00025	0.00317807
XLOC_073235	XLOC_073235	TSPAN1	8:20388274-20392555	mock	siCELF1	1.13923	0.4587	-1.31243	0.402642	-2.4836	5e-05	0.00076141
XLOC_086785	XLOC_086785	GHR	Z:13287240-13419270	mock	siCELF1	10.8182	4.35781	-1.31178	0.402824	-2.48248	5e-05	0.00076141
XLOC_090431	XLOC_090431	RHOBTB3	Z:57181394-57211928	mock	siCELF1	1.43133	0.576685	-1.3115	0.402902	-2.48199	5e-05	0.00076141
XLOC_009637	XLOC_009637	Transmembrane protein 140	1:47779769-47784733	mock	siCELF1	1.61373	0.650322	-1.31117	0.402994	-2.48143	5e-05	0.00076141
XLOC_084296	XLOC_084296	Protein arginine N-methyltransferase 5	JH375696.1:94-1320	mock	siCELF1	265.701	107.194	-1.30958	0.403438	-2.47869	5e-05	0.00076141
XLOC_022775	XLOC_022775	Inositol 1,4,5-trisphosphate receptor-interacting protein-like 2	14:8444306-8457800	mock	siCELF1	4.43584	1.7904	-1.30893	0.40362	-2.47758	5e-05	0.00076141
XLOC_044371	XLOC_044371	IKBKE	26:2416632-2428013	mock	siCELF1	1.32914	0.537108	-1.30721	0.404102	-2.47463	0.00015	0.00203645
XLOC_058605	XLOC_058605	-	4:1767586-1770023	mock	siCELF1	0.49908	0.201706	-1.30702	0.404155	-2.4743	0.00035	0.00425161
XLOC_086708	XLOC_086708	SUB1	Z:9660131-9675175	mock	siCELF1	244.728	98.911	-1.30698	0.404166	-2.47423	5e-05	0.00076141
XLOC_025580	XLOC_025580	DBH	17:7007657-7024311	mock	siCELF1	0.576319	0.233043	-1.30627	0.404365	-2.47301	0.0003	0.00372281
XLOC_084220	XLOC_084220	Ras GTPase-activating-like protein IQGAP3	JH375671.1:3813-5713	mock	siCELF1	7.4825	3.02571	-1.30625	0.404371	-2.47298	5e-05	0.00076141
XLOC_033087	XLOC_033087	DCAF13	2:129207335-129229526	mock	siCELF1	75.919	30.7275	-1.30493	0.404741	-2.47072	5e-05	0.00076141
XLOC_026104	XLOC_026104	U6atac	17:7209750-7209878	mock	siCELF1	61.3666	24.8836	-1.30226	0.40549	-2.46615	0.0005	0.00579454
XLOC_086373	XLOC_086373	FECH	Z:380899-395376	mock	siCELF1	11.7002	4.74451	-1.30221	0.405505	-2.46606	5e-05	0.00076141
XLOC_022255	XLOC_022255	ENSGALG00000002946	14:321979-475820	mock	siCELF1	0.933212	0.37848	-1.30199	0.405566	-2.46569	5e-05	0.00076141
XLOC_018701	XLOC_018701	NUP93	11:2038545-2109399	mock	siCELF1	22.0438	8.95091	-1.30026	0.406053	-2.46273	5e-05	0.00076141
XLOC_023839	XLOC_023839	TMEM159	14:15049495-15054140	mock	siCELF1	9.16374	3.72586	-1.29836	0.406588	-2.45949	5e-05	0.00076141
XLOC_024637	XLOC_024637	AACS	15:4444355-4481664	mock	siCELF1	26.5041	10.7905	-1.29645	0.407127	-2.45624	5e-05	0.00076141
XLOC_039037	XLOC_039037	TSNARE1	2:146507863-146986116	mock	siCELF1	2.88275	1.17386	-1.29618	0.407203	-2.45578	5e-05	0.00076141
XLOC_016667	XLOC_016667	ZWILCH	10:18005979-18015614	mock	siCELF1	12.1437	4.94668	-1.29568	0.407344	-2.45493	5e-05	0.00076141
XLOC_020708	XLOC_020708	C3ORF67	12:11869222-11932886	mock	siCELF1	0.117922	0.0481094	-1.29344	0.407977	-2.45112	0.00045	0.00528439
XLOC_090979	XLOC_090979	-	Z:80815091-80817074	mock	siCELF1	0.148328	0.060541	-1.29281	0.408155	-2.45005	0.00205	0.0189684
XLOC_050731	XLOC_050731	ENSGALG00000008543	3:4230148-4232932	mock	siCELF1	3.95983	1.61648	-1.29258	0.40822	-2.44966	5e-05	0.00076141
XLOC_039755	XLOC_039755	NFATC2	20:13516455-13604318	mock	siCELF1	1.18801	0.485383	-1.29136	0.408566	-2.44759	5e-05	0.00076141
XLOC_061211	XLOC_061211	ENSGALG00000017391	4:76998908-77002637	mock	siCELF1	0.378668	0.154762	-1.29088	0.408702	-2.44677	0.00105	0.010915
XLOC_020762	XLOC_020762	LMOD3	12:15318581-15323735	mock	siCELF1	0.125679	0.0513915	-1.29014	0.408911	-2.44552	0.0062	0.0464435
XLOC_081154	XLOC_081154	ENSGALG00000029128	AADN03021649.1:20-1539	mock	siCELF1	0.476296	0.194785	-1.28998	0.408957	-2.44525	0.00015	0.00203645
XLOC_026472	XLOC_026472	UTS2R	18:3633385-3637791	mock	siCELF1	5.31194	2.17534	-1.288	0.409518	-2.44189	0.0002	0.0026217
XLOC_019109	XLOC_019109	CLEC3A	11:13493186-13509839	mock	siCELF1	1.06079	0.434699	-1.28705	0.409788	-2.44029	5e-05	0.00076141
XLOC_085879	XLOC_085879	Protein phosphatase 1 regulatory subunit 1A	LGE22C19W28_E50C23:490894-493161	mock	siCELF1	7.43054	3.04891	-1.28517	0.410322	-2.43711	5e-05	0.00076141
XLOC_006939	XLOC_006939	-	1:168796260-168798076	mock	siCELF1	0.249877	0.102616	-1.28396	0.410667	-2.43506	0.00055	0.00630385
XLOC_029449	XLOC_029449	C1GALT1	2:24817440-24831591	mock	siCELF1	20.143	8.28406	-1.28187	0.411262	-2.43154	5e-05	0.00076141
XLOC_075799	XLOC_075799	-	9:22841044-22842512	mock	siCELF1	0.182467	0.0750812	-1.28111	0.411479	-2.43026	0.00345	0.0287427
XLOC_062640	XLOC_062640	CHST1	5:23292380-23294330	mock	siCELF1	0.601554	0.247935	-1.27873	0.412158	-2.42625	5e-05	0.00076141
XLOC_058958	XLOC_058958	ENSGALG00000007526	4:11253796-11258428	mock	siCELF1	0.342399	0.141159	-1.27836	0.412264	-2.42563	5e-05	0.00076141
XLOC_015374	XLOC_015374	PGR	1:182430987-182467947	mock	siCELF1	0.508968	0.21008	-1.27664	0.412756	-2.42274	0.0002	0.0026217
XLOC_010324	XLOC_010324	IPO8	1:59757258-59801746	mock	siCELF1	5.8575	2.41907	-1.27583	0.412987	-2.42138	5e-05	0.00076141
XLOC_055608	XLOC_055608	SLITRK4	4:9879845-9886630	mock	siCELF1	0.587612	0.242676	-1.27583	0.412987	-2.42138	5e-05	0.00076141
XLOC_029647	XLOC_029647	-	2:32101520-32102712	mock	siCELF1	0.222112	0.0917338	-1.27577	0.413005	-2.42128	0.0056	0.0427879
XLOC_033777	XLOC_033777	C2H1ORF69	2:2295594-2300165	mock	siCELF1	24.95	10.3047	-1.27574	0.413013	-2.42123	5e-05	0.00076141
XLOC_018096	XLOC_018096	BRD7	11:5990711-6007138	mock	siCELF1	30.1505	12.4596	-1.27493	0.413245	-2.41987	5e-05	0.00076141
XLOC_052505	XLOC_052505	SLC22A3	3:44679917-44728508	mock	siCELF1	1.09459	0.452558	-1.27422	0.413449	-2.41868	0.0059	0.0445663
XLOC_082775	XLOC_082775	Sodium/potassium-transporting ATPase subunit alpha-1	AADN03026568.1:408-1069	mock	siCELF1	29.1727	12.0619	-1.27417	0.413463	-2.4186	0.0039	0.0317303
XLOC_069421	XLOC_069421	-	6:31565164-31633233	mock	siCELF1	3.11647	1.28896	-1.2737	0.413598	-2.41781	5e-05	0.00076141
XLOC_018152	XLOC_018152	ENSGALG00000004489	11:7900640-7932145	mock	siCELF1	3.27719	1.35553	-1.27361	0.413623	-2.41766	5e-05	0.00076141
XLOC_057076	XLOC_057076	-	4:48693750-48697223	mock	siCELF1	1.83657	0.759926	-1.27308	0.413775	-2.41677	5e-05	0.00076141
XLOC_049991	XLOC_049991	LPIN1	3:96971337-97044075	mock	siCELF1	13.2232	5.47235	-1.27284	0.413844	-2.41637	5e-05	0.00076141
XLOC_088878	XLOC_088878	AQP3	Z:7053681-7068826	mock	siCELF1	3.70146	1.53272	-1.272	0.414085	-2.41496	5e-05	0.00076141
XLOC_089555	XLOC_089555	RFLB	Z:27483979-27486468	mock	siCELF1	0.965533	0.400144	-1.27081	0.414427	-2.41297	0.00075	0.00821311
XLOC_043664	XLOC_043664	Protein S100-A6	25:729618-729888	mock	siCELF1	1306.96	542.198	-1.26933	0.414852	-2.4105	5e-05	0.00076141
XLOC_076480	XLOC_076480	HES1	9:12410466-12423754	mock	siCELF1	3.29785	1.36818	-1.26927	0.41487	-2.4104	5e-05	0.00076141
XLOC_088114	XLOC_088114	-	Z:55587865-55590088	mock	siCELF1	1.25228	0.520078	-1.26776	0.415304	-2.40787	5e-05	0.00076141
XLOC_005750	XLOC_005750	-	1:142069005-142083700	mock	siCELF1	0.343442	0.142849	-1.26558	0.415932	-2.40424	0.00365	0.0301135
XLOC_087557	XLOC_087557	-	Z:39895646-39898520	mock	siCELF1	0.136542	0.0567937	-1.26554	0.415944	-2.40417	0.0003	0.00372281
XLOC_058486	XLOC_058486	-	4:371090-374399	mock	siCELF1	0.21484	0.0894039	-1.26486	0.41614	-2.40304	5e-05	0.00076141
XLOC_085010	XLOC_085010	-	JH376109.1:0-1617	mock	siCELF1	1.8672	0.777139	-1.26464	0.416203	-2.40267	5e-05	0.00076141
XLOC_075329	XLOC_075329	LEPREL1	9:13458564-13513780	mock	siCELF1	12.5149	5.21034	-1.2642	0.41633	-2.40194	5e-05	0.00076141
XLOC_062204	XLOC_062204	IGF2	5:13148141-13358439	mock	siCELF1	13.0363	5.43085	-1.26329	0.416593	-2.40043	5e-05	0.00076141
XLOC_067424	XLOC_067424	-	6:15999680-16000203	mock	siCELF1	1.20359	0.501659	-1.26257	0.416801	-2.39923	0.00045	0.00528439
XLOC_044366	XLOC_044366	ENSGALG00000000791	26:2325313-2414958	mock	siCELF1	23.8174	9.92866	-1.26235	0.416864	-2.39886	5e-05	0.00076141
XLOC_090013	XLOC_090013	TPPP2	Z:43980622-43981598	mock	siCELF1	2.26464	0.944082	-1.2623	0.416879	-2.39878	5e-05	0.00076141
XLOC_012034	XLOC_012034	GRIK1	1:103488817-103564194	mock	siCELF1	0.26809	0.111794	-1.26187	0.417003	-2.39806	5e-05	0.00076141
XLOC_043373	XLOC_043373	DLAT	24:6176796-6188311	mock	siCELF1	32.5934	13.6055	-1.26039	0.417431	-2.3956	5e-05	0.00076141
XLOC_042579	XLOC_042579	-	23:2625498-2633821	mock	siCELF1	0.697541	0.291318	-1.25968	0.417637	-2.39443	0.0067	0.0494647
XLOC_033593	XLOC_033593	-	2:146507863-146986116	mock	siCELF1	0.962654	0.402109	-1.25943	0.417709	-2.39401	0.0001	0.00142184
XLOC_044541	XLOC_044541	ENSGALG00000023791	26:4608809-4615332	mock	siCELF1	0.532123	0.222395	-1.25863	0.417941	-2.39268	0.0027	0.023567
XLOC_060855	XLOC_060855	GABRA2	4:66675185-66729126	mock	siCELF1	0.662357	0.276863	-1.25844	0.417996	-2.39237	0.00015	0.00203645
XLOC_043807	XLOC_043807	ELF3	26:309758-314195	mock	siCELF1	1.22414	0.511914	-1.25779	0.418184	-2.39129	5e-05	0.00076141
XLOC_002304	XLOC_002304	IPO8	1:59757258-59801746	mock	siCELF1	19.8541	8.30273	-1.25778	0.418187	-2.39127	5e-05	0.00076141
XLOC_020028	XLOC_020028	-	12:18550150-18554229	mock	siCELF1	0.170471	0.0713105	-1.25734	0.418315	-2.39055	5e-05	0.00076141
XLOC_084254	XLOC_084254	Zinc finger and BTB domain-containing protein 7B	JH375687.1:3340-3792	mock	siCELF1	2.23123	0.93379	-1.25667	0.418509	-2.38944	0.0001	0.00142184
XLOC_060758	XLOC_060758	-	4:64320521-64322591	mock	siCELF1	0.22028	0.0922514	-1.25569	0.418793	-2.38781	0.00045	0.00528439
XLOC_064249	XLOC_064249	PTGER2	5:58013089-58016850	mock	siCELF1	2.70551	1.1331	-1.25562	0.418814	-2.3877	5e-05	0.00076141
XLOC_026195	XLOC_026195	NDUFA8	17:8704355-8706618	mock	siCELF1	89.4913	37.4904	-1.25523	0.418927	-2.38705	5e-05	0.00076141
XLOC_064252	XLOC_064252	-	5:58073938-58075117	mock	siCELF1	0.276638	0.115913	-1.25495	0.419008	-2.38659	0.00175	0.0166776
XLOC_085097	XLOC_085097	Protein phosphatase Slingshot homolog 3	JH376180.1:112997-114134	mock	siCELF1	6.12319	2.56598	-1.25477	0.41906	-2.38629	5e-05	0.00076141
XLOC_082659	XLOC_082659	ENSGALG00000027261	AADN03026123.1:8572-27756	mock	siCELF1	2.00952	0.842388	-1.2543	0.419197	-2.38551	5e-05	0.00076141
XLOC_020592	XLOC_020592	-	12:9595451-9597703	mock	siCELF1	0.199357	0.0835854	-1.25403	0.419275	-2.38507	5e-05	0.00076141
XLOC_027687	XLOC_027687	P2RX5	19:6626226-6640365	mock	siCELF1	17.3127	7.26732	-1.25233	0.41977	-2.38226	5e-05	0.00076141
XLOC_075010	XLOC_075010	-	9:7354848-7356743	mock	siCELF1	0.311694	0.13093	-1.25134	0.420058	-2.38062	5e-05	0.00076141
XLOC_078382	XLOC_078382	DNA-directed RNA polymerase II subunit RPB1	AADN03012995.1:2169-3497	mock	siCELF1	1.19789	0.503473	-1.2505	0.420303	-2.37924	5e-05	0.00076141
XLOC_074069	XLOC_074069	TMEM56	8:12286300-12328718	mock	siCELF1	2.20361	0.92626	-1.25038	0.420337	-2.37904	5e-05	0.00076141
XLOC_058742	XLOC_058742	HS6ST2	4:3571061-3672301	mock	siCELF1	8.48795	3.56994	-1.24951	0.420591	-2.37761	5e-05	0.00076141
XLOC_088150	XLOC_088150	GLRX	Z:57167985-57176365	mock	siCELF1	28.2036	11.864	-1.24929	0.420655	-2.37724	5e-05	0.00076141
XLOC_084258	XLOC_084258	Zinc finger and BTB domain-containing protein 7B	JH375687.1:3340-3792	mock	siCELF1	1.98905	0.836845	-1.24905	0.420725	-2.37685	0.00405	0.0327648
XLOC_027828	XLOC_027828	-	19:9367265-9370112	mock	siCELF1	1.04449	0.439483	-1.24892	0.420763	-2.37663	5e-05	0.00076141
XLOC_025024	XLOC_025024	GAL3ST1	15:10794680-10800032	mock	siCELF1	0.451543	0.190233	-1.24709	0.421297	-2.37362	0.00025	0.00317807
XLOC_075639	XLOC_075639	PLD1	9:18987302-19027508	mock	siCELF1	51.5891	21.7387	-1.2468	0.421382	-2.37314	5e-05	0.00076141
XLOC_042773	XLOC_042773	ESAM	24:264018-292855	mock	siCELF1	2.45503	1.03482	-1.24636	0.42151	-2.37242	0.00025	0.00317807
XLOC_018712	XLOC_018712	GNAO1	11:2195645-2314593	mock	siCELF1	11.3954	4.75834	-1.24615	0.421572	-2.37208	5e-05	0.00076141
XLOC_079486	XLOC_079486	LINE-1 reverse transcriptase homolog	AADN03016568.1:2-1362	mock	siCELF1	0.346882	0.146253	-1.24598	0.421621	-2.3718	0.00045	0.00528439
XLOC_035850	XLOC_035850	-	2:59546489-59546886	mock	siCELF1	3.57664	1.51059	-1.24349	0.42235	-2.36771	5e-05	0.00076141
XLOC_036048	XLOC_036048	LYRM4	2:65528911-65619922	mock	siCELF1	4.96916	2.10015	-1.24251	0.422637	-2.3661	5e-05	0.00076141
XLOC_035109	XLOC_035109	EOMES	2:39178221-39184075	mock	siCELF1	0.311181	0.131547	-1.24217	0.422736	-2.36554	5e-05	0.00076141
XLOC_024342	XLOC_024342	CIT	15:9565995-9638730	mock	siCELF1	5.37775	2.27397	-1.24179	0.422848	-2.36492	5e-05	0.00076141
XLOC_042166	XLOC_042166	TAF12	23:2217423-2223381	mock	siCELF1	51.8834	21.9408	-1.24166	0.422886	-2.3647	5e-05	0.00076141
XLOC_075367	XLOC_075367	MASP1	9:14339431-14355179	mock	siCELF1	0.553662	0.234303	-1.24063	0.423188	-2.36302	5e-05	0.00076141
XLOC_066443	XLOC_066443	XRCC3	5:50375578-50449195	mock	siCELF1	15.1469	6.41018	-1.24059	0.4232	-2.36295	0.00085	0.00911648
XLOC_040300	XLOC_040300	HM13	20:10334232-10347728	mock	siCELF1	3.26713	1.3841	-1.23908	0.423643	-2.36048	5e-05	0.00076141
XLOC_028401	XLOC_028401	-	19:9367265-9370112	mock	siCELF1	1.10399	0.468091	-1.23786	0.424001	-2.35848	5e-05	0.00076141
XLOC_055463	XLOC_055463	FHL1	4:4184920-4248310	mock	siCELF1	48.4307	20.5417	-1.23736	0.424148	-2.35767	5e-05	0.00076141
XLOC_009817	XLOC_009817	LGALS1	1:51010960-51014231	mock	siCELF1	1301.23	551.954	-1.23725	0.42418	-2.35749	5e-05	0.00076141
XLOC_058566	XLOC_058566	-	4:1336118-1342077	mock	siCELF1	0.293503	0.124564	-1.23648	0.424407	-2.35623	5e-05	0.00076141
XLOC_044455	XLOC_044455	-	26:3506255-3508086	mock	siCELF1	0.140027	0.0594314	-1.2364	0.42443	-2.3561	0.0029	0.0250355
XLOC_034876	XLOC_034876	-	2:32101520-32102712	mock	siCELF1	0.285624	0.121249	-1.23615	0.424504	-2.35569	0.00325	0.0273184
XLOC_003221	XLOC_003221	-	1:79261786-79267783	mock	siCELF1	0.427508	0.181521	-1.23582	0.424601	-2.35515	5e-05	0.00076141
XLOC_074423	XLOC_074423	MKNK1	8:20699729-20721626	mock	siCELF1	1.80316	0.765648	-1.23577	0.424616	-2.35507	5e-05	0.00076141
XLOC_077288	XLOC_077288	-	AADN03010224.1:331-498	mock	siCELF1	36.0712	15.32	-1.23543	0.424716	-2.35452	0.00015	0.00203645
XLOC_071480	XLOC_071480	-	7:13309452-13310206	mock	siCELF1	0.60521	0.257132	-1.23493	0.424863	-2.3537	0.0012	0.0122088
XLOC_070225	XLOC_070225	CHN1	7:16219610-16299658	mock	siCELF1	16.018	6.80837	-1.23431	0.425046	-2.35269	5e-05	0.00076141
XLOC_057526	XLOC_057526	-	4:64320521-64322591	mock	siCELF1	0.190408	0.0809475	-1.23404	0.425125	-2.35225	0.0003	0.00372281
XLOC_071468	XLOC_071468	-	7:13004527-13010676	mock	siCELF1	0.286958	0.122033	-1.23357	0.425264	-2.35148	5e-05	0.00076141
XLOC_088686	XLOC_088686	FECH	Z:380899-395376	mock	siCELF1	4.83513	2.05656	-1.23332	0.425338	-2.35107	5e-05	0.00076141
XLOC_025167	XLOC_025167	CYP21A2	16:15281-42158	mock	siCELF1	4.59904	1.95625	-1.23324	0.425361	-2.35094	5e-05	0.00076141
XLOC_011132	XLOC_011132	FAM131B	1:77046806-77075227	mock	siCELF1	0.444967	0.189278	-1.23319	0.425376	-2.35086	5e-05	0.00076141
XLOC_042999	XLOC_042999	ENSGALG00000007320	24:5398651-5400337	mock	siCELF1	0.638571	0.27193	-1.23161	0.425842	-2.34829	0.00065	0.00727558
XLOC_060899	XLOC_060899	UCH-L1	4:68252125-68256752	mock	siCELF1	147.017	62.6089	-1.23155	0.42586	-2.34819	5e-05	0.00076141
XLOC_076950	XLOC_076950	SUCNR1	9:22904229-22910003	mock	siCELF1	2.13842	0.911314	-1.23052	0.426164	-2.34652	5e-05	0.00076141
XLOC_050316	XLOC_050316	Clusterin	3:104829151-104835323	mock	siCELF1	79.9791	34.0948	-1.23007	0.426297	-2.34578	5e-05	0.00076141
XLOC_022202	XLOC_022202	DPYSL3	13:17454811-17485572	mock	siCELF1	131.518	56.0692	-1.22998	0.426323	-2.34564	5e-05	0.00076141
XLOC_041537	XLOC_041537	ENSGALG00000004703	21:5886181-5892886	mock	siCELF1	0.728982	0.310786	-1.22996	0.426329	-2.3456	5e-05	0.00076141
XLOC_061858	XLOC_061858	RCN1	5:5240085-5351600	mock	siCELF1	68.9464	29.4028	-1.22952	0.426459	-2.34489	5e-05	0.00076141
XLOC_085687	XLOC_085687	ENSGALG00000011081	JH376369.1:13270-17521	mock	siCELF1	1.7225	0.735016	-1.22865	0.426717	-2.34348	5e-05	0.00076141
XLOC_007077	XLOC_007077	DCLK1	1:172000613-172234487	mock	siCELF1	15.2243	6.50084	-1.22768	0.427004	-2.3419	5e-05	0.00076141
XLOC_067747	XLOC_067747	-	6:22811535-22812935	mock	siCELF1	0.172115	0.0735153	-1.22726	0.427128	-2.34122	0.00525	0.0407146
XLOC_022819	XLOC_022819	EMP2	14:9182193-9204188	mock	siCELF1	56.3396	24.0783	-1.22642	0.427377	-2.33986	5e-05	0.00076141
XLOC_025786	XLOC_025786	UAP1L1	17:353501-397128	mock	siCELF1	20.1128	8.60021	-1.22567	0.427599	-2.33864	5e-05	0.00076141
XLOC_048442	XLOC_048442	MOXD1	3:56196430-56429310	mock	siCELF1	5.55145	2.3748	-1.22506	0.42778	-2.33765	5e-05	0.00076141
XLOC_043513	XLOC_043513	CKS1B	25:1283198-1283700	mock	siCELF1	501.664	214.695	-1.22443	0.427967	-2.33663	5e-05	0.00076141
XLOC_086881	XLOC_086881	GZMA	Z:16502543-16525301	mock	siCELF1	1.12515	0.481885	-1.22336	0.428284	-2.3349	5e-05	0.00076141
XLOC_027841	XLOC_027841	WSCD1	19:9634534-9658911	mock	siCELF1	2.74506	1.17591	-1.22306	0.428373	-2.33441	5e-05	0.00076141
XLOC_056024	XLOC_056024	LRAT	4:19868296-19871503	mock	siCELF1	8.41669	3.60562	-1.22301	0.428388	-2.33433	5e-05	0.00076141
XLOC_065036	XLOC_065036	-	5:15836509-15837037	mock	siCELF1	1.23559	0.529567	-1.22231	0.428596	-2.3332	0.0029	0.0250355
XLOC_075754	XLOC_075754	-	9:22142228-22146417	mock	siCELF1	0.21931	0.0940398	-1.22163	0.428798	-2.3321	5e-05	0.00076141
XLOC_086779	XLOC_086779	C7	Z:12795474-12817485	mock	siCELF1	7.86915	3.37434	-1.2216	0.428807	-2.33205	5e-05	0.00076141
XLOC_019022	XLOC_019022	CDH5	11:10982190-11011542	mock	siCELF1	7.83813	3.36296	-1.22078	0.429051	-2.33073	5e-05	0.00076141
XLOC_083578	XLOC_083578	Probable G-protein coupled receptor 61	JH375456.1:31380-32538	mock	siCELF1	0.25319	0.108655	-1.22046	0.429146	-2.33021	0.00215	0.0195728
XLOC_022287	XLOC_022287	LITAF	14:912473-932190	mock	siCELF1	3.36412	1.44386	-1.22029	0.429196	-2.32994	5e-05	0.00076141
XLOC_062357	XLOC_062357	-	5:15836509-15837037	mock	siCELF1	1.32499	0.568747	-1.22013	0.429244	-2.32968	0.0007	0.00774115
XLOC_042893	XLOC_042893	UBASH3B	24:3131493-3164492	mock	siCELF1	14.2304	6.10851	-1.22008	0.429259	-2.3296	5e-05	0.00076141
XLOC_003104	XLOC_003104	ENO2	1:76758735-76776269	mock	siCELF1	24.2193	10.3973	-1.21995	0.429298	-2.32939	5e-05	0.00076141
XLOC_010879	XLOC_010879	VWF	1:74338878-74476749	mock	siCELF1	8.45177	3.62974	-1.21939	0.429464	-2.32848	5e-05	0.00076141
XLOC_005228	XLOC_005228	-	1:129671551-129676743	mock	siCELF1	2.07313	0.890346	-1.21937	0.42947	-2.32845	5e-05	0.00076141
XLOC_076641	XLOC_076641	CLCN2	9:15395546-15405291	mock	siCELF1	0.115243	0.0494936	-1.21936	0.429473	-2.32843	0.00085	0.00911648
XLOC_031496	XLOC_031496	ISG12(2)	2:89725777-89729168	mock	siCELF1	45.225	19.424	-1.21928	0.429497	-2.3283	5e-05	0.00076141
XLOC_018123	XLOC_018123	-	11:7243948-7244378	mock	siCELF1	2.67532	1.14912	-1.21918	0.429527	-2.32814	0.0001	0.00142184
XLOC_031810	XLOC_031810	-	2:98216875-98217502	mock	siCELF1	2.049	0.880181	-1.21905	0.429565	-2.32793	5e-05	0.00076141
XLOC_081605	XLOC_081605	34 kDa spicule matrix protein	AADN03022858.1:6-1077	mock	siCELF1	0.64894	0.278992	-1.21786	0.42992	-2.32601	0.0001	0.00142184
XLOC_064930	XLOC_064930	TNNI2	5:13473897-13476632	mock	siCELF1	42.9834	18.4945	-1.21669	0.430269	-2.32413	5e-05	0.00076141
XLOC_001005	XLOC_001005	ENSGALG00000009603	1:30472446-30476317	mock	siCELF1	1.03437	0.445084	-1.2166	0.430296	-2.32398	5e-05	0.00076141
XLOC_027036	XLOC_027036	-	18:4234264-4235597	mock	siCELF1	0.253672	0.109154	-1.2166	0.430296	-2.32398	0.0016	0.0155203
XLOC_034069	XLOC_034069	-	2:10341877-10351954	mock	siCELF1	0.197679	0.0850737	-1.21638	0.430361	-2.32363	5e-05	0.00076141
XLOC_013240	XLOC_013240	GABRA5	1:130620079-130675944	mock	siCELF1	0.600377	0.258392	-1.2163	0.430385	-2.3235	5e-05	0.00076141
XLOC_027716	XLOC_027716	PRR11	19:7196058-7200644	mock	siCELF1	13.1403	5.65582	-1.2162	0.430415	-2.32334	5e-05	0.00076141
XLOC_034825	XLOC_034825	ENSGALG00000010913	2:30916203-31001641	mock	siCELF1	6.08749	2.62067	-1.21591	0.430501	-2.32287	5e-05	0.00076141
XLOC_078558	XLOC_078558	-	AADN03013544.1:1533-4896	mock	siCELF1	3.22047	1.38806	-1.21421	0.431009	-2.32014	5e-05	0.00076141
XLOC_008747	XLOC_008747	CAV2	1:25018319-25028630	mock	siCELF1	55.1879	23.7905	-1.21397	0.431081	-2.31975	5e-05	0.00076141
XLOC_085913	XLOC_085913	DNA primase small subunit	LGE22C19W28_E50C23:940976-942959	mock	siCELF1	17.9949	7.76387	-1.21274	0.431448	-2.31777	5e-05	0.00076141
XLOC_069607	XLOC_069607	COL5A2	7:447562-556946	mock	siCELF1	226.804	97.8628	-1.21261	0.431487	-2.31757	5e-05	0.00076141
XLOC_069872	XLOC_069872	S100B	7:6926444-6929340	mock	siCELF1	0.346471	0.149577	-1.21185	0.431715	-2.31634	5e-05	0.00076141
XLOC_081924	XLOC_081924	-	AADN03024037.1:5-1405	mock	siCELF1	7.42321	3.20535	-1.21156	0.431801	-2.31588	5e-05	0.00076141
XLOC_023348	XLOC_023348	PTCD1	14:4378842-4393174	mock	siCELF1	952.342	411.339	-1.21115	0.431924	-2.31522	5e-05	0.00076141
XLOC_008796	XLOC_008796	LRRN3	1:27224696-27678175	mock	siCELF1	0.659576	0.285007	-1.21054	0.432107	-2.31424	5e-05	0.00076141
XLOC_024893	XLOC_024893	ADORA2A	15:8476943-8505856	mock	siCELF1	2.09931	0.907125	-1.21054	0.432107	-2.31424	5e-05	0.00076141
XLOC_075652	XLOC_075652	CLDN11	9:19248113-19256626	mock	siCELF1	0.837715	0.362037	-1.21032	0.432173	-2.31389	0.00025	0.00317807
XLOC_046196	XLOC_046196	Fibulin-7	3:3156475-3158887	mock	siCELF1	0.220268	0.0951985	-1.21025	0.432194	-2.31378	0.0036	0.0297712
XLOC_019450	XLOC_019450	PRKCD	12:1305814-1352568	mock	siCELF1	6.43232	2.78102	-1.20972	0.432353	-2.31293	5e-05	0.00076141
XLOC_072394	XLOC_072394	SELP	8:3692053-3700865	mock	siCELF1	0.0824521	0.0356598	-1.20926	0.43249	-2.31219	0.002	0.0185745
XLOC_004034	XLOC_004034	C21ORF7	1:103363899-103393291	mock	siCELF1	15.2946	6.61515	-1.20918	0.432514	-2.31206	5e-05	0.00076141
XLOC_081738	XLOC_081738	-	AADN03023334.1:3331-6363	mock	siCELF1	8.53716	3.69285	-1.20902	0.432562	-2.31181	5e-05	0.00076141
XLOC_062660	XLOC_062660	CHAC1	5:23730411-23732558	mock	siCELF1	7.85318	3.39702	-1.20901	0.432565	-2.31179	5e-05	0.00076141
XLOC_075658	XLOC_075658	GPR160	9:19335105-19338112	mock	siCELF1	0.319907	0.138456	-1.20823	0.432799	-2.31054	0.00165	0.0159206
XLOC_072427	XLOC_072427	SEC22B	8:4130592-4139427	mock	siCELF1	57.1229	24.7274	-1.20796	0.43288	-2.31011	5e-05	0.00076141
XLOC_033086	XLOC_033086	CTHRC1	2:129185982-129207264	mock	siCELF1	121.253	52.4904	-1.20789	0.432901	-2.31	5e-05	0.00076141
XLOC_085207	XLOC_085207	Ras GTPase-activating-like protein IQGAP1	JH376239.1:3084-7047	mock	siCELF1	12.7448	5.52101	-1.2069	0.433198	-2.30841	0.0003	0.00372281
XLOC_073327	XLOC_073327	-	8:24128961-24130518	mock	siCELF1	0.681285	0.295364	-1.20577	0.433538	-2.3066	5e-05	0.00076141
XLOC_055495	XLOC_055495	GGA.6925,XKRX	4:5117069-5125202	mock	siCELF1	2.22543	0.966126	-1.2038	0.43413	-2.30346	5e-05	0.00076141
XLOC_028873	XLOC_028873	-	2:10341877-10351954	mock	siCELF1	0.192267	0.0834701	-1.20378	0.434136	-2.30342	5e-05	0.00076141
XLOC_015676	XLOC_015676	CCKBR	1:193610069-193616011	mock	siCELF1	0.476286	0.206811	-1.20352	0.434215	-2.30301	5e-05	0.00076141
XLOC_001718	XLOC_001718	Transmembrane protein 140	1:47779769-47784733	mock	siCELF1	1.38904	0.603666	-1.20227	0.434591	-2.30101	5e-05	0.00076141
XLOC_009811	XLOC_009811	GCAT	1:50986026-50990348	mock	siCELF1	6.52504	2.83582	-1.20222	0.434606	-2.30093	5e-05	0.00076141
XLOC_019789	XLOC_019789	-	12:9595451-9597703	mock	siCELF1	0.182456	0.0793098	-1.20198	0.434678	-2.30055	0.0007	0.00774115
XLOC_050688	XLOC_050688	Fibulin-7	3:3156475-3158887	mock	siCELF1	0.195262	0.0848799	-1.20191	0.434699	-2.30044	0.00215	0.0195728
XLOC_038034	XLOC_038034	CRISPLD1	2:118186738-118224522	mock	siCELF1	2.22699	0.96863	-1.20108	0.43495	-2.29912	0.0006	0.00679415
XLOC_007394	XLOC_007394	C11ORF87	1:179139262-179145491	mock	siCELF1	1.54064	0.670128	-1.20102	0.434968	-2.29902	5e-05	0.00076141
XLOC_003175	XLOC_003175	GABARAPL3	1:77879948-77896485	mock	siCELF1	10.866	4.72754	-1.20065	0.435079	-2.29843	5e-05	0.00076141
XLOC_064487	XLOC_064487	FIBIN	5:3505429-3511533	mock	siCELF1	4.67887	2.03576	-1.2006	0.435094	-2.29835	5e-05	0.00076141
XLOC_080174	XLOC_080174	Nuclear factor 1 X-type	AADN03018527.1:9-1107	mock	siCELF1	16.0746	6.99422	-1.20055	0.435109	-2.29827	5e-05	0.00076141
XLOC_023047	XLOC_023047	TMEM159	14:15049495-15054140	mock	siCELF1	50.0801	21.8002	-1.19989	0.435308	-2.29722	5e-05	0.00076141
XLOC_027292	XLOC_027292	SYNGR2	18:10145913-10147671	mock	siCELF1	147.898	64.4317	-1.19876	0.43565	-2.29542	5e-05	0.00076141
XLOC_022267	XLOC_022267	ENSGALG00000003048	14:758223-759462	mock	siCELF1	0.867667	0.378034	-1.19862	0.435692	-2.2952	5e-05	0.00076141
XLOC_088728	XLOC_088728	LIPG	Z:1060882-1069738	mock	siCELF1	70.2192	30.5953	-1.19856	0.43571	-2.2951	5e-05	0.00076141
XLOC_018857	XLOC_018857	PHKB	11:6992609-7063518	mock	siCELF1	9.33663	4.07048	-1.1977	0.43597	-2.29374	5e-05	0.00076141
XLOC_084951	XLOC_084951	-	JH376028.1:503-1622	mock	siCELF1	1.48225	0.646704	-1.19661	0.436299	-2.292	5e-05	0.00076141
XLOC_085091	XLOC_085091	Mas-related G-protein coupled receptor member H	JH376180.1:59577-62001	mock	siCELF1	1.35602	0.591652	-1.19656	0.436314	-2.29193	5e-05	0.00076141
XLOC_026857	XLOC_026857	MYH6	18:473712-659224	mock	siCELF1	2.24029	0.977996	-1.19578	0.43655	-2.29069	5e-05	0.00076141
XLOC_044994	XLOC_044994	GFAP	27:1310309-1315403	mock	siCELF1	0.487039	0.212625	-1.19573	0.436565	-2.29061	5e-05	0.00076141
XLOC_025464	XLOC_025464	TBC1D13	17:5273644-5367077	mock	siCELF1	16.1469	7.04996	-1.19557	0.436614	-2.29035	5e-05	0.00076141
XLOC_037810	XLOC_037810	IMPAD1	2:111279371-111302440	mock	siCELF1	30.0988	13.15	-1.19465	0.436892	-2.28889	5e-05	0.00076141
XLOC_052097	XLOC_052097	ZNF238	3:34230789-34271885	mock	siCELF1	11.1127	4.85691	-1.19409	0.437062	-2.288	5e-05	0.00076141
XLOC_080635	XLOC_080635	-	AADN03019933.1:1022-1121	mock	siCELF1	1447.21	632.783	-1.19349	0.437244	-2.28705	5e-05	0.00076141
XLOC_080991	XLOC_080991	-	AADN03021196.1:1-262	mock	siCELF1	4.54011	1.98514	-1.19349	0.437244	-2.28705	0.0013	0.0130173
XLOC_039203	XLOC_039203	PXMP4	20:2472635-2476896	mock	siCELF1	48.3288	21.1413	-1.19282	0.437447	-2.28599	5e-05	0.00076141
XLOC_033778	XLOC_033778	GJC2	2:2300941-2323976	mock	siCELF1	21.1646	9.25916	-1.1927	0.437483	-2.2858	5e-05	0.00076141
XLOC_062164	XLOC_062164	-	5:12064095-12145220	mock	siCELF1	0.608812	0.266348	-1.19268	0.437489	-2.28577	0.0004	0.00477413
XLOC_078521	XLOC_078521	Beta-2 adrenergic receptor	AADN03013442.1:12030-18539	mock	siCELF1	0.840621	0.367899	-1.19215	0.43765	-2.28493	5e-05	0.00076141
XLOC_085649	XLOC_085649	Glucokinase	JH376336.1:9611-10244	mock	siCELF1	0.646634	0.283111	-1.19158	0.437823	-2.28403	0.00205	0.0189684
XLOC_046191	XLOC_046191	BUB1	3:3037096-3057283	mock	siCELF1	16.1075	7.05722	-1.19057	0.43813	-2.28243	5e-05	0.00076141
XLOC_064908	XLOC_064908	TH	5:13093998-13117259	mock	siCELF1	0.861648	0.377592	-1.19027	0.438221	-2.28195	5e-05	0.00076141
XLOC_090768	XLOC_090768	DNAJA1	Z:70417837-70425978	mock	siCELF1	17.0469	7.4737	-1.18961	0.438421	-2.28091	5e-05	0.00076141
XLOC_047768	XLOC_047768	THBS2	3:40639581-40718558	mock	siCELF1	87.2551	38.2557	-1.18956	0.438437	-2.28083	5e-05	0.00076141
XLOC_029340	XLOC_029340	ACBD7	2:20501821-20510179	mock	siCELF1	9.65033	4.23343	-1.18875	0.438683	-2.27955	5e-05	0.00076141
XLOC_039365	XLOC_039365	ENSGALG00000025872	20:7006418-7021864	mock	siCELF1	0.442065	0.193961	-1.18849	0.438762	-2.27914	5e-05	0.00076141
XLOC_046988	XLOC_046988	-	3:21652135-21654325	mock	siCELF1	1.77565	0.779349	-1.18801	0.438908	-2.27838	5e-05	0.00076141
XLOC_039686	XLOC_039686	CYP24A1	20:12692258-12699819	mock	siCELF1	12.068	5.29728	-1.18787	0.43895	-2.27816	5e-05	0.00076141
XLOC_039513	XLOC_039513	ENSGALG00000006278	20:9964303-9970283	mock	siCELF1	0.210073	0.0922244	-1.18767	0.439011	-2.27785	5e-05	0.00076141
XLOC_066993	XLOC_066993	NRG3	6:2924968-3304742	mock	siCELF1	0.275687	0.121039	-1.18756	0.439045	-2.27767	0.00375	0.0308136
XLOC_065061	XLOC_065061	-	5:16207058-16208277	mock	siCELF1	0.218011	0.0957172	-1.18755	0.439048	-2.27766	0.00535	0.0413764
XLOC_025611	XLOC_025611	-	17:7435857-7438838	mock	siCELF1	3.05802	1.34449	-1.18554	0.43966	-2.27449	5e-05	0.00076141
XLOC_085005	XLOC_085005	-	JH376109.1:0-1617	mock	siCELF1	6.36261	2.79764	-1.18541	0.4397	-2.27428	5e-05	0.00076141
XLOC_023673	XLOC_023673	PDIA2	14:12231748-12234668	mock	siCELF1	1.43685	0.63188	-1.18519	0.439767	-2.27393	5e-05	0.00076141
XLOC_074926	XLOC_074926	-	9:4470484-4471129	mock	siCELF1	1.25313	0.551696	-1.18358	0.440258	-2.2714	0.0002	0.0026217
XLOC_071572	XLOC_071572	-	7:16563426-16579993	mock	siCELF1	1.13219	0.498462	-1.18356	0.440264	-2.27137	5e-05	0.00076141
XLOC_048774	XLOC_048774	DDO	3:65968583-65976755	mock	siCELF1	9.2983	4.09445	-1.1833	0.440343	-2.27096	5e-05	0.00076141
XLOC_043176	XLOC_043176	UBASH3B	24:3131493-3164492	mock	siCELF1	50.8205	22.3791	-1.18326	0.440355	-2.27089	5e-05	0.00076141
XLOC_084099	XLOC_084099	-	JH375639.1:2518-2760	mock	siCELF1	23.2028	10.2214	-1.18271	0.440523	-2.27003	0.00515	0.0400919
XLOC_013204	XLOC_013204	-	1:129671551-129676743	mock	siCELF1	2.20694	0.972597	-1.18213	0.4407	-2.26912	5e-05	0.00076141
XLOC_020576	XLOC_020576	EEFSEC	12:9375884-9490404	mock	siCELF1	6.81593	3.00456	-1.18176	0.440813	-2.26853	5e-05	0.00076141
XLOC_035319	XLOC_035319	SLC25A38	2:44947328-44955513	mock	siCELF1	4.37198	1.92797	-1.1812	0.440985	-2.26765	5e-05	0.00076141
XLOC_026529	XLOC_026529	H3-IX	18:4681028-4683567	mock	siCELF1	441.896	194.91	-1.1809	0.441076	-2.26718	5e-05	0.00076141
XLOC_041086	XLOC_041086	HP1BP3	21:6724421-6738670	mock	siCELF1	58.8099	25.9452	-1.18059	0.441171	-2.26669	5e-05	0.00076141
XLOC_067560	XLOC_067560	ENSGALG00000006384	6:18900980-18933234	mock	siCELF1	25.4622	11.2365	-1.18016	0.441303	-2.26602	0.00215	0.0195728
XLOC_044446	XLOC_044446	Glutamine-rich protein 2	26:3396392-3398857	mock	siCELF1	0.154754	0.0682956	-1.18011	0.441318	-2.26594	0.00045	0.00528439
XLOC_033329	XLOC_033329	MTBP	2:136493339-136544734	mock	siCELF1	6.20791	2.74058	-1.17963	0.441465	-2.26519	5e-05	0.00076141
XLOC_020820	XLOC_020820	-	12:18550150-18554229	mock	siCELF1	0.16737	0.0739223	-1.17896	0.44167	-2.26414	5e-05	0.00076141
XLOC_018606	XLOC_018606	GPR56	11:529482-538740	mock	siCELF1	17.417	7.69617	-1.17828	0.441878	-2.26307	5e-05	0.00076141
XLOC_017987	XLOC_017987	MBTPS1	11:2492432-2517925	mock	siCELF1	17.1149	7.5662	-1.17761	0.442083	-2.26202	5e-05	0.00076141
XLOC_072521	XLOC_072521	RGS16	8:5583222-5589430	mock	siCELF1	0.516575	0.228377	-1.17756	0.442099	-2.26194	5e-05	0.00076141
XLOC_040210	XLOC_040210	NKAIN4	20:9077421-9125503	mock	siCELF1	0.864858	0.382467	-1.17713	0.44223	-2.26126	5e-05	0.00076141
XLOC_088753	XLOC_088753	CCDC5	Z:2138643-2148421	mock	siCELF1	12.063	5.33507	-1.17701	0.442267	-2.26108	5e-05	0.00076141
XLOC_076357	XLOC_076357	C3ORF58	9:10395593-10411181	mock	siCELF1	3.5074	1.55218	-1.17611	0.442543	-2.25967	5e-05	0.00076141
XLOC_002826	XLOC_002826	FGF23	1:73251116-73260105	mock	siCELF1	0.104924	0.0464365	-1.17601	0.442574	-2.25951	0.0001	0.00142184
XLOC_075171	XLOC_075171	C3ORF58	9:10395593-10411181	mock	siCELF1	12.3594	5.47106	-1.17572	0.442663	-2.25906	5e-05	0.00076141
XLOC_023844	XLOC_023844	CRYM	14:15075875-15085376	mock	siCELF1	7.54309	3.33997	-1.17532	0.442786	-2.25843	5e-05	0.00076141
XLOC_069402	XLOC_069402	CHST15	6:31382329-31425439	mock	siCELF1	15.4627	6.85136	-1.17432	0.443093	-2.25686	5e-05	0.00076141
XLOC_071503	XLOC_071503	PLEKHA3	7:14887746-14907636	mock	siCELF1	22.0974	9.79349	-1.17398	0.443197	-2.25633	5e-05	0.00076141
XLOC_017416	XLOC_017416	Cortexin-2	10:12048486-12055504	mock	siCELF1	0.302913	0.134296	-1.17348	0.443351	-2.25555	5e-05	0.00076141
XLOC_082049	XLOC_082049	Carboxy-terminal kinesin 2	AADN03024403.1:25-1002	mock	siCELF1	22.3589	9.91571	-1.17306	0.44348	-2.25489	0.0014	0.0138255
XLOC_079592	XLOC_079592	-	AADN03016915.1:4-2267	mock	siCELF1	2.66598	1.1834	-1.17173	0.443889	-2.25282	5e-05	0.00076141
XLOC_028116	XLOC_028116	PIGS	19:5730520-5734240	mock	siCELF1	28.0048	12.4338	-1.17141	0.443987	-2.25232	5e-05	0.00076141
XLOC_071188	XLOC_071188	ARL4C	7:5643232-5655138	mock	siCELF1	150.438	66.8134	-1.17095	0.444129	-2.2516	5e-05	0.00076141
XLOC_015306	XLOC_015306	-	1:179804438-179807466	mock	siCELF1	0.26383	0.117176	-1.17094	0.444132	-2.25158	5e-05	0.00076141
XLOC_078523	XLOC_078523	Beta-2 adrenergic receptor	AADN03013442.1:12030-18539	mock	siCELF1	0.856526	0.380641	-1.17007	0.4444	-2.25023	5e-05	0.00076141
XLOC_059481	XLOC_059481	SPOCK3	4:23945502-24110785	mock	siCELF1	27.3073	12.1365	-1.16993	0.444443	-2.25001	5e-05	0.00076141
XLOC_015268	XLOC_015268	C11ORF87	1:179139262-179145491	mock	siCELF1	5.797	2.57675	-1.16975	0.444498	-2.24973	5e-05	0.00076141
XLOC_088180	XLOC_088180	MBLAC2	Z:59539748-59548859	mock	siCELF1	0.275892	0.122642	-1.16965	0.444529	-2.24957	5e-05	0.00076141
XLOC_064178	XLOC_064178	WDHD1	5:56186424-56225214	mock	siCELF1	4.87172	2.16588	-1.16947	0.444585	-2.24929	5e-05	0.00076141
XLOC_023411	XLOC_023411	-	14:4856526-4861785	mock	siCELF1	0.150272	0.066824	-1.16914	0.444686	-2.24878	5e-05	0.00076141
XLOC_082156	XLOC_082156	Complement C3	AADN03024709.1:265-2234	mock	siCELF1	3.66459	1.62986	-1.16891	0.444757	-2.24842	5e-05	0.00076141
XLOC_058170	XLOC_058170	-	4:82655109-82663530	mock	siCELF1	0.430586	0.191645	-1.16787	0.445078	-2.2468	5e-05	0.00076141
XLOC_038272	XLOC_038272	TMEM64	2:124388055-124400813	mock	siCELF1	14.0273	6.24676	-1.16706	0.445328	-2.24554	5e-05	0.00076141
XLOC_030488	XLOC_030488	SALL3	2:57006998-57033616	mock	siCELF1	0.784154	0.349361	-1.16642	0.445526	-2.24454	5e-05	0.00076141
XLOC_058733	XLOC_058733	FRMD7	4:3435785-3443989	mock	siCELF1	0.136332	0.0607506	-1.16616	0.445606	-2.24414	0.0033	0.0276404
XLOC_079713	XLOC_079713	-	AADN03017307.1:0-1058	mock	siCELF1	0.923797	0.411664	-1.16611	0.445621	-2.24406	5e-05	0.00076141
XLOC_075482	XLOC_075482	HSPB7	9:15394108-15395416	mock	siCELF1	195.515	87.1871	-1.16509	0.445936	-2.24247	5e-05	0.00076141
XLOC_028556	XLOC_028556	GJC2	2:2300941-2323976	mock	siCELF1	6.44903	2.87661	-1.16471	0.446054	-2.24188	5e-05	0.00076141
XLOC_001946	XLOC_001946	TXN2	1:51573279-51583371	mock	siCELF1	70.493	31.446	-1.1646	0.446088	-2.24171	5e-05	0.00076141
XLOC_064646	XLOC_064646	-	5:7326275-7340592	mock	siCELF1	0.95513	0.426092	-1.16453	0.44611	-2.2416	5e-05	0.00076141
XLOC_035129	XLOC_035129	-	2:39513717-39518414	mock	siCELF1	0.20763	0.092687	-1.16357	0.446407	-2.24011	0.00025	0.00317807
XLOC_052544	XLOC_052544	-	3:45192370-45195135	mock	siCELF1	1.01195	0.451779	-1.16345	0.446444	-2.23992	5e-05	0.00076141
XLOC_017974	XLOC_017974	GNAO1	11:2195645-2314593	mock	siCELF1	26.4969	12.1712	-1.16322	0.446515	-2.23957	5e-05	0.00076141
XLOC_072514	XLOC_072514	UCK2	8:5454721-5508328	mock	siCELF1	97.4182	43.5044	-1.16303	0.446574	-2.23927	5e-05	0.00076141
XLOC_089853	XLOC_089853	IDNK	Z:39826776-39835769	mock	siCELF1	3.38859	1.51341	-1.16288	0.44662	-2.23904	5e-05	0.00076141
XLOC_007843	XLOC_007843	HBB	1:193723742-193726040	mock	siCELF1	0.230743	0.10315	-1.16154	0.447035	-2.23696	0.002	0.0185745
XLOC_010027	XLOC_010027	5-MCDG	1:54839973-54865429	mock	siCELF1	23.1143	10.3329	-1.16154	0.447035	-2.23696	5e-05	0.00076141
XLOC_029739	XLOC_029739	GALNTL2	2:34767241-34791245	mock	siCELF1	0.598382	0.2676	-1.16099	0.447206	-2.23611	5e-05	0.00076141
XLOC_068144	XLOC_068144	LHPP	6:31565164-31633233	mock	siCELF1	7.12907	3.18874	-1.16073	0.447286	-2.23571	5e-05	0.00076141
XLOC_004083	XLOC_004083	MRPS6	1:104990363-105075638	mock	siCELF1	154.231	68.9943	-1.16054	0.447345	-2.23541	5e-05	0.00076141
XLOC_004388	XLOC_004388	-	1:110308168-110308915	mock	siCELF1	0.565891	0.253177	-1.16038	0.447395	-2.23516	0.0029	0.0250355
XLOC_069281	XLOC_069281	RAB11FIP2	6:29003776-29047647	mock	siCELF1	22.2372	9.95125	-1.16003	0.447503	-2.23462	5e-05	0.00076141
XLOC_088512	XLOC_088512	-	Z:72763582-72766629	mock	siCELF1	0.203974	0.0912951	-1.15977	0.447584	-2.23422	5e-05	0.00076141
XLOC_077272	XLOC_077272	-	AADN03010157.1:1-512	mock	siCELF1	2.03366	0.910273	-1.15971	0.447603	-2.23413	0.00025	0.00317807
XLOC_024969	XLOC_024969	CIT	15:9565995-9638730	mock	siCELF1	2.02202	0.905071	-1.15969	0.447609	-2.23409	5e-05	0.00076141
XLOC_055415	XLOC_055415	HS6ST2	4:3571061-3672301	mock	siCELF1	3.37011	1.50851	-1.15968	0.447612	-2.23408	5e-05	0.00076141
XLOC_011442	XLOC_011442	TMEM45A	1:84315379-84335839	mock	siCELF1	3.43741	1.53951	-1.15885	0.447869	-2.23279	5e-05	0.00076141
XLOC_071805	XLOC_071805	-	7:22107429-22108272	mock	siCELF1	2.20286	0.98702	-1.15822	0.448065	-2.23182	5e-05	0.00076141
XLOC_026654	XLOC_026654	SLC16A6	18:8078066-8086435	mock	siCELF1	0.871306	0.39042	-1.15815	0.448087	-2.23171	5e-05	0.00076141
XLOC_079663	XLOC_079663	Collagen alpha-1(I) chain	AADN03017166.1:2-2662	mock	siCELF1	192.745	86.4274	-1.15713	0.448404	-2.23013	5e-05	0.00076141
XLOC_090235	XLOC_090235	RGMB	Z:51157756-51174131	mock	siCELF1	2.38385	1.06936	-1.15654	0.448587	-2.22922	5e-05	0.00076141
XLOC_025578	XLOC_025578	-	17:7007657-7024311	mock	siCELF1	0.554598	0.248967	-1.15549	0.448914	-2.2276	5e-05	0.00076141
XLOC_029325	XLOC_029325	PTER	2:20004929-20029293	mock	siCELF1	5.69884	2.55829	-1.15549	0.448914	-2.2276	0.00015	0.00203645
XLOC_023022	XLOC_023022	-	14:14302005-14305245	mock	siCELF1	0.178484	0.0801289	-1.1554	0.448942	-2.22746	5e-05	0.00076141
XLOC_015430	XLOC_015430	-	1:184724907-184725911	mock	siCELF1	0.354623	0.159248	-1.15501	0.449063	-2.22686	0.00265	0.0232676
XLOC_019572	XLOC_019572	ENSGALG00000013722	12:3221939-3226152	mock	siCELF1	2.67827	1.20335	-1.15425	0.4493	-2.22569	5e-05	0.00076141
XLOC_011103	XLOC_011103	ENSGALG00000014513	1:76736133-76753951	mock	siCELF1	51.7896	23.2949	-1.15265	0.449798	-2.22322	0.0001	0.00142184
XLOC_021438	XLOC_021438	JSC	13:14654458-14662648	mock	siCELF1	6.14981	2.76681	-1.15232	0.449901	-2.22271	5e-05	0.00076141
XLOC_011187	XLOC_011187	GABARAPL3	1:77879948-77896485	mock	siCELF1	88.7782	39.9443	-1.15221	0.449935	-2.22254	5e-05	0.00076141
XLOC_074705	XLOC_074705	EFHD1	9:470757-487202	mock	siCELF1	108.587	48.8573	-1.15221	0.449935	-2.22254	5e-05	0.00076141
XLOC_037901	XLOC_037901	MYBL1	2:114840196-114865476	mock	siCELF1	8.17001	3.67735	-1.15167	0.450104	-2.22171	5e-05	0.00076141
XLOC_071482	XLOC_071482	-	7:13310286-13312038	mock	siCELF1	4.27411	1.92416	-1.1514	0.450188	-2.22129	5e-05	0.00076141
XLOC_070880	XLOC_070880	GALNT5	7:35699073-35712432	mock	siCELF1	3.40139	1.53157	-1.15111	0.450279	-2.22085	5e-05	0.00076141
XLOC_018868	XLOC_018868	Alanine aminotransferase 2	11:7243515-7243850	mock	siCELF1	3.3314	1.50017	-1.151	0.450313	-2.22068	0.0001	0.00142184
XLOC_027905	XLOC_027905	WBSCR27	19:726183-728216	mock	siCELF1	9.67149	4.35699	-1.15041	0.450497	-2.21977	5e-05	0.00076141
XLOC_050572	XLOC_050572	EFEMP1	3:225183-277692	mock	siCELF1	28.0384	12.6353	-1.14995	0.450641	-2.21906	5e-05	0.00076141
XLOC_016048	XLOC_016048	BNIP2	10:4872854-4892390	mock	siCELF1	35.0121	15.7835	-1.14944	0.4508	-2.21828	5e-05	0.00076141
XLOC_069806	XLOC_069806	ARL4C	7:5643232-5655138	mock	siCELF1	12.9834	5.85368	-1.14925	0.45086	-2.21799	5e-05	0.00076141
XLOC_025830	XLOC_025830	TMEM203	17:949518-967649	mock	siCELF1	67.3753	30.3829	-1.14896	0.45095	-2.21754	5e-05	0.00076141
XLOC_041215	XLOC_041215	VWA1	21:2174950-2188556	mock	siCELF1	13.1872	5.94937	-1.14833	0.451147	-2.21657	5e-05	0.00076141
XLOC_059620	XLOC_059620	-	4:29047006-29049018	mock	siCELF1	0.141072	0.0636492	-1.14822	0.451182	-2.2164	0.0034	0.0283693
XLOC_047943	XLOC_047943	STX11	3:45176563-45192208	mock	siCELF1	3.87379	1.74863	-1.14752	0.451401	-2.21533	5e-05	0.00076141
XLOC_050872	XLOC_050872	KCNK12	3:8542292-8598351	mock	siCELF1	3.26143	1.47222	-1.14751	0.451404	-2.21531	0.00025	0.00317807
XLOC_016168	XLOC_016168	-	10:7482286-7483424	mock	siCELF1	24.4007	11.0155	-1.14739	0.451441	-2.21513	5e-05	0.00076141
XLOC_084823	XLOC_084823	-	JH375965.1:5454-6941	mock	siCELF1	1.18457	0.534827	-1.14722	0.451494	-2.21487	5e-05	0.00076141
XLOC_050298	XLOC_050298	ENSGALG00000019864	3:104619561-104623276	mock	siCELF1	5.57409	2.51709	-1.14698	0.45157	-2.2145	5e-05	0.00076141
XLOC_084952	XLOC_084952	-	JH376028.1:503-1622	mock	siCELF1	0.855419	0.386304	-1.14689	0.451598	-2.21436	5e-05	0.00076141
XLOC_048399	XLOC_048399	-	3:55420862-55433883	mock	siCELF1	0.148661	0.0671373	-1.14684	0.451613	-2.21428	0.0026	0.0229275
XLOC_023945	XLOC_023945	PGAM5	15:1408101-1459957	mock	siCELF1	31.7776	14.3587	-1.14609	0.451848	-2.21313	5e-05	0.00076141
XLOC_065789	XLOC_065789	EGLN3	5:34978654-35009715	mock	siCELF1	31.0779	14.0432	-1.14602	0.45187	-2.21303	5e-05	0.00076141
XLOC_019299	XLOC_019299	CHTF8	11:18358801-18360418	mock	siCELF1	19.872	8.98046	-1.14587	0.451917	-2.2128	5e-05	0.00076141
XLOC_041100	XLOC_041100	PADI3	21:129322-135282	mock	siCELF1	3.64018	1.6455	-1.14549	0.452036	-2.21221	5e-05	0.00076141
XLOC_004529	XLOC_004529	-	1:111687970-111691070	mock	siCELF1	0.323361	0.146217	-1.14504	0.452177	-2.21152	0.00185	0.0174388
XLOC_090272	XLOC_090272	TRABD2A	Z:52715879-52804502	mock	siCELF1	0.100789	0.0455881	-1.14461	0.452312	-2.21086	5e-05	0.00076141
XLOC_055266	XLOC_055266	-	4:1767586-1770023	mock	siCELF1	0.351277	0.158903	-1.14447	0.452356	-2.21065	5e-05	0.00076141
XLOC_066195	XLOC_066195	FBLN5	5:43740336-43781930	mock	siCELF1	0.632786	0.286274	-1.14432	0.452403	-2.21042	5e-05	0.00076141
XLOC_004409	XLOC_004409	NDP	1:110511518-110531383	mock	siCELF1	1.69298	0.766517	-1.14318	0.45276	-2.20867	5e-05	0.00076141
XLOC_042335	XLOC_042335	ADC	23:5272772-5287142	mock	siCELF1	41.8271	18.9404	-1.14297	0.452826	-2.20835	5e-05	0.00076141
XLOC_075769	XLOC_075769	SLC33A1	9:22418560-22429141	mock	siCELF1	21.3044	9.64746	-1.14293	0.452839	-2.20829	5e-05	0.00076141
XLOC_070712	XLOC_070712	SLC35F5	7:29151176-29182708	mock	siCELF1	33.4961	15.174	-1.14239	0.453008	-2.20746	5e-05	0.00076141
XLOC_029607	XLOC_029607	IL6	2:30916203-31001641	mock	siCELF1	9.17239	4.15545	-1.14229	0.45304	-2.20731	5e-05	0.00076141
XLOC_025236	XLOC_025236	UAP1L1	17:353501-397128	mock	siCELF1	4.17345	1.89105	-1.14205	0.453115	-2.20694	5e-05	0.00076141
XLOC_084821	XLOC_084821	Pol polyprotein	JH375965.1:388-1673	mock	siCELF1	0.760198	0.34455	-1.14166	0.453238	-2.20635	5e-05	0.00076141
XLOC_017470	XLOC_017470	AGBL1	10:13115396-13445021	mock	siCELF1	0.903469	0.409595	-1.14128	0.453357	-2.20577	5e-05	0.00076141
XLOC_074986	XLOC_074986	-	9:6143743-6145511	mock	siCELF1	0.226162	0.102589	-1.14049	0.453605	-2.20456	0.00135	0.0134181
XLOC_088871	XLOC_088871	KIAA1328	Z:6779911-7000044	mock	siCELF1	9.7757	4.43478	-1.14034	0.453653	-2.20433	5e-05	0.00076141
XLOC_027067	XLOC_027067	-	18:4846428-4849347	mock	siCELF1	0.541867	0.24595	-1.13958	0.453892	-2.20317	5e-05	0.00076141
XLOC_075118	XLOC_075118	MIP-3ALPHA	9:9018346-9022561	mock	siCELF1	1.64793	0.748024	-1.1395	0.453917	-2.20305	5e-05	0.00076141
XLOC_078869	XLOC_078869	Alpha-1-syntrophin	AADN03014543.1:0-990	mock	siCELF1	2.65902	1.20775	-1.13857	0.45421	-2.20163	5e-05	0.00076141
XLOC_011304	XLOC_011304	ENSGALG00000015075	1:80078424-80088693	mock	siCELF1	0.75925	0.345008	-1.13794	0.454408	-2.20067	5e-05	0.00076141
XLOC_058649	XLOC_058649	NONO	4:2246999-2260880	mock	siCELF1	162.223	73.7155	-1.13794	0.454408	-2.20067	5e-05	0.00076141
XLOC_044052	XLOC_044052	Glutamine-rich protein 2	26:3396392-3398857	mock	siCELF1	0.189561	0.0861407	-1.1379	0.454421	-2.2006	0.0007	0.00774115
XLOC_010294	XLOC_010294	YARS2	1:59053457-59061342	mock	siCELF1	4.86273	2.20984	-1.13783	0.454443	-2.2005	5e-05	0.00076141
XLOC_045056	XLOC_045056	CYB561	27:2634287-2639226	mock	siCELF1	1.73895	0.790655	-1.13709	0.454676	-2.19937	5e-05	0.00076141
XLOC_048434	XLOC_048434	ENSGALG00000013992,TAAR1,VNN1	3:56074655-56108957	mock	siCELF1	48.4417	22.0421	-1.13598	0.455026	-2.19768	5e-05	0.00076141
XLOC_085006	XLOC_085006	-	JH376109.1:2488-3270	mock	siCELF1	0.591231	0.269166	-1.13523	0.455262	-2.19654	0.00375	0.0308136
XLOC_018846	XLOC_018846	ENSGALG00000028198	11:6524051-6526553	mock	siCELF1	6.7526	3.07496	-1.13487	0.455376	-2.19599	0.00635	0.0473926
XLOC_021621	XLOC_021621	-	13:466396-471673	mock	siCELF1	0.414312	0.188683	-1.13475	0.455414	-2.19581	5e-05	0.00076141
XLOC_026141	XLOC_026141	EGFL7	17:7737252-7760466	mock	siCELF1	7.59639	3.45976	-1.13464	0.455449	-2.19564	5e-05	0.00076141
XLOC_072424	XLOC_072424	-	8:4059467-4061093	mock	siCELF1	0.400497	0.182422	-1.13451	0.45549	-2.19544	5e-05	0.00076141
XLOC_086904	XLOC_086904	ANKRD55	Z:16950646-17001487	mock	siCELF1	0.297068	0.135392	-1.13365	0.455761	-2.19413	0.0007	0.00774115
XLOC_053854	XLOC_053854	-	3:80450086-80451901	mock	siCELF1	0.200772	0.0915164	-1.13346	0.455821	-2.19384	0.00185	0.0174388
XLOC_070694	XLOC_070694	INSIG2	7:28334140-28348067	mock	siCELF1	7.49643	3.41933	-1.13249	0.456128	-2.19237	5e-05	0.00076141
XLOC_086744	XLOC_086744	RANBP3L	Z:10884849-10925546	mock	siCELF1	0.49737	0.226881	-1.13238	0.456163	-2.1922	0.0066	0.0488294
XLOC_082781	XLOC_082781	-	AADN03026591.1:2-315	mock	siCELF1	3.28548	1.49873	-1.13237	0.456166	-2.19219	0.00175	0.0166776
XLOC_044914	XLOC_044914	CNTNAP1	27:5003734-5012710	mock	siCELF1	1.99206	0.908752	-1.1323	0.456188	-2.19208	5e-05	0.00076141
XLOC_062114	XLOC_062114	MYOD1	5:11578792-11582278	mock	siCELF1	0.304535	0.138933	-1.13222	0.456213	-2.19196	5e-05	0.00076141
XLOC_042516	XLOC_042516	-	23:1841949-1845379	mock	siCELF1	0.332435	0.151804	-1.13086	0.456643	-2.18989	5e-05	0.00076141
XLOC_074060	XLOC_074060	PTBP2	8:11896945-11945801	mock	siCELF1	8.74114	3.99167	-1.13083	0.456653	-2.18985	5e-05	0.00076141
XLOC_041821	XLOC_041821	-	22:138371-138723	mock	siCELF1	3.0909	1.41171	-1.13058	0.456732	-2.18947	0.0001	0.00142184
XLOC_011905	XLOC_011905	-	1:100354383-100354977	mock	siCELF1	100.732	46.012	-1.13045	0.456773	-2.18927	5e-05	0.00076141
XLOC_069819	XLOC_069819	ASB1	7:6002195-6016348	mock	siCELF1	12.6432	5.777	-1.12997	0.456925	-2.18854	5e-05	0.00076141
XLOC_089524	XLOC_089524	KIAA0020	Z:26488494-26513031	mock	siCELF1	33.3417	15.236	-1.12984	0.456966	-2.18834	5e-05	0.00076141
XLOC_059043	XLOC_059043	-	4:13339523-13341801	mock	siCELF1	0.191457	0.0874926	-1.12979	0.456982	-2.18827	0.0005	0.00579454
XLOC_026097	XLOC_026097	DBH	17:7007657-7024311	mock	siCELF1	0.472537	0.216004	-1.12937	0.457115	-2.18763	5e-05	0.00076141
XLOC_017648	XLOC_017648	SNRPA1	10:17115796-17120836	mock	siCELF1	84.9234	38.8236	-1.12923	0.45716	-2.18742	5e-05	0.00076141
XLOC_080543	XLOC_080543	-	AADN03019650.1:11-1272	mock	siCELF1	4.39497	2.00921	-1.12923	0.45716	-2.18742	5e-05	0.00076141
XLOC_088892	XLOC_088892	FAM219A	Z:7527794-7764035	mock	siCELF1	17.4544	7.92452	-1.12897	0.457242	-2.18703	5e-05	0.00076141
XLOC_046704	XLOC_046704	SRSF7	3:15885994-15893078	mock	siCELF1	72.2674	33.044	-1.12896	0.457245	-2.18701	5e-05	0.00076141
XLOC_086374	XLOC_086374	-	Z:399538-401457	mock	siCELF1	0.158478	0.0724676	-1.12888	0.457271	-2.18689	0.00365	0.0301135
XLOC_066829	XLOC_066829	-	5:58073938-58075117	mock	siCELF1	0.361016	0.165097	-1.12875	0.457312	-2.18669	0.00355	0.0294161
XLOC_011406	XLOC_011406	COL8A1	1:83661752-83748488	mock	siCELF1	0.849171	0.388523	-1.12806	0.457531	-2.18565	5e-05	0.00076141
XLOC_054910	XLOC_054910	-	3:105253363-105255296	mock	siCELF1	0.137563	0.0629515	-1.12777	0.457623	-2.18521	0.00665	0.0491494
XLOC_069516	XLOC_069516	TCERG1L	6:34109825-34175471	mock	siCELF1	0.508572	0.233007	-1.12608	0.458159	-2.18265	5e-05	0.00076141
XLOC_050581	XLOC_050581	FANCL	3:855514-929281	mock	siCELF1	18.6653	8.55191	-1.12604	0.458172	-2.18259	5e-05	0.00076141
XLOC_018372	XLOC_018372	-	11:14865484-14870984	mock	siCELF1	0.23766	0.10897	-1.12497	0.458512	-2.18097	5e-05	0.00076141
XLOC_003930	XLOC_003930	-	1:100354383-100354977	mock	siCELF1	94.9195	43.5574	-1.12379	0.458887	-2.17919	5e-05	0.00076141
XLOC_061131	XLOC_061131	SOD3	4:73280234-73282042	mock	siCELF1	10.4917	4.8157	-1.12343	0.459001	-2.17864	5e-05	0.00076141
XLOC_003131	XLOC_003131	FAM131B	1:77046806-77075227	mock	siCELF1	2.33081	1.07002	-1.12319	0.459078	-2.17828	5e-05	0.00076141
XLOC_051807	XLOC_051807	-	3:29654723-29660336	mock	siCELF1	0.980757	0.450519	-1.12231	0.459358	-2.17695	0.0018	0.0170446
XLOC_080173	XLOC_080173	Nuclear factor 1 X-type	AADN03018527.1:9-1107	mock	siCELF1	5.23819	2.40726	-1.12167	0.459562	-2.17599	5e-05	0.00076141
XLOC_002146	XLOC_002146	AKR1D1	1:56701685-56735737	mock	siCELF1	1.49423	0.687417	-1.12015	0.460046	-2.1737	5e-05	0.00076141
XLOC_079593	XLOC_079593	-	AADN03016915.1:4-2267	mock	siCELF1	4.12557	1.89875	-1.11954	0.460241	-2.17278	5e-05	0.00076141
XLOC_039171	XLOC_039171	NDRG3	20:809294-867348	mock	siCELF1	29.7229	13.682	-1.11929	0.46032	-2.1724	5e-05	0.00076141
XLOC_027449	XLOC_027449	MIS12	19:3414177-3416439	mock	siCELF1	4.37032	2.01193	-1.11916	0.460362	-2.1722	5e-05	0.00076141
XLOC_038540	XLOC_038540	KCNV1	2:131951472-131963384	mock	siCELF1	0.129546	0.0596528	-1.1188	0.460477	-2.17166	0.00015	0.00203645
XLOC_072869	XLOC_072869	TMEM56	8:12286300-12328718	mock	siCELF1	0.757813	0.349026	-1.11851	0.460569	-2.17123	5e-05	0.00076141
XLOC_018943	XLOC_018943	CEBPA	11:9778731-9781050	mock	siCELF1	12.178	5.61134	-1.11786	0.460777	-2.17025	0.00025	0.00317807
XLOC_077513	XLOC_077513	Charged multivesicular body protein 6	AADN03010813.1:16-959	mock	siCELF1	13.135	6.05559	-1.11708	0.461026	-2.16908	0.00055	0.00630385
XLOC_080798	XLOC_080798	Collagen alpha-1(I) chain	AADN03020556.1:54-1291	mock	siCELF1	1971.41	909.02	-1.11684	0.461103	-2.16871	0.0024	0.021447
XLOC_057009	XLOC_057009	SEC31A	4:45743147-45779300	mock	siCELF1	113.523	52.3542	-1.11661	0.461176	-2.16837	5e-05	0.00076141
XLOC_077539	XLOC_077539	SBDS	AADN03010825.1:1243-6717	mock	siCELF1	30.5203	14.0801	-1.11611	0.461336	-2.16762	5e-05	0.00076141
XLOC_034648	XLOC_034648	PON2	2:23970154-23996726	mock	siCELF1	20.1099	9.28025	-1.11567	0.461477	-2.16696	5e-05	0.00076141
XLOC_052946	XLOC_052946	-	3:56611321-56622234	mock	siCELF1	0.610216	0.28169	-1.11521	0.461624	-2.16627	5e-05	0.00076141
XLOC_056634	XLOC_056634	SGMS2	4:37420855-37456007	mock	siCELF1	2.08246	0.921379	-1.11509	0.461662	-2.16609	5e-05	0.00076141
XLOC_052311	XLOC_052311	CCSAP	3:39293106-39333037	mock	siCELF1	3.56696	1.64677	-1.11505	0.461675	-2.16603	5e-05	0.00076141
XLOC_067242	XLOC_067242	SPOCK2	6:11067605-11069185	mock	siCELF1	11.0067	5.08179	-1.11497	0.461701	-2.16591	5e-05	0.00076141
XLOC_032469	XLOC_032469	-	2:112730470-112737479	mock	siCELF1	0.366931	0.169512	-1.11412	0.461973	-2.16463	0.00035	0.00425161
XLOC_058917	XLOC_058917	-	4:9886815-9888400	mock	siCELF1	0.178687	0.0825679	-1.11378	0.462082	-2.16412	0.0061	0.0458475
XLOC_062619	XLOC_062619	-	5:23037909-23038194	mock	siCELF1	62.9919	29.1119	-1.11356	0.462152	-2.16379	5e-05	0.00076141
XLOC_046206	XLOC_046206	CD93	3:3257071-3262843	mock	siCELF1	9.09904	4.20565	-1.11338	0.46221	-2.16352	5e-05	0.00076141
XLOC_071198	XLOC_071198	ASB1	7:6002195-6016348	mock	siCELF1	4.75512	2.19913	-1.11255	0.462476	-2.16227	5e-05	0.00076141
XLOC_017397	XLOC_017397	TMEM2	10:11735742-11840240	mock	siCELF1	6.67732	3.08984	-1.11174	0.462736	-2.16106	5e-05	0.00076141
XLOC_000027	XLOC_000027	NCAPH2	1:608642-619577	mock	siCELF1	21.753	10.0666	-1.11163	0.462771	-2.1609	5e-05	0.00076141
XLOC_050999	XLOC_050999	-	3:10355406-10357191	mock	siCELF1	0.148966	0.0689453	-1.11146	0.462825	-2.16064	0.00485	0.0380886
XLOC_077101	XLOC_077101	E3 SUMO-protein ligase RanBP2	AADN03009482.1:27-671	mock	siCELF1	1.99167	0.922285	-1.11069	0.463073	-2.15949	0.00095	0.0100364
XLOC_063739	XLOC_063739	HHIPL1	5:48046013-48063255	mock	siCELF1	6.67835	3.09314	-1.11042	0.463159	-2.15908	5e-05	0.00076141
XLOC_026125	XLOC_026125	-	17:7435857-7438838	mock	siCELF1	2.89691	1.34359	-1.10842	0.463802	-2.15609	5e-05	0.00076141
XLOC_055267	XLOC_055267	TSC22D3	4:1770826-1772689	mock	siCELF1	24.2198	11.2343	-1.10828	0.463847	-2.15588	5e-05	0.00076141
XLOC_011236	XLOC_011236	-	1:79261786-79267783	mock	siCELF1	0.465033	0.215917	-1.10686	0.464303	-2.15376	5e-05	0.00076141
XLOC_059076	XLOC_059076	-	4:13795942-13812853	mock	siCELF1	0.858618	0.398674	-1.10681	0.46432	-2.15369	0.0053	0.0410369
XLOC_064485	XLOC_064485	SLC5A12	5:3407194-3423420	mock	siCELF1	0.471683	0.219028	-1.1067	0.464355	-2.15352	5e-05	0.00076141
XLOC_019139	XLOC_019139	-	11:14865484-14870984	mock	siCELF1	0.229221	0.10647	-1.1063	0.464484	-2.15293	5e-05	0.00076141
XLOC_020049	XLOC_020049	EDEM1	12:18607513-18620417	mock	siCELF1	31.206	14.5008	-1.10569	0.46468	-2.15202	5e-05	0.00076141
XLOC_084974	XLOC_084974	-	JH376058.1:867-2317	mock	siCELF1	15.7216	7.30741	-1.10532	0.464799	-2.15147	5e-05	0.00076141
XLOC_036117	XLOC_036117	Proteasome assembly chaperone 4	2:66351880-66356920	mock	siCELF1	21.3113	9.90605	-1.10523	0.464828	-2.15133	5e-05	0.00076141
XLOC_043820	XLOC_043820	KDM5B	26:513043-560066	mock	siCELF1	99.1499	47.6279	-1.10478	0.464973	-2.15066	5e-05	0.00076141
XLOC_054410	XLOC_054410	-	3:94952699-94952852	mock	siCELF1	38.5707	17.9416	-1.1042	0.46516	-2.1498	0.0021	0.0193553
XLOC_063656	XLOC_063656	-	5:43736079-43740227	mock	siCELF1	0.166078	0.0772574	-1.10412	0.465186	-2.14968	5e-05	0.00076141
XLOC_025463	XLOC_025463	ENSGALG00000004645	17:5265738-5272250	mock	siCELF1	0.456816	0.212511	-1.10407	0.465202	-2.1496	0.0001	0.00142184
XLOC_035195	XLOC_035195	-	2:41322394-41373193	mock	siCELF1	0.340706	0.158498	-1.10407	0.465202	-2.1496	5e-05	0.00076141
XLOC_077162	XLOC_077162	ENSGALG00000007472	AADN03009778.1:194-3516	mock	siCELF1	2.49174	1.15931	-1.10389	0.46526	-2.14933	5e-05	0.00076141
XLOC_027681	XLOC_027681	TRPV2	19:6590837-6608614	mock	siCELF1	11.3915	5.30083	-1.10367	0.465331	-2.14901	5e-05	0.00076141
XLOC_078561	XLOC_078561	-	AADN03013544.1:1533-4896	mock	siCELF1	0.817097	0.380362	-1.10313	0.465505	-2.1482	0.0002	0.0026217
XLOC_017830	XLOC_017830	Ras and EF-hand domain-containing protein	10:19620705-19622671	mock	siCELF1	0.707773	0.329495	-1.10303	0.465538	-2.14805	5e-05	0.00076141
XLOC_048357	XLOC_048357	ENSGALG00000027207	3:53787118-53797292	mock	siCELF1	187.628	87.3516	-1.10297	0.465557	-2.14796	5e-05	0.00076141
XLOC_055273	XLOC_055273	CCNB3	4:1812587-1816011	mock	siCELF1	41.8673	19.4971	-1.10257	0.465686	-2.14737	5e-05	0.00076141
XLOC_079329	XLOC_079329	-	AADN03015958.1:383-655	mock	siCELF1	3.77491	1.758	-1.10251	0.465706	-2.14728	0.00305	0.02604
XLOC_084294	XLOC_084294	ENSGALG00000026857	JH375696.1:2309-9542	mock	siCELF1	8.78123	4.09031	-1.10221	0.465802	-2.14683	0.0003	0.00372281
XLOC_010880	XLOC_010880	CD9	1:74509589-74540577	mock	siCELF1	4.08397	1.90248	-1.10209	0.465841	-2.14665	5e-05	0.00076141
XLOC_011896	XLOC_011896	-	1:99766805-99768733	mock	siCELF1	0.497847	0.23196	-1.10183	0.465925	-2.14627	0.0026	0.0229275
XLOC_086597	XLOC_086597	FAM219A	Z:7527794-7764035	mock	siCELF1	10.2841	4.68698	-1.10166	0.46598	-2.14601	5e-05	0.00076141
XLOC_073124	XLOC_073124	CDC20	8:18577131-18582553	mock	siCELF1	69.4032	32.3548	-1.10102	0.466187	-2.14506	5e-05	0.00076141
XLOC_058626	XLOC_058626	-	4:1966296-1968335	mock	siCELF1	0.624961	0.291356	-1.10098	0.4662	-2.145	0.0011	0.0113417
XLOC_054238	XLOC_054238	ENSGALG00000028551	3:87804936-87828819	mock	siCELF1	185.343	86.4207	-1.10075	0.466274	-2.14466	0.00155	0.0150972
XLOC_085863	XLOC_085863	RACGAP1	LGE22C19W28_E50C23:335215-343324	mock	siCELF1	28.8895	13.4726	-1.10051	0.466352	-2.1443	5e-05	0.00076141
XLOC_021126	XLOC_021126	IL-12B	13:7490790-7500444	mock	siCELF1	1.56828	0.731439	-1.10037	0.466397	-2.1441	5e-05	0.00076141
XLOC_083800	XLOC_083800	-	JH375554.1:33450-33780	mock	siCELF1	2.11189	0.984984	-1.10036	0.4664	-2.14408	0.00395	0.0320774
XLOC_066862	XLOC_066862	BMP4	5:58454253-58457967	mock	siCELF1	31.4039	14.6571	-1.09935	0.466727	-2.14258	5e-05	0.00076141
XLOC_026252	XLOC_026252	PPP6C	17:9584885-9588647	mock	siCELF1	32.9395	15.3756	-1.09918	0.466782	-2.14233	5e-05	0.00076141
XLOC_012849	XLOC_012849	EGFL6	1:122466940-122507987	mock	siCELF1	1.11893	0.522372	-1.09896	0.466853	-2.142	5e-05	0.00076141
XLOC_025723	XLOC_025723	NEK6	17:9344200-9374148	mock	siCELF1	97.6699	45.598	-1.09895	0.466856	-2.14199	5e-05	0.00076141
XLOC_082660	XLOC_082660	ENSGALG00000027261	AADN03026123.1:8572-27756	mock	siCELF1	7.89568	3.68768	-1.09835	0.46705	-2.1411	5e-05	0.00076141
XLOC_081726	XLOC_081726	CDCA8	AADN03023297.1:97-4230	mock	siCELF1	91.0575	42.5629	-1.09718	0.467429	-2.13936	5e-05	0.00076141
XLOC_040763	XLOC_040763	TNFRSF4	21:2545778-2554274	mock	siCELF1	2.37759	1.11174	-1.09669	0.467588	-2.13863	5e-05	0.00076141
XLOC_001408	XLOC_001408	-	1:40739319-40739585	mock	siCELF1	4.53287	2.11985	-1.09646	0.467663	-2.13829	0.0016	0.0155203
XLOC_078049	XLOC_078049	-	AADN03012106.1:30-1335	mock	siCELF1	15.1393	7.08042	-1.09639	0.467685	-2.13819	5e-05	0.00076141
XLOC_012135	XLOC_012135	CLIC6	1:105365075-105372173	mock	siCELF1	0.266563	0.124681	-1.09624	0.467734	-2.13797	0.00035	0.00425161
XLOC_077404	XLOC_077404	HBAA	AADN03010595.1:5124-5931	mock	siCELF1	1.02196	0.478412	-1.09502	0.46813	-2.13616	0.0004	0.00477413
XLOC_076178	XLOC_076178	-	9:6143743-6145511	mock	siCELF1	0.234171	0.109681	-1.09425	0.46838	-2.13502	0.0008	0.00866734
XLOC_064188	XLOC_064188	CGRRF1	5:56327099-56340377	mock	siCELF1	1.22646	0.574846	-1.09325	0.468704	-2.13354	5e-05	0.00076141
XLOC_061728	XLOC_061728	GCHFR	5:1003402-1027952	mock	siCELF1	3.18368	1.49269	-1.09279	0.468854	-2.13286	0.00085	0.00911648
XLOC_003059	XLOC_003059	FAM162A	1:76278351-76286720	mock	siCELF1	63.1682	29.6297	-1.09215	0.469062	-2.13192	5e-05	0.00076141
XLOC_041973	XLOC_041973	FAM136A	22:2995890-2998638	mock	siCELF1	70.8066	33.2141	-1.09209	0.469081	-2.13183	5e-05	0.00076141
XLOC_072018	XLOC_072018	MCM6	7:30165672-30181239	mock	siCELF1	52.184	24.4803	-1.09199	0.469114	-2.13168	5e-05	0.00076141
XLOC_088121	XLOC_088121	PRRC1	Z:56280649-56307594	mock	siCELF1	54.0852	25.3866	-1.09117	0.469381	-2.13047	5e-05	0.00076141
XLOC_082857	XLOC_082857	DPYSL5	AADN03026785.1:20-1534	mock	siCELF1	4.56748	2.14407	-1.09105	0.46942	-2.13029	5e-05	0.00076141
XLOC_022599	XLOC_022599	-	14:4856526-4861785	mock	siCELF1	0.173583	0.0814845	-1.09103	0.469426	-2.13026	5e-05	0.00076141
XLOC_027998	XLOC_027998	ENSGALG00000001885	19:4176615-4178279	mock	siCELF1	9.79201	4.59713	-1.09087	0.469478	-2.13002	5e-05	0.00076141
XLOC_074299	XLOC_074299	PIF1	8:18504621-18515085	mock	siCELF1	1.94032	0.910975	-1.09081	0.469498	-2.12994	5e-05	0.00076141
XLOC_076601	XLOC_076601	ECEL1	9:15043703-15053525	mock	siCELF1	0.0554564	0.0260412	-1.09056	0.469579	-2.12957	0.0057	0.0433174
XLOC_003445	XLOC_003445	TMEM45A	1:84315379-84335839	mock	siCELF1	6.56336	3.08231	-1.09042	0.469625	-2.12936	5e-05	0.00076141
XLOC_001696	XLOC_001696	GAS2L3	1:47195867-47214430	mock	siCELF1	4.79692	2.25276	-1.09041	0.469628	-2.12935	5e-05	0.00076141
XLOC_029172	XLOC_029172	MASTL	2:15829761-15847641	mock	siCELF1	10.1435	4.76473	-1.09009	0.469732	-2.12887	5e-05	0.00076141
XLOC_081804	XLOC_081804	-	AADN03023632.1:9-2481	mock	siCELF1	2.39653	1.12574	-1.09007	0.469739	-2.12884	5e-05	0.00076141
XLOC_006659	XLOC_006659	-	1:163540438-163548169	mock	siCELF1	0.496392	0.233396	-1.0887	0.470185	-2.12682	0.00575	0.0435952
XLOC_034369	XLOC_034369	MASTL	2:15829761-15847641	mock	siCELF1	4.02302	1.89308	-1.08754	0.470563	-2.12511	5e-05	0.00076141
XLOC_071994	XLOC_071994	-	7:29151176-29182708	mock	siCELF1	5.46528	2.57245	-1.08716	0.470687	-2.12455	5e-05	0.00076141
XLOC_042414	XLOC_042414	SH3BGRL3	23:215225-217140	mock	siCELF1	294.957	138.875	-1.08672	0.470831	-2.12391	5e-05	0.00076141
XLOC_079712	XLOC_079712	Glycine N-acyltransferase-like protein 3	AADN03017307.1:0-1058	mock	siCELF1	2.93997	1.38489	-1.08604	0.471053	-2.12291	5e-05	0.00076141
XLOC_019773	XLOC_019773	EEFSEC	12:9375884-9490404	mock	siCELF1	0.816376	0.384819	-1.08505	0.471376	-2.12145	5e-05	0.00076141
XLOC_081645	XLOC_081645	C3D	AADN03022998.1:20-17720	mock	siCELF1	4.46807	2.10625	-1.08497	0.471402	-2.12133	5e-05	0.00076141
XLOC_077663	XLOC_077663	FSTL3	AADN03011125.1:4325-12938	mock	siCELF1	5.50824	2.59664	-1.08495	0.471409	-2.1213	5e-05	0.00076141
XLOC_080642	XLOC_080642	DNA replication licensing factor MCM7	AADN03019962.1:347-1201	mock	siCELF1	82.0509	38.6834	-1.08481	0.471454	-2.1211	5e-05	0.00076141
XLOC_056887	XLOC_056887	ASB5	4:43774604-43808352	mock	siCELF1	1.2842	0.605705	-1.08418	0.47166	-2.12017	0.0004	0.00477413
XLOC_040269	XLOC_040269	TNFRSF6B	20:9977365-10043811	mock	siCELF1	258.355	121.904	-1.08361	0.471847	-2.11933	5e-05	0.00076141
XLOC_067911	XLOC_067911	ADRA2A	6:25774428-25776125	mock	siCELF1	0.714623	0.337204	-1.08356	0.471863	-2.11926	5e-05	0.00076141
XLOC_074516	XLOC_074516	-	8:24128961-24130518	mock	siCELF1	0.586033	0.27657	-1.08334	0.471935	-2.11894	5e-05	0.00076141
XLOC_032524	XLOC_032524	MYBL1	2:114840196-114865476	mock	siCELF1	3.02123	1.42591	-1.08325	0.471964	-2.1188	5e-05	0.00076141
XLOC_021398	XLOC_021398	Collagen alpha-1(XXIII) chain	13:13455208-13572226	mock	siCELF1	5.33749	2.5193	-1.08314	0.472	-2.11864	5e-05	0.00076141
XLOC_084824	XLOC_084824	Pol polyprotein	JH375965.1:388-1673	mock	siCELF1	0.864152	0.408015	-1.08266	0.472157	-2.11794	5e-05	0.00076141
XLOC_025745	XLOC_025745	FAM125B	17:9963551-10012376	mock	siCELF1	10.1002	4.76906	-1.0826	0.472177	-2.11785	5e-05	0.00076141
XLOC_088687	XLOC_088687	-	Z:399538-401457	mock	siCELF1	0.189732	0.0895979	-1.08243	0.472233	-2.1176	0.00365	0.0301135
XLOC_002648	XLOC_002648	PRR5	1:69852297-69938056	mock	siCELF1	15.6142	7.37407	-1.08232	0.472269	-2.11744	5e-05	0.00076141
XLOC_069861	XLOC_069861	PCBP3	7:6686735-6734801	mock	siCELF1	8.19678	3.87225	-1.08189	0.47241	-2.11681	5e-05	0.00076141
XLOC_056513	XLOC_056513	-	4:33410273-33415625	mock	siCELF1	0.426329	0.201408	-1.08184	0.472426	-2.11673	0.0001	0.00142184
XLOC_084339	XLOC_084339	-	JH375712.1:3785-6427	mock	siCELF1	0.330581	0.156235	-1.08129	0.472606	-2.11593	0.0007	0.00774115
XLOC_003929	XLOC_003929	5_8S_rRNA	1:100350989-100351841	mock	siCELF1	32.3581	15.2937	-1.08119	0.472639	-2.11578	5e-05	0.00076141
XLOC_089855	XLOC_089855	GKAP1	Z:39872951-39895564	mock	siCELF1	7.9823	3.77425	-1.08061	0.472829	-2.11493	5e-05	0.00076141
XLOC_084004	XLOC_084004	Ras GTPase-activating-like protein IQGAP3	JH375606.1:21-4147	mock	siCELF1	3.64256	1.72267	-1.08031	0.472927	-2.11449	5e-05	0.00076141
XLOC_089327	XLOC_089327	SGTB	Z:20491982-20512644	mock	siCELF1	19.5887	9.27094	-1.07924	0.473278	-2.11292	5e-05	0.00076141
XLOC_016738	XLOC_016738	-	10:18853313-18857339	mock	siCELF1	0.242732	0.114895	-1.07905	0.47334	-2.11264	0.00025	0.00317807
XLOC_034527	XLOC_034527	FAM171A1	2:20374409-20459923	mock	siCELF1	1.68974	0.799834	-1.07903	0.473347	-2.11262	0.00045	0.00528439
XLOC_087938	XLOC_087938	RGMB	Z:51157756-51174131	mock	siCELF1	1.19132	0.563937	-1.07895	0.473373	-2.1125	5e-05	0.00076141
XLOC_019009	XLOC_019009	PDP2	11:10756430-10766941	mock	siCELF1	10.7158	5.07277	-1.0789	0.47339	-2.11242	5e-05	0.00076141
XLOC_056272	XLOC_056272	PCDH10	4:26355292-26387417	mock	siCELF1	0.646396	0.306108	-1.07838	0.47356	-2.11166	5e-05	0.00076141
XLOC_074002	XLOC_074002	S1PR1	8:10614350-10621740	mock	siCELF1	9.15604	4.33608	-1.07833	0.473577	-2.11159	5e-05	0.00076141
XLOC_081806	XLOC_081806	-	AADN03023632.1:9-2481	mock	siCELF1	5.93446	2.81097	-1.07805	0.473669	-2.11118	5e-05	0.00076141
XLOC_020932	XLOC_020932	-	13:466396-471673	mock	siCELF1	0.408043	0.193398	-1.07715	0.473964	-2.10986	5e-05	0.00076141
XLOC_068251	XLOC_068251	-	6:34487424-34491366	mock	siCELF1	0.216221	0.102489	-1.07703	0.474004	-2.10969	5e-05	0.00076141
XLOC_023674	XLOC_023674	ARHGDIG	14:12235025-12237750	mock	siCELF1	69.0886	32.7823	-1.07553	0.474497	-2.1075	5e-05	0.00076141
XLOC_021003	XLOC_021003	-	13:1146775-1148920	mock	siCELF1	0.450722	0.21395	-1.07496	0.474684	-2.10666	5e-05	0.00076141
XLOC_060263	XLOC_060263	-	4:48567529-48567980	mock	siCELF1	5.76519	2.73672	-1.07492	0.474697	-2.10661	0.0001	0.00142184
XLOC_039228	XLOC_039228	ACTR5	20:4080792-4096095	mock	siCELF1	4.89034	2.32159	-1.07482	0.47473	-2.10646	5e-05	0.00076141
XLOC_038723	XLOC_038723	DSCC1	2:136256810-136267623	mock	siCELF1	5.33403	2.53305	-1.07435	0.474885	-2.10577	5e-05	0.00076141
XLOC_073895	XLOC_073895	FAM129A	8:7932477-7992861	mock	siCELF1	1.57224	0.746654	-1.07431	0.474898	-2.10571	5e-05	0.00076141
XLOC_030035	XLOC_030035	SLC25A38	2:44947328-44955513	mock	siCELF1	1.8324	0.870531	-1.07377	0.475076	-2.10493	5e-05	0.00076141
XLOC_056673	XLOC_056673	C4ORF20	4:38695916-38707680	mock	siCELF1	17.6093	8.36695	-1.07356	0.475145	-2.10462	5e-05	0.00076141
XLOC_021172	XLOC_021172	-	13:8363336-8377470	mock	siCELF1	0.272954	0.129702	-1.07346	0.475178	-2.10447	5e-05	0.00076141
XLOC_047226	XLOC_047226	-	3:29654723-29660336	mock	siCELF1	0.241396	0.114723	-1.07324	0.47525	-2.10415	5e-05	0.00076141
XLOC_034821	XLOC_034821	CDCA7L	2:30689462-30710487	mock	siCELF1	41.21	19.5881	-1.07302	0.475323	-2.10383	5e-05	0.00076141
XLOC_018901	XLOC_018901	ENSGALG00000004489	11:7900640-7932145	mock	siCELF1	7.45891	3.54568	-1.0729	0.475362	-2.10366	5e-05	0.00076141
XLOC_085957	XLOC_085957	-	LGE22C19W28_E50C23:490894-493161	mock	siCELF1	4.85732	2.3093	-1.07271	0.475425	-2.10338	0.0007	0.00774115
XLOC_036776	XLOC_036776	FAM206A	2:88499504-88560120	mock	siCELF1	25.723	12.2331	-1.07227	0.47557	-2.10274	5e-05	0.00076141
XLOC_076180	XLOC_076180	SLC25A36	9:6243725-6274320	mock	siCELF1	13.3311	6.34009	-1.07223	0.475583	-2.10268	5e-05	0.00076141
XLOC_026747	XLOC_026747	TK1	18:10139083-10145714	mock	siCELF1	69.3011	32.9607	-1.07213	0.475616	-2.10254	5e-05	0.00076141
XLOC_083670	XLOC_083670	-	JH375501.1:7162-7522	mock	siCELF1	7.44806	3.54284	-1.07196	0.475672	-2.10229	5e-05	0.00076141
XLOC_008086	XLOC_008086	ITIH5	1:4017315-4144412	mock	siCELF1	3.76164	1.79078	-1.07077	0.476065	-2.10055	0.00015	0.00203645
XLOC_050697	XLOC_050697	CD93	3:3257071-3262843	mock	siCELF1	4.6108	2.19521	-1.07066	0.476101	-2.10039	5e-05	0.00076141
XLOC_074538	XLOC_074538	PRKAA2	8:24662738-24685171	mock	siCELF1	1.42806	0.679985	-1.07048	0.476161	-2.10013	5e-05	0.00076141
XLOC_067061	XLOC_067061	-	6:7514388-7518745	mock	siCELF1	7.70565	3.66941	-1.07037	0.476197	-2.09997	5e-05	0.00076141
XLOC_071955	XLOC_071955	ESYT3	7:27788280-27816492	mock	siCELF1	0.210304	0.100159	-1.07019	0.476256	-2.09971	5e-05	0.00076141
XLOC_032187	XLOC_032187	-	2:106208426-106331658	mock	siCELF1	1.17852	0.561312	-1.07009	0.476289	-2.09956	0.00595	0.044882
XLOC_018258	XLOC_018258	PDP2	11:10756430-10766941	mock	siCELF1	1.77439	0.845141	-1.07006	0.476299	-2.09952	5e-05	0.00076141
XLOC_027486	XLOC_027486	LRWD1	19:4154705-4168688	mock	siCELF1	19.1224	9.10935	-1.06984	0.476372	-2.0992	5e-05	0.00076141
XLOC_009628	XLOC_009628	NUP205	1:47572247-47617952	mock	siCELF1	22.6144	10.7868	-1.06797	0.47699	-2.09648	5e-05	0.00076141
XLOC_038225	XLOC_038225	-	2:123212338-123212590	mock	siCELF1	3876.84	1849.22	-1.06796	0.476993	-2.09647	0.0021	0.0193553
XLOC_072805	XLOC_072805	S1PR1	8:10614350-10621740	mock	siCELF1	3.9319	1.876	-1.06757	0.477122	-2.0959	5e-05	0.00076141
XLOC_039514	XLOC_039514	ARFRP1	20:9977365-10043811	mock	siCELF1	23.8907	11.4	-1.06742	0.477172	-2.09568	0.00135	0.0134181
XLOC_026534	XLOC_026534	-	18:4846428-4849347	mock	siCELF1	0.490237	0.234219	-1.06562	0.477767	-2.09307	5e-05	0.00076141
XLOC_003128	XLOC_003128	-	1:77040479-77044778	mock	siCELF1	0.229141	0.109497	-1.06534	0.47786	-2.09266	0.0001	0.00142184
XLOC_051457	XLOC_051457	-	3:18753613-18754125	mock	siCELF1	17.5403	8.38244	-1.06523	0.477896	-2.0925	5e-05	0.00076141
XLOC_062198	XLOC_062198	TH	5:13093998-13117259	mock	siCELF1	1.91155	0.91362	-1.06507	0.477949	-2.09227	5e-05	0.00076141
XLOC_045739	XLOC_045739	ENSGALG00000021692	28:794174-797199	mock	siCELF1	349.469	167.033	-1.06503	0.477963	-2.09221	5e-05	0.00076141
XLOC_035406	XLOC_035406	FKBP9	2:48583320-48599111	mock	siCELF1	248.418	118.741	-1.06495	0.477989	-2.0921	5e-05	0.00076141
XLOC_027960	XLOC_027960	MIS12	19:3414177-3416439	mock	siCELF1	18.5593	8.87139	-1.06491	0.478002	-2.09204	5e-05	0.00076141
XLOC_080047	XLOC_080047	HERV-R_7q21.2 provirus ancestral Env polyprotein	AADN03018149.1:41-1434	mock	siCELF1	0.355997	0.17029	-1.06387	0.478347	-2.09053	0.00115	0.0117781
XLOC_030141	XLOC_030141	LSM5	2:48697260-48702140	mock	siCELF1	80.6283	38.5786	-1.06348	0.478477	-2.08997	5e-05	0.00076141
XLOC_056232	XLOC_056232	SPOCK3	4:23945502-24110785	mock	siCELF1	5.59329	2.67677	-1.0632	0.478569	-2.08956	5e-05	0.00076141
XLOC_070473	XLOC_070473	-	7:22099048-22104303	mock	siCELF1	1.30695	0.625736	-1.06257	0.478778	-2.08865	0.0038	0.0311659
XLOC_057945	XLOC_057945	TAPT1	4:76003941-76059779	mock	siCELF1	21.249	10.1739	-1.06253	0.478792	-2.08859	5e-05	0.00076141
XLOC_044147	XLOC_044147	USP49	26:4999874-5053207	mock	siCELF1	11.4708	5.49303	-1.0623	0.478868	-2.08826	5e-05	0.00076141
XLOC_051467	XLOC_051467	KCTD3	3:20010581-20096178	mock	siCELF1	33.8599	16.2156	-1.0622	0.478901	-2.08811	5e-05	0.00076141
XLOC_081312	XLOC_081312	Dr1-associated corepressor	AADN03022094.1:75-1602	mock	siCELF1	67.5733	32.3674	-1.06191	0.478997	-2.08769	5e-05	0.00076141
XLOC_041045	XLOC_041045	WNT4	21:6300380-6312118	mock	siCELF1	1.69938	0.814239	-1.06149	0.479137	-2.08709	5e-05	0.00076141
XLOC_016162	XLOC_016162	PYGO1	10:7427890-7438247	mock	siCELF1	4.0959	1.96359	-1.06069	0.479403	-2.08593	5e-05	0.00076141
XLOC_031250	XLOC_031250	ENSGALG00000014502	2:77511118-77761897	mock	siCELF1	2.89938	1.39136	-1.05925	0.479881	-2.08385	5e-05	0.00076141
XLOC_041250	XLOC_041250	TNFRSF4	21:2545778-2554274	mock	siCELF1	0.77514	0.372054	-1.05894	0.479985	-2.0834	5e-05	0.00076141
XLOC_015697	XLOC_015697	RRM1	1:193761014-193781202	mock	siCELF1	32.1237	15.4217	-1.05868	0.480071	-2.08302	5e-05	0.00076141
XLOC_057898	XLOC_057898	LGI2	4:73182368-73204150	mock	siCELF1	1.42308	0.683187	-1.05867	0.480074	-2.08301	5e-05	0.00076141
XLOC_082777	XLOC_082777	Sodium/potassium-transporting ATPase subunit alpha-2	AADN03026568.1:408-1069	mock	siCELF1	3.07023	1.47404	-1.05857	0.480108	-2.08287	0.00135	0.0134181
XLOC_006755	XLOC_006755	TNFSF11	1:165816706-165839120	mock	siCELF1	0.324307	0.155731	-1.05831	0.480194	-2.08249	5e-05	0.00076141
XLOC_004499	XLOC_004499	-	1:111512406-111514203	mock	siCELF1	0.159846	0.0767998	-1.05751	0.480461	-2.08134	0.0042	0.0338219
XLOC_005525	XLOC_005525	PCID2	1:136852727-136902916	mock	siCELF1	60.8381	29.2362	-1.05722	0.480557	-2.08092	5e-05	0.00076141
XLOC_019973	XLOC_019973	MITF	12:15468468-15557117	mock	siCELF1	9.50466	4.56766	-1.05718	0.480571	-2.08086	5e-05	0.00076141
XLOC_042252	XLOC_042252	COL8A2	23:4067389-4097779	mock	siCELF1	26.2972	12.1237	-1.05704	0.480617	-2.08066	5e-05	0.00076141
XLOC_060743	XLOC_060743	-	4:63468797-63823895	mock	siCELF1	0.360903	0.1735	-1.05668	0.480737	-2.08014	0.00195	0.0181971
XLOC_065157	XLOC_065157	Uncharacterized protein C11orf96	5:20965399-20965924	mock	siCELF1	2.1207	1.01956	-1.05659	0.480767	-2.08001	5e-05	0.00076141
XLOC_016511	XLOC_016511	-	10:15290401-15325255	mock	siCELF1	2.11302	1.01659	-1.05557	0.481107	-2.07854	0.00475	0.0374276
XLOC_017046	XLOC_017046	BNIP2	10:4872854-4892390	mock	siCELF1	4.14051	1.99231	-1.05537	0.481174	-2.07825	5e-05	0.00076141
XLOC_042483	XLOC_042483	RPA2	23:1455973-1459789	mock	siCELF1	41.8314	20.1338	-1.05497	0.481307	-2.07768	5e-05	0.00076141
XLOC_022551	XLOC_022551	PTCD1	14:4378842-4393174	mock	siCELF1	21.7571	10.4725	-1.05488	0.481337	-2.07755	5e-05	0.00076141
XLOC_025931	XLOC_025931	-	17:2433011-2435066	mock	siCELF1	0.170062	0.0818736	-1.05459	0.481434	-2.07713	0.0036	0.0297712
XLOC_010698	XLOC_010698	ENSGALG00000026896	1:72192982-72209968	mock	siCELF1	7.07838	3.41114	-1.05317	0.481908	-2.07508	5e-05	0.00076141
XLOC_039206	XLOC_039206	SNTA1	20:2580099-2587930	mock	siCELF1	23.0316	11.1	-1.05306	0.481945	-2.07493	5e-05	0.00076141
XLOC_000122	XLOC_000122	-	1:3265957-3325766	mock	siCELF1	16.0269	7.72485	-1.05292	0.481992	-2.07472	0.00525	0.0407146
XLOC_041786	XLOC_041786	DGUOK	22:2806715-2807693	mock	siCELF1	16.3472	7.88016	-1.05275	0.482048	-2.07448	5e-05	0.00076141
XLOC_050309	XLOC_050309	PBK	3:104781271-104803881	mock	siCELF1	35.5421	17.135	-1.05258	0.482105	-2.07424	5e-05	0.00076141
XLOC_000825	XLOC_000825	TSPAN12	1:23237844-23283097	mock	siCELF1	8.17709	3.94245	-1.0525	0.482132	-2.07412	5e-05	0.00076141
XLOC_027415	XLOC_027415	-	19:2310682-2316007	mock	siCELF1	0.30639	0.147724	-1.05246	0.482145	-2.07406	0.0061	0.0458475
XLOC_029220	XLOC_029220	COMMD3	2:17624866-17654575	mock	siCELF1	5.20347	2.50946	-1.0521	0.482266	-2.07355	5e-05	0.00076141
XLOC_052753	XLOC_052753	ENSGALG00000023054	3:50321695-50388697	mock	siCELF1	0.516485	0.249127	-1.05184	0.482353	-2.07317	0.0061	0.0458475
XLOC_027098	XLOC_027098	MMD	18:5919931-5933224	mock	siCELF1	90.6049	43.7135	-1.05151	0.482463	-2.0727	5e-05	0.00076141
XLOC_059026	XLOC_059026	ZDHHC15	4:12406094-12561170	mock	siCELF1	3.99632	1.94141	-1.05059	0.482771	-2.07138	0.0001	0.00142184
XLOC_023805	XLOC_023805	-	14:14302005-14305245	mock	siCELF1	0.195426	0.0943535	-1.05048	0.482808	-2.07122	0.0052	0.0404164
XLOC_072883	XLOC_072883	CNN3	8:12372368-12383928	mock	siCELF1	403.917	195.045	-1.05025	0.482884	-2.07089	5e-05	0.00076141
XLOC_048441	XLOC_048441	STX7	3:56146418-56178513	mock	siCELF1	53.7727	25.9707	-1.04999	0.482972	-2.07052	5e-05	0.00076141
XLOC_000826	XLOC_000826	KCND2	1:23288426-23555211	mock	siCELF1	0.316857	0.153152	-1.04887	0.483347	-2.06891	0.00035	0.00425161
XLOC_066207	XLOC_066207	ITPK1	5:44166948-44307215	mock	siCELF1	12.772	6.17379	-1.04876	0.483383	-2.06875	5e-05	0.00076141
XLOC_072161	XLOC_072161	NR4A2	7:35531191-35536596	mock	siCELF1	0.209313	0.101179	-1.04875	0.483387	-2.06874	0.0001	0.00142184
XLOC_078052	XLOC_078052	-	AADN03012106.1:30-1335	mock	siCELF1	33.2787	16.0872	-1.04869	0.483407	-2.06865	0.0006	0.00679415
XLOC_009855	XLOC_009855	TXN2	1:51573279-51583371	mock	siCELF1	3.21294	1.55318	-1.04866	0.483417	-2.06861	5e-05	0.00076141
XLOC_082752	XLOC_082752	ENSGALG00000028226	AADN03026509.1:10050-12560	mock	siCELF1	0.655843	0.317132	-1.04827	0.483548	-2.06805	0.00025	0.00317807
XLOC_080850	XLOC_080850	U4/U6.U5 tri-snRNP-associated protein 2	AADN03020716.1:73-453	mock	siCELF1	33.3696	16.1401	-1.04788	0.483678	-2.06749	0.0022	0.0199533
XLOC_014302	XLOC_014302	-	1:157888370-157889577	mock	siCELF1	1.55512	0.752216	-1.04781	0.483702	-2.06739	5e-05	0.00076141
XLOC_017965	XLOC_017965	MT1	11:2112995-2114482	mock	siCELF1	16.3183	7.89453	-1.04756	0.483786	-2.06703	5e-05	0.00076141
XLOC_064561	XLOC_064561	MPPED2	5:4595945-4713051	mock	siCELF1	20.7895	10.0608	-1.04712	0.483933	-2.0664	5e-05	0.00076141
XLOC_029603	XLOC_029603	CDCA7L	2:30689462-30710487	mock	siCELF1	15.2975	7.40441	-1.04684	0.484027	-2.066	5e-05	0.00076141
XLOC_040267	XLOC_040267	ZGPAT	20:9970341-9977231	mock	siCELF1	10.8736	5.26317	-1.04683	0.484031	-2.06599	5e-05	0.00076141
XLOC_031772	XLOC_031772	-	2:96530059-96530653	mock	siCELF1	4.74414	2.29664	-1.04662	0.484101	-2.06568	5e-05	0.00076141
XLOC_066733	XLOC_066733	DLGAP5	5:56132085-56154142	mock	siCELF1	5.94947	2.88267	-1.04536	0.484524	-2.06388	0.00065	0.00727558
XLOC_020264	XLOC_020264	AMT	12:2435749-2437522	mock	siCELF1	44.9651	21.7872	-1.04532	0.484537	-2.06382	5e-05	0.00076141
XLOC_079018	XLOC_079018	Nuclear factor 1 C-type	AADN03014964.1:76-1003	mock	siCELF1	27.899	13.5203	-1.04508	0.484618	-2.06348	5e-05	0.00076141
XLOC_072111	XLOC_072111	LYPD6	7:34391456-34417613	mock	siCELF1	5.22882	2.53478	-1.04462	0.484773	-2.06282	5e-05	0.00076141
XLOC_060284	XLOC_060284	-	4:48693750-48697223	mock	siCELF1	0.420547	0.203888	-1.04449	0.484816	-2.06264	5e-05	0.00076141
XLOC_036721	XLOC_036721	MOCOS	2:84810905-85025831	mock	siCELF1	1.41378	0.685623	-1.04407	0.484957	-2.06204	5e-05	0.00076141
XLOC_020343	XLOC_020343	OAS*A	12:3226269-3228218	mock	siCELF1	31.2994	15.1819	-1.04378	0.485055	-2.06162	5e-05	0.00076141
XLOC_047567	XLOC_047567	-	3:37341241-37341766	mock	siCELF1	2.83772	1.37683	-1.04338	0.485189	-2.06105	5e-05	0.00076141
XLOC_073123	XLOC_073123	MPL	8:18559809-18576864	mock	siCELF1	0.874203	0.424328	-1.04279	0.485388	-2.06021	0.0018	0.0170446
XLOC_058944	XLOC_058944	SPRY3	4:11004901-11015641	mock	siCELF1	0.838567	0.407301	-1.04183	0.485711	-2.05884	5e-05	0.00076141
XLOC_074424	XLOC_074424	MOB3C	8:20726721-20741775	mock	siCELF1	1.61235	0.783145	-1.04181	0.485718	-2.05881	5e-05	0.00076141
XLOC_071126	XLOC_071126	-	7:4386828-4392641	mock	siCELF1	0.39742	0.193037	-1.04179	0.485724	-2.05878	0.0003	0.00372281
XLOC_018671	XLOC_018671	IL34	11:1707757-1713030	mock	siCELF1	13.2576	6.43962	-1.04177	0.485731	-2.05875	5e-05	0.00076141
XLOC_071127	XLOC_071127	-	7:4392799-4394796	mock	siCELF1	0.186541	0.090628	-1.04146	0.485836	-2.05831	0.0014	0.0138255
XLOC_060331	XLOC_060331	NAAA	4:49390520-49400195	mock	siCELF1	2.59607	1.26284	-1.03965	0.486445	-2.05573	5e-05	0.00076141
XLOC_038537	XLOC_038537	NUDCD1	2:131727978-131759954	mock	siCELF1	18.1367	8.82376	-1.03944	0.486516	-2.05543	5e-05	0.00076141
XLOC_057026	XLOC_057026	MRPS18C	4:45865767-45914798	mock	siCELF1	24.4322	11.8871	-1.03939	0.486533	-2.05536	5e-05	0.00076141
XLOC_020840	XLOC_020840	EDEM1	12:18607513-18620417	mock	siCELF1	9.30244	4.52693	-1.03908	0.486638	-2.05492	5e-05	0.00076141
XLOC_073639	XLOC_073639	UHMK1	8:3808606-3821391	mock	siCELF1	31.9303	15.5406	-1.03888	0.486705	-2.05463	5e-05	0.00076141
XLOC_000219	XLOC_000219	BEND7	1:6660877-6709421	mock	siCELF1	1.46199	0.711652	-1.03869	0.486769	-2.05436	0.0005	0.00579454
XLOC_060830	XLOC_060830	Zygote arrest protein 1	4:66052207-66054123	mock	siCELF1	0.792828	0.385933	-1.03866	0.486779	-2.05432	5e-05	0.00076141
XLOC_062669	XLOC_062669	NUSAP1	5:23854813-23880381	mock	siCELF1	19.5496	9.51707	-1.03855	0.486817	-2.05416	5e-05	0.00076141
XLOC_079816	XLOC_079816	Protein arginine N-methyltransferase 5	AADN03017609.1:70-934	mock	siCELF1	79.1983	38.5595	-1.03838	0.486874	-2.05392	0.0036	0.0297712
XLOC_029719	XLOC_029719	FKBP14	2:34420516-34431264	mock	siCELF1	7.03476	3.42547	-1.0382	0.486935	-2.05366	5e-05	0.00076141
XLOC_075390	XLOC_075390	RPL35A	9:14598058-14601380	mock	siCELF1	807.191	393.185	-1.0377	0.487103	-2.05295	5e-05	0.00076141
XLOC_011060	XLOC_011060	MRPL51	1:76399983-76426364	mock	siCELF1	36.289	17.6826	-1.0372	0.487272	-2.05224	5e-05	0.00076141
XLOC_041838	XLOC_041838	PCNA	22:333939-337108	mock	siCELF1	17.521	8.5392	-1.03692	0.487367	-2.05184	5e-05	0.00076141
XLOC_051049	XLOC_051049	ADCK3	3:11632257-11832047	mock	siCELF1	50.1469	24.4409	-1.03686	0.487387	-2.05176	5e-05	0.00076141
XLOC_063046	XLOC_063046	STXBP6	5:31691715-31774006	mock	siCELF1	6.59327	3.21415	-1.03656	0.487488	-2.05133	5e-05	0.00076141
XLOC_065254	XLOC_065254	CHRM4	5:22940674-22947126	mock	siCELF1	16.3969	7.99422	-1.03639	0.487546	-2.05109	5e-05	0.00076141
XLOC_074581	XLOC_074581	ITGB3BP	8:26691301-26764537	mock	siCELF1	4.12843	2.01394	-1.03558	0.48782	-2.04994	5e-05	0.00076141
XLOC_017165	XLOC_017165	-	10:7482286-7483424	mock	siCELF1	21.7097	10.5915	-1.03543	0.48787	-2.04972	5e-05	0.00076141
XLOC_038219	XLOC_038219	E2F5	2:122484134-122499614	mock	siCELF1	36.2317	17.6772	-1.03537	0.487891	-2.04964	0.0005	0.00579454
XLOC_085836	XLOC_085836	-	JH376413.1:61-876	mock	siCELF1	11.3418	5.53373	-1.03532	0.487908	-2.04957	5e-05	0.00076141
XLOC_080611	XLOC_080611	Polyserase-2	AADN03019858.1:1083-1433	mock	siCELF1	5.21524	2.54619	-1.0344	0.488219	-2.04826	0.00025	0.00317807
XLOC_058636	XLOC_058636	CENPI	4:2058236-2074173	mock	siCELF1	12.2434	5.97763	-1.03436	0.488232	-2.0482	5e-05	0.00076141
XLOC_034017	XLOC_034017	NCAPG2	2:9417856-9457433	mock	siCELF1	6.15597	3.00762	-1.03336	0.488571	-2.04679	5e-05	0.00076141
XLOC_003336	XLOC_003336	GAP43	1:81674876-81734400	mock	siCELF1	2.7637	1.35059	-1.03302	0.488686	-2.0463	5e-05	0.00076141
XLOC_074954	XLOC_074954	ITM2C	9:4865305-4881692	mock	siCELF1	3.60094	1.75996	-1.03283	0.48875	-2.04603	0.0001	0.00142184
XLOC_035757	XLOC_035757	ENSGALG00000012641	2:56203311-56208665	mock	siCELF1	6.8495	3.34789	-1.03275	0.488778	-2.04592	5e-05	0.00076141
XLOC_029171	XLOC_029171	ENSGALG00000023347	2:15792579-15806552	mock	siCELF1	9.22877	4.51397	-1.03174	0.48912	-2.04449	5e-05	0.00076141
XLOC_070143	XLOC_070143	PDE1A	7:13428684-13595936	mock	siCELF1	3.36921	1.64802	-1.03168	0.48914	-2.0444	5e-05	0.00076141
XLOC_018821	XLOC_018821	NKD1	11:5719246-5829459	mock	siCELF1	11.0166	5.38978	-1.03138	0.489242	-2.04398	5e-05	0.00076141
XLOC_010055	XLOC_010055	CHPT1	1:55723741-55742539	mock	siCELF1	53.295	26.0914	-1.03043	0.489564	-2.04263	5e-05	0.00076141
XLOC_072511	XLOC_072511	-	8:5418956-5438767	mock	siCELF1	0.765284	0.37466	-1.03041	0.489571	-2.0426	5e-05	0.00076141
XLOC_050519	XLOC_050519	-	3:109474375-109475340	mock	siCELF1	0.818094	0.400687	-1.02979	0.489781	-2.04173	5e-05	0.00076141
XLOC_017968	XLOC_017968	BBS2	11:2119715-2134759	mock	siCELF1	18.525	9.07444	-1.02959	0.489849	-2.04144	5e-05	0.00076141
XLOC_073889	XLOC_073889	ARPC5	8:7604073-7609679	mock	siCELF1	197.824	96.91	-1.0295	0.48988	-2.04132	0.00045	0.00528439
XLOC_064877	XLOC_064877	PTPN5	5:12064095-12145220	mock	siCELF1	3.04368	1.49129	-1.02925	0.489965	-2.04096	5e-05	0.00076141
XLOC_060898	XLOC_060898	LIMCH1	4:68053679-68230064	mock	siCELF1	53.8926	26.4077	-1.02913	0.490006	-2.04079	5e-05	0.00076141
XLOC_057591	XLOC_057591	Zygote arrest protein 1	4:66052207-66054123	mock	siCELF1	0.70235	0.344228	-1.02883	0.490107	-2.04037	5e-05	0.00076141
XLOC_019230	XLOC_019230	IRF8	11:17057400-17064841	mock	siCELF1	21.031	10.3098	-1.02851	0.490216	-2.03992	5e-05	0.00076141
XLOC_014955	XLOC_014955	SLC25A15	1:169805481-169821444	mock	siCELF1	7.47275	3.66339	-1.02846	0.490233	-2.03985	5e-05	0.00076141
XLOC_015837	XLOC_015837	ENSGALG00000002475,ENSGALG00000027637	10:425069-456959	mock	siCELF1	15.3574	7.52929	-1.02835	0.490271	-2.03969	5e-05	0.00076141
XLOC_070693	XLOC_070693	-	7:28332404-28333963	mock	siCELF1	0.191154	0.0937404	-1.02799	0.490393	-2.03918	0.00465	0.0369089
XLOC_058590	XLOC_058590	SASH3	4:1612543-1616841	mock	siCELF1	0.297681	0.146012	-1.02768	0.490498	-2.03874	5e-05	0.00076141
XLOC_011898	XLOC_011898	-	1:99771355-99782388	mock	siCELF1	0.879674	0.431526	-1.02752	0.490553	-2.03852	5e-05	0.00076141
XLOC_027871	XLOC_027871	Borealin	19:78084-78847	mock	siCELF1	15.0226	7.36988	-1.02742	0.490587	-2.03838	5e-05	0.00076141
XLOC_062607	XLOC_062607	CHRM4	5:22940674-22947126	mock	siCELF1	33.6339	16.502	-1.02728	0.490634	-2.03818	5e-05	0.00076141
XLOC_081923	XLOC_081923	-	AADN03024037.1:5-1405	mock	siCELF1	2.50243	1.22796	-1.02707	0.490706	-2.03788	5e-05	0.00076141
XLOC_073890	XLOC_073890	ARPC5	8:7604073-7609679	mock	siCELF1	533.572	261.879	-1.02678	0.490804	-2.03747	5e-05	0.00076141
XLOC_038471	XLOC_038471	-	2:129000355-129002617	mock	siCELF1	0.193378	0.0949239	-1.02658	0.490872	-2.03719	0.005	0.0390981
XLOC_061380	XLOC_061380	-	4:82655109-82663530	mock	siCELF1	0.425	0.208694	-1.02608	0.491043	-2.03648	5e-05	0.00076141
XLOC_021792	XLOC_021792	E3 ubiquitin/ISG15 ligase TRIM25	13:7698088-7705126	mock	siCELF1	0.907823	0.445795	-1.02603	0.49106	-2.03641	5e-05	0.00076141
XLOC_038536	XLOC_038536	TMEM74	2:131622751-131625865	mock	siCELF1	2.24077	1.10111	-1.02504	0.491397	-2.03502	5e-05	0.00076141
XLOC_034563	XLOC_034563	STEAP4	2:20889644-20918973	mock	siCELF1	8.09508	3.97793	-1.02503	0.4914	-2.035	5e-05	0.00076141
XLOC_067704	XLOC_067704	Slit homolog 1 protein	6:21952382-21960499	mock	siCELF1	0.419536	0.206246	-1.02443	0.491604	-2.03416	0.00055	0.00630385
XLOC_059143	XLOC_059143	LONRF3	4:16647062-16667941	mock	siCELF1	6.21345	3.05468	-1.02437	0.491625	-2.03407	5e-05	0.00076141
XLOC_087948	XLOC_087948	ENSGALG00000026811	Z:51527574-51601443	mock	siCELF1	27.0025	13.2777	-1.02409	0.49172	-2.03368	5e-05	0.00076141
XLOC_084480	XLOC_084480	Flavin reductase (NADPH)	JH375760.1:467-647	mock	siCELF1	89.3666	43.9521	-1.0238	0.491819	-2.03327	5e-05	0.00076141
XLOC_070038	XLOC_070038	PLEKHM3	7:11526739-11616253	mock	siCELF1	5.35471	2.63628	-1.02231	0.492327	-2.03117	5e-05	0.00076141
XLOC_044284	XLOC_044284	ETV7	26:1480312-1487317	mock	siCELF1	0.351596	0.173175	-1.02169	0.492539	-2.0303	0.0001	0.00142184
XLOC_077020	XLOC_077020	-	9:19361188-19361492	mock	siCELF1	5.76469	2.83938	-1.02167	0.492546	-2.03027	5e-05	0.00076141
XLOC_044821	XLOC_044821	SCRN2	27:3886513-3896597	mock	siCELF1	2.20279	1.08508	-1.02154	0.49259	-2.03008	5e-05	0.00076141
XLOC_017112	XLOC_017112	CCNB2	10:6234432-6321500	mock	siCELF1	72.3659	35.6483	-1.02148	0.492611	-2.03	5e-05	0.00076141
XLOC_087501	XLOC_087501	OSTF1	Z:36693711-36724577	mock	siCELF1	50.4773	24.8811	-1.02059	0.492915	-2.02875	5e-05	0.00076141
XLOC_034367	XLOC_034367	ENSGALG00000023347	2:15792579-15806552	mock	siCELF1	0.888588	0.438043	-1.02044	0.492966	-2.02854	0.0008	0.00866734
XLOC_040631	XLOC_040631	TNFRSF25	21:599854-603792	mock	siCELF1	0.485174	0.239236	-1.02007	0.493092	-2.02802	5e-05	0.00076141
XLOC_055086	XLOC_055086	-	3:109588766-109591807	mock	siCELF1	0.211707	0.10441	-1.0198	0.493185	-2.02764	0.00195	0.0181971
XLOC_029438	XLOC_029438	DYNC1I1	2:24085821-24251948	mock	siCELF1	6.33099	3.12342	-1.0193	0.493356	-2.02694	5e-05	0.00076141
XLOC_053278	XLOC_053278	-	3:65977026-65980443	mock	siCELF1	0.302272	0.149147	-1.01911	0.493421	-2.02667	5e-05	0.00076141
XLOC_048459	XLOC_048459	-	3:56611321-56622234	mock	siCELF1	0.653405	0.322407	-1.01909	0.493427	-2.02664	5e-05	0.00076141
XLOC_025356	XLOC_025356	ENSGALG00000008518	17:1933419-1939035	mock	siCELF1	24.9848	12.3297	-1.01892	0.493486	-2.0264	5e-05	0.00076141
XLOC_015917	XLOC_015917	ACTB	10:1982897-2015913	mock	siCELF1	415.021	204.894	-1.0183	0.493698	-2.02553	5e-05	0.00076141
XLOC_020665	XLOC_020665	KLHDC8B	12:11514296-11516739	mock	siCELF1	33.924	16.7517	-1.018	0.4938	-2.02511	5e-05	0.00076141
XLOC_016800	XLOC_016800	Ras and EF-hand domain-containing protein	10:19620705-19622671	mock	siCELF1	0.696625	0.344066	-1.0177	0.493903	-2.02469	5e-05	0.00076141
XLOC_047570	XLOC_047570	GNG4	3:37348012-37354487	mock	siCELF1	35.7188	17.6426	-1.01762	0.493931	-2.02458	5e-05	0.00076141
XLOC_018730	XLOC_018730	NECAB2	11:2518894-2575181	mock	siCELF1	0.140958	0.0696264	-1.01756	0.493951	-2.02449	5e-05	0.00076141
XLOC_024020	XLOC_024020	ENSGALG00000026610	15:4722953-4805879	mock	siCELF1	1.38038	0.681945	-1.01734	0.494026	-2.02418	0.0001	0.00142184
XLOC_072212	XLOC_072212	-	7:35803188-35803750	mock	siCELF1	1.04242	0.515189	-1.01676	0.494225	-2.02337	0.00485	0.0380886
XLOC_015843	XLOC_015843	NMB	10:520506-523782	mock	siCELF1	2.36027	1.16659	-1.01665	0.494263	-2.02322	5e-05	0.00076141
XLOC_020281	XLOC_020281	TRAIP	12:2549853-2567887	mock	siCELF1	12.569	6.21384	-1.01631	0.494379	-2.02274	5e-05	0.00076141
XLOC_073751	XLOC_073751	-	8:5418956-5438767	mock	siCELF1	1.39039	0.687573	-1.0159	0.49452	-2.02216	5e-05	0.00076141
XLOC_035737	XLOC_035737	TRIP13	2:55637290-55652680	mock	siCELF1	14.3119	7.07902	-1.01559	0.494626	-2.02173	5e-05	0.00076141
XLOC_069001	XLOC_069001	-	6:20359556-20364723	mock	siCELF1	0.15939	0.0788685	-1.01504	0.494815	-2.02096	5e-05	0.00076141
XLOC_042600	XLOC_042600	-	23:3469831-3471775	mock	siCELF1	0.29008	0.143544	-1.01496	0.494842	-2.02085	5e-05	0.00076141
XLOC_021835	XLOC_021835	-	13:8363336-8377470	mock	siCELF1	0.282257	0.139731	-1.01436	0.495048	-2.02001	5e-05	0.00076141
XLOC_001687	XLOC_001687	APAF1	1:46536946-46565121	mock	siCELF1	6.79319	3.36385	-1.01397	0.495182	-2.01946	5e-05	0.00076141
XLOC_069526	XLOC_069526	-	6:34487424-34491366	mock	siCELF1	0.18723	0.0927164	-1.01392	0.495199	-2.01939	5e-05	0.00076141
XLOC_028034	XLOC_028034	PSPH	19:4870121-4880847	mock	siCELF1	24.3132	12.0411	-1.01377	0.49525	-2.01918	5e-05	0.00076141
XLOC_067575	XLOC_067575	PCGF5	6:19247006-19303780	mock	siCELF1	18.2623	9.0457	-1.01356	0.495322	-2.01889	5e-05	0.00076141
XLOC_085103	XLOC_085103	Proto-oncogene Mas	JH376180.1:62317-64694	mock	siCELF1	2.68289	1.32907	-1.01337	0.495388	-2.01862	5e-05	0.00076141
XLOC_059598	XLOC_059598	SLC7A11	4:28376867-28434696	mock	siCELF1	1.53738	0.762247	-1.01214	0.49581	-2.0169	5e-05	0.00076141
XLOC_070826	XLOC_070826	LYPD6	7:34391456-34417613	mock	siCELF1	15.2589	7.56601	-1.01204	0.495845	-2.01676	5e-05	0.00076141
XLOC_012212	XLOC_012212	DSCR2	1:107296860-107305789	mock	siCELF1	26.9982	13.3937	-1.01131	0.496096	-2.01574	5e-05	0.00076141
XLOC_039574	XLOC_039574	KIAA1755	20:10698044-10708193	mock	siCELF1	0.367748	0.182475	-1.01102	0.496195	-2.01534	5e-05	0.00076141
XLOC_082160	XLOC_082160	Cell adhesion molecule 4	AADN03024721.1:33-1177	mock	siCELF1	2.16722	1.07548	-1.01087	0.496247	-2.01513	5e-05	0.00076141
XLOC_023390	XLOC_023390	FLCN	14:4664101-4734133	mock	siCELF1	33.1841	16.2265	-1.01083	0.496261	-2.01507	5e-05	0.00076141
XLOC_068248	XLOC_068248	-	6:34460097-34460405	mock	siCELF1	2.9853	1.48154	-1.01078	0.496278	-2.015	0.00345	0.0287427
XLOC_017869	XLOC_017869	ZPD	11:520483-524648	mock	siCELF1	5.26635	2.61427	-1.01039	0.496412	-2.01446	5e-05	0.00076141
XLOC_042213	XLOC_042213	STMN1	23:3198616-3201919	mock	siCELF1	349.166	173.358	-1.01016	0.496491	-2.01413	5e-05	0.00076141
XLOC_060552	XLOC_060552	-	4:59471948-59472225	mock	siCELF1	4.34463	2.15735	-1.00997	0.496557	-2.01387	0.0024	0.021447
XLOC_059418	XLOC_059418	RXFP1	4:21328063-21376929	mock	siCELF1	0.416987	0.207076	-1.00984	0.496601	-2.01369	0.002	0.0185745
XLOC_022896	XLOC_022896	ENSGALG00000028469	14:12405208-12410263	mock	siCELF1	1.20062	0.596273	-1.00974	0.496636	-2.01355	0.00565	0.0430122
XLOC_047037	XLOC_047037	PKDCC	3:22667611-22705895	mock	siCELF1	15.1877	7.54547	-1.00922	0.496815	-2.01282	5e-05	0.00076141
XLOC_021920	XLOC_021920	UBLCP1	13:9931720-9944988	mock	siCELF1	16.6053	8.25054	-1.00909	0.49686	-2.01264	5e-05	0.00076141
XLOC_043096	XLOC_043096	CHEK1	24:373686-377118	mock	siCELF1	6.70581	3.33195	-1.00905	0.496873	-2.01259	5e-05	0.00076141
XLOC_034959	XLOC_034959	FKBP14	2:34420516-34431264	mock	siCELF1	91.9683	45.7219	-1.00825	0.497149	-2.01147	5e-05	0.00076141
XLOC_080834	XLOC_080834	-	AADN03020674.1:526-3487	mock	siCELF1	3.74029	1.85995	-1.00788	0.497276	-2.01095	5e-05	0.00076141
XLOC_040693	XLOC_040693	GNB1	21:1951814-1963516	mock	siCELF1	275.447	136.977	-1.00784	0.49729	-2.0109	5e-05	0.00076141
XLOC_069863	XLOC_069863	COL6A1	7:6739938-6761011	mock	siCELF1	28.7128	14.2794	-1.00776	0.497318	-2.01079	5e-05	0.00076141
XLOC_080607	XLOC_080607	ENSGALG00000028581	AADN03019842.1:20-1731	mock	siCELF1	5.15983	2.5661	-1.00774	0.497325	-2.01076	5e-05	0.00076141
XLOC_031253	XLOC_031253	DAP	2:78115687-78159642	mock	siCELF1	96.4467	47.9807	-1.00728	0.497483	-2.01012	5e-05	0.00076141
XLOC_018172	XLOC_018172	NUDT19	11:9396884-9400665	mock	siCELF1	6.7681	3.36738	-1.00712	0.497538	-2.00989	5e-05	0.00076141
XLOC_033597	XLOC_033597	PSCA	2:147859018-147863129	mock	siCELF1	2.99403	1.48968	-1.00708	0.497552	-2.00984	5e-05	0.00076141
XLOC_043006	XLOC_043006	IL10RA	24:5423863-5428001	mock	siCELF1	0.709953	0.353273	-1.00694	0.497601	-2.00964	5e-05	0.00076141
XLOC_084005	XLOC_084005	Arf-GAP with coiled-coil, ANK repeat and PH domain-containing protein 1	JH375607.1:79-3124	mock	siCELF1	0.535911	0.266791	-1.00629	0.497825	-2.00874	0.0051	0.0397557
XLOC_004781	XLOC_004781	RS1	1:119914132-119926065	mock	siCELF1	0.604008	0.300802	-1.00576	0.498008	-2.008	0.00075	0.00821311
XLOC_016929	XLOC_016929	ZP3	10:2131851-2135216	mock	siCELF1	0.53022	0.26409	-1.00556	0.498077	-2.00772	5e-05	0.00076141
XLOC_018079	XLOC_018079	CYLD	11:5633157-5658965	mock	siCELF1	1.73272	0.863312	-1.00508	0.498243	-2.00705	5e-05	0.00076141
XLOC_054849	XLOC_054849	AGBL5	3:104125581-104134012	mock	siCELF1	123.445	61.5309	-1.00449	0.498446	-2.00623	0.00045	0.00528439
XLOC_073025	XLOC_073025	EDG7	8:15358389-15369822	mock	siCELF1	0.377938	0.188383	-1.00448	0.49845	-2.00622	0.0012	0.0122088
XLOC_041127	XLOC_041127	KCNAB2	21:642574-684201	mock	siCELF1	3.17213	1.58221	-1.00351	0.498785	-2.00487	0.0007	0.00774115
XLOC_041063	XLOC_041063	-	21:6464180-6465404	mock	siCELF1	0.360387	0.17978	-1.00331	0.498854	-2.00459	0.004	0.0324142
XLOC_070139	XLOC_070139	-	7:13310286-13312038	mock	siCELF1	0.952138	0.475018	-1.00319	0.498896	-2.00443	5e-05	0.00076141
XLOC_045548	XLOC_045548	CIRBP	28:2970821-2976215	mock	siCELF1	267.52	133.486	-1.00295	0.498979	-2.00409	5e-05	0.00076141
XLOC_055742	XLOC_055742	PAK3	4:13344904-13442324	mock	siCELF1	15.3407	7.65511	-1.00287	0.499006	-2.00398	5e-05	0.00076141
XLOC_068994	XLOC_068994	CYP26C1	6:20116051-20123562	mock	siCELF1	0.325721	0.162613	-1.0022	0.499238	-2.00305	5e-05	0.00076141
XLOC_090105	XLOC_090105	DCP2	Z:45574317-45804305	mock	siCELF1	5.14424	2.56832	-1.00213	0.499262	-2.00295	5e-05	0.00076141
XLOC_017813	XLOC_017813	ENSGALG00000020921	10:19539823-19548098	mock	siCELF1	0.803424	0.401133	-1.00208	0.49928	-2.00289	5e-05	0.00076141
XLOC_020812	XLOC_020812	SUMF1	12:18353700-18383781	mock	siCELF1	18.8345	9.40594	-1.00174	0.499397	-2.00241	5e-05	0.00076141
XLOC_022584	XLOC_022584	MED9	14:4773228-4777135	mock	siCELF1	68.8126	34.3727	-1.00141	0.499512	-2.00196	5e-05	0.00076141
XLOC_052250	XLOC_052250	KCNK1	3:38006260-38036746	mock	siCELF1	16.9734	8.47878	-1.00135	0.499532	-2.00187	5e-05	0.00076141
XLOC_018869	XLOC_018869	-	11:7243948-7244378	mock	siCELF1	2.09851	1.04846	-1.0011	0.499619	-2.00153	0.00035	0.00425161
XLOC_039090	XLOC_039090	NRBP2	2:148759824-148774588	mock	siCELF1	2.71541	1.35669	-1.00108	0.499626	-2.0015	5e-05	0.00076141
XLOC_000866	XLOC_000866	CAV1	1:24996547-25018091	mock	siCELF1	50.6826	25.3225	-1.00107	0.499629	-2.00148	5e-05	0.00076141
XLOC_079787	XLOC_079787	ENSGALG00000026130	AADN03017500.1:20-1390	mock	siCELF1	3.66864	1.83305	-1.001	0.499654	-2.00139	5e-05	0.00076141
XLOC_052543	XLOC_052543	STX11	3:45176563-45192208	mock	siCELF1	1.57234	0.785662	-1.00093	0.499678	-2.00129	0.003	0.0256884
XLOC_062585	XLOC_062585	ACP2	5:22442864-22465639	mock	siCELF1	16.4305	8.20996	-1.00093	0.499678	-2.00129	5e-05	0.00076141
XLOC_052782	XLOC_052782	TMEM181	3:51320724-51354209	mock	siCELF1	2.82174	1.41005	-1.00084	0.499709	-2.00116	5e-05	0.00076141
XLOC_058676	XLOC_058676	IL13RA2	4:2811580-2839093	mock	siCELF1	16.3019	8.52495	-1.00055	0.499809	-2.00076	5e-05	0.00076141
XLOC_060281	XLOC_060281	HOPX	4:48685341-48693598	mock	siCELF1	72.842	36.4073	-1.00055	0.499809	-2.00076	5e-05	0.00076141
XLOC_081739	XLOC_081739	-	AADN03023334.1:3331-6363	mock	siCELF1	7.14727	3.5726	-1.00042	0.499854	-2.00058	0.0008	0.00866734
XLOC_037237	XLOC_037237	NDC80	2:100833483-100869739	mock	siCELF1	15.294	7.64739	-0.999929	0.500025	-1.9999	5e-05	0.00076141
XLOC_011609	XLOC_011609	GJA5	1:91781565-91800664	mock	siCELF1	45.5059	22.7565	-0.999774	0.500078	-1.99969	5e-05	0.00076141
XLOC_041054	XLOC_041054	LEPRE1	21:6360386-6370943	mock	siCELF1	76.5554	38.2927	-0.999434	0.500196	-1.99922	5e-05	0.00076141
XLOC_015922	XLOC_015922	ISLR	10:2098654-2102872	mock	siCELF1	5.8367	2.91978	-0.999292	0.500245	-1.99902	5e-05	0.00076141
XLOC_029334	XLOC_029334	FAM171A1	2:20374409-20459923	mock	siCELF1	9.51613	4.761	-0.99911	0.500309	-1.99877	5e-05	0.00076141
XLOC_067629	XLOC_067629	-	6:20359556-20364723	mock	siCELF1	0.160572	0.0803383	-0.999065	0.500324	-1.9987	5e-05	0.00076141
XLOC_044892	XLOC_044892	ENSGALG00000023818	27:4833600-4836287	mock	siCELF1	314.791	157.548	-0.998601	0.500485	-1.99806	5e-05	0.00076141
XLOC_071379	XLOC_071379	PLEKHM3	7:11526739-11616253	mock	siCELF1	2.04224	1.02241	-0.998181	0.500631	-1.99748	5e-05	0.00076141
XLOC_029916	XLOC_029916	gga-mir-138-1	2:41315093-41316254	mock	siCELF1	3.21874	1.61147	-0.998115	0.500654	-1.99739	5e-05	0.00076141
XLOC_058497	XLOC_058497	-	4:417097-425338	mock	siCELF1	0.181703	0.0910424	-0.996974	0.50105	-1.99581	5e-05	0.00076141
XLOC_037131	XLOC_037131	-	2:96530059-96530653	mock	siCELF1	6.60511	3.3096	-0.996924	0.501067	-1.99574	5e-05	0.00076141
XLOC_060834	XLOC_060834	SLAIN2	4:66066499-66094907	mock	siCELF1	17.2518	8.64549	-0.996728	0.501135	-1.99547	5e-05	0.00076141
XLOC_050527	XLOC_050527	-	3:109588766-109591807	mock	siCELF1	0.154467	0.0774088	-0.996725	0.501136	-1.99547	0.0006	0.00679415
XLOC_025730	XLOC_025730	OLFML2A	17:9510604-9520712	mock	siCELF1	21.215	10.6381	-0.995843	0.501443	-1.99425	5e-05	0.00076141
XLOC_028112	XLOC_028112	VTN	19:5641362-5645925	mock	siCELF1	27.5789	13.8309	-0.995672	0.501502	-1.99401	5e-05	0.00076141
XLOC_036843	XLOC_036843	GMNN	2:90214219-90222893	mock	siCELF1	9.74774	4.88854	-0.995664	0.501505	-1.994	5e-05	0.00076141
XLOC_069851	XLOC_069851	ENSGALG00000023742	7:6597630-6621042	mock	siCELF1	1.71331	0.859294	-0.995563	0.50154	-1.99386	5e-05	0.00076141
XLOC_003909	XLOC_003909	-	1:99771355-99782388	mock	siCELF1	0.830634	0.416665	-0.995326	0.501623	-1.99353	5e-05	0.00076141
XLOC_076303	XLOC_076303	DNER	9:9405231-9525233	mock	siCELF1	10.1276	5.08112	-0.995074	0.50171	-1.99318	5e-05	0.00076141
XLOC_078130	XLOC_078130	-	AADN03012286.1:2-1182	mock	siCELF1	1.01669	0.510104	-0.99502	0.501729	-1.99311	5e-05	0.00076141
XLOC_072675	XLOC_072675	ARPC5	8:7604073-7609679	mock	siCELF1	15.8956	7.9757	-0.994948	0.501754	-1.99301	5e-05	0.00076141
XLOC_061212	XLOC_061212	-	4:77005035-77005873	mock	siCELF1	12.3446	6.19599	-0.994476	0.501918	-1.99236	5e-05	0.00076141
XLOC_042128	XLOC_042128	-	23:1841949-1845379	mock	siCELF1	0.30483	0.15301	-0.99438	0.501952	-1.99222	5e-05	0.00076141
XLOC_075169	XLOC_075169	CHST2	9:10151973-10154431	mock	siCELF1	5.96249	2.99361	-0.994026	0.502075	-1.99174	5e-05	0.00076141
XLOC_022705	XLOC_022705	RAB26	14:6386667-6408472	mock	siCELF1	5.83689	2.93141	-0.993607	0.502221	-1.99116	5e-05	0.00076141
XLOC_070474	XLOC_070474	-	7:22107429-22108272	mock	siCELF1	3.21415	1.61448	-0.993365	0.502305	-1.99082	5e-05	0.00076141
XLOC_084122	XLOC_084122	Collagen ALpha-1(I) chain	JH375646.1:4203-4491	mock	siCELF1	6322.99	3176.76	-0.993049	0.502415	-1.99039	0.0001	0.00142184
XLOC_061799	XLOC_061799	FIBIN	5:3505429-3511533	mock	siCELF1	105.846	53.1819	-0.992957	0.502447	-1.99026	5e-05	0.00076141
XLOC_025088	XLOC_025088	-	15:12205882-12206527	mock	siCELF1	0.68828	0.34598	-0.992308	0.502673	-1.98937	0.00485	0.0380886
XLOC_004706	XLOC_004706	PTCHD1	1:117863195-117904035	mock	siCELF1	1.34502	0.676215	-0.992074	0.502755	-1.98904	0.0002	0.0026217
XLOC_058001	XLOC_058001	-	4:77005035-77005873	mock	siCELF1	12.355	6.21164	-0.992043	0.502765	-1.989	5e-05	0.00076141
XLOC_016922	XLOC_016922	ISLR	10:2098654-2102872	mock	siCELF1	8.92607	4.48952	-0.991464	0.502967	-1.9882	5e-05	0.00076141
XLOC_020507	XLOC_020507	ASB14	12:8627513-8635443	mock	siCELF1	0.258976	0.13026	-0.991422	0.502982	-1.98814	0.0004	0.00477413
XLOC_037164	XLOC_037164	-	2:98216875-98217502	mock	siCELF1	2.09301	1.05283	-0.991302	0.503024	-1.98798	5e-05	0.00076141
XLOC_041020	XLOC_041020	EPHB2	21:5928923-6038990	mock	siCELF1	5.07934	2.55507	-0.991275	0.503033	-1.98794	5e-05	0.00076141
XLOC_055225	XLOC_055225	-	4:1336118-1342077	mock	siCELF1	0.253053	0.127333	-0.990831	0.503188	-1.98733	5e-05	0.00076141
XLOC_027179	XLOC_027179	KPNA2	18:6953317-6958973	mock	siCELF1	152.472	76.7267	-0.990741	0.503219	-1.98721	5e-05	0.00076141
XLOC_056966	XLOC_056966	BMP3	4:44869614-44892847	mock	siCELF1	2.52827	1.27253	-0.990448	0.503321	-1.9868	5e-05	0.00076141
XLOC_089181	XLOC_089181	GP130	Z:16839990-16919774	mock	siCELF1	25.5718	12.9226	-0.99023	0.503398	-1.9865	5e-05	0.00076141
XLOC_066394	XLOC_066394	RCOR1	5:49626545-49669367	mock	siCELF1	14.3094	7.20509	-0.989877	0.503521	-1.98602	5e-05	0.00076141
XLOC_007431	XLOC_007431	-	1:179804438-179807466	mock	siCELF1	0.21858	0.110061	-0.989854	0.503529	-1.98598	0.00025	0.00317807
XLOC_063112	XLOC_063112	COCH	5:33517884-33535711	mock	siCELF1	0.29068	0.146386	-0.989651	0.5036	-1.9857	0.0011	0.0113417
XLOC_002919	XLOC_002919	CD9	1:74509589-74540577	mock	siCELF1	46.0695	23.2139	-0.988822	0.503889	-1.98456	5e-05	0.00076141
XLOC_049238	XLOC_049238	-	3:79491340-79491809	mock	siCELF1	4.13602	2.08447	-0.988564	0.503979	-1.98421	5e-05	0.00076141
XLOC_034407	XLOC_034407	COMMD3	2:17624866-17654575	mock	siCELF1	74.2812	37.4429	-0.988304	0.50407	-1.98385	5e-05	0.00076141
XLOC_046056	XLOC_046056	-	28:4219588-4224180	mock	siCELF1	0.897481	0.452677	-0.9874	0.504386	-1.98261	5e-05	0.00076141
XLOC_027235	XLOC_027235	SLC39A11	18:9185410-9245846	mock	siCELF1	7.86079	3.96539	-0.98721	0.504452	-1.98235	5e-05	0.00076141
XLOC_020947	XLOC_020947	-	13:526446-528198	mock	siCELF1	0.15085	0.0760968	-0.987203	0.504455	-1.98234	0.0063	0.0470797
XLOC_037633	XLOC_037633	PRKDC	2:107606618-107695121	mock	siCELF1	7.85251	3.96183	-0.986987	0.50453	-1.98204	5e-05	0.00076141
XLOC_062387	XLOC_062387	BTB/POZ domain-containing protein 18	5:16275383-16277069	mock	siCELF1	21.3183	10.7562	-0.986929	0.504551	-1.98196	5e-05	0.00076141
XLOC_050686	XLOC_050686	ANAPC1	3:3088661-3122707	mock	siCELF1	13.6812	6.90352	-0.986794	0.504598	-1.98178	5e-05	0.00076141
XLOC_043304	XLOC_043304	SCN4B	24:5439209-5444809	mock	siCELF1	2.36284	1.19243	-0.986617	0.50466	-1.98153	5e-05	0.00076141
XLOC_061527	XLOC_061527	AVP	4:88174894-88176963	mock	siCELF1	0.352253	0.177768	-0.986615	0.50466	-1.98153	0.0023	0.0206929
XLOC_080220	XLOC_080220	Ras GTPase-activating-like protein IQGAP3	AADN03018694.1:927-1157	mock	siCELF1	14.7445	7.44178	-0.986456	0.504716	-1.98131	0.0001	0.00142184
XLOC_025168	XLOC_025168	CENPA	16:42327-43892	mock	siCELF1	79.171	39.9601	-0.986413	0.504731	-1.98125	5e-05	0.00076141
XLOC_069522	XLOC_069522	STK32C	6:34410029-34434524	mock	siCELF1	1.92357	0.970999	-0.986248	0.504789	-1.98103	5e-05	0.00076141
XLOC_050301	XLOC_050301	EPT1	3:104645876-104668714	mock	siCELF1	17.5665	8.86872	-0.986029	0.504866	-1.98073	5e-05	0.00076141
XLOC_028319	XLOC_028319	-	19:7639436-7645212	mock	siCELF1	1.35731	0.685284	-0.985972	0.504885	-1.98065	0.0005	0.00579454
XLOC_020088	XLOC_020088	RHO	12:19501547-19505631	mock	siCELF1	0.207746	0.104893	-0.985902	0.50491	-1.98055	0.00015	0.00203645
XLOC_023804	XLOC_023804	-	14:14302005-14305245	mock	siCELF1	0.205938	0.103995	-0.9857	0.504981	-1.98027	0.00625	0.0467659
XLOC_035954	XLOC_035954	GFOD1	2:62220214-62290033	mock	siCELF1	7.54157	4.02931	-0.985431	0.505075	-1.9799	5e-05	0.00076141
XLOC_000340	XLOC_000340	SEMA3C	1:10863519-10986273	mock	siCELF1	32.4961	16.4137	-0.985365	0.505098	-1.97981	5e-05	0.00076141
XLOC_003101	XLOC_003101	LEPREL2	1:76713514-76735413	mock	siCELF1	10.6976	5.40373	-0.985255	0.505136	-1.97966	5e-05	0.00076141
XLOC_073811	XLOC_073811	TOR3A	8:6200713-6228855	mock	siCELF1	22.1454	12.404	-0.985227	0.505146	-1.97962	5e-05	0.00076141
XLOC_067148	XLOC_067148	PTEN	6:9080005-9126552	mock	siCELF1	15.112	7.63544	-0.98491	0.505257	-1.97919	5e-05	0.00076141
XLOC_008746	XLOC_008746	CAV1	1:24996547-25018091	mock	siCELF1	337.764	170.659	-0.984895	0.505262	-1.97917	5e-05	0.00076141
XLOC_073408	XLOC_073408	EFCAB7	8:26691301-26764537	mock	siCELF1	2.10451	1.06351	-0.984649	0.505349	-1.97883	0.0025	0.0221888
XLOC_042156	XLOC_042156	SNORA73	23:2106198-2107594	mock	siCELF1	16.3841	8.28139	-0.984353	0.505452	-1.97843	5e-05	0.00076141
XLOC_027909	XLOC_027909	SBDS	19:841045-843856	mock	siCELF1	14.4869	7.32319	-0.984207	0.505504	-1.97823	5e-05	0.00076141
XLOC_039866	XLOC_039866	SAMHD1	20:597386-623826	mock	siCELF1	10.3865	5.25069	-0.984133	0.505529	-1.97812	5e-05	0.00076141
XLOC_034522	XLOC_034522	PTER	2:20004929-20029293	mock	siCELF1	16.5661	8.37611	-0.983884	0.505617	-1.97778	5e-05	0.00076141
XLOC_042786	XLOC_042786	DCPS	24:417652-436037	mock	siCELF1	23.8498	12.0594	-0.983813	0.505642	-1.97769	5e-05	0.00076141
XLOC_021805	XLOC_021805	-	13:7844269-7848073	mock	siCELF1	0.199159	0.100712	-0.983693	0.505684	-1.97752	0.0043	0.0345128
XLOC_012414	XLOC_012414	-	1:110308168-110308915	mock	siCELF1	0.601329	0.304086	-0.983678	0.505689	-1.9775	0.00645	0.0479752
XLOC_025779	XLOC_025779	ENSGALG00000009123	17:284526-296607	mock	siCELF1	0.607842	0.307399	-0.983585	0.505721	-1.97737	0.00165	0.0159206
XLOC_027002	XLOC_027002	HEXDC	18:3483723-3525947	mock	siCELF1	4.33458	2.19244	-0.983357	0.505801	-1.97706	0.00025	0.00317807
XLOC_039955	XLOC_039955	MYBL2	20:3952513-3969316	mock	siCELF1	12.6004	6.37334	-0.983347	0.505805	-1.97705	5e-05	0.00076141
XLOC_090792	XLOC_090792	TMOD1	Z:70595520-70632124	mock	siCELF1	56.6913	28.7027	-0.98194	0.506298	-1.97512	5e-05	0.00076141
XLOC_079750	XLOC_079750	ZNF512B	AADN03017410.1:20-9708	mock	siCELF1	3.92684	1.9882	-0.981905	0.506311	-1.97507	5e-05	0.00076141
XLOC_047356	XLOC_047356	HEATR5B	3:31372177-31427182	mock	siCELF1	10.7746	5.45571	-0.981797	0.506349	-1.97492	5e-05	0.00076141
XLOC_039820	XLOC_039820	UBE2V1	20:14084226-14098181	mock	siCELF1	81.7356	41.3881	-0.981749	0.506365	-1.97486	5e-05	0.00076141
XLOC_037848	XLOC_037848	-	2:112730470-112737479	mock	siCELF1	0.315644	0.159841	-0.981661	0.506396	-1.97474	0.00495	0.0387591
XLOC_024908	XLOC_024908	YWHAH	15:8822952-8831280	mock	siCELF1	139.734	70.8245	-0.980367	0.506851	-1.97297	5e-05	0.00076141
XLOC_073337	XLOC_073337	TMEM61	8:24171594-24176346	mock	siCELF1	59.3261	30.0893	-0.979416	0.507185	-1.97167	5e-05	0.00076141
XLOC_014799	XLOC_014799	ITM2B	1:168013200-168039517	mock	siCELF1	27.747	14.0747	-0.97923	0.50725	-1.97141	0.0001	0.00142184
XLOC_041538	XLOC_041538	EPHB2	21:5928923-6038990	mock	siCELF1	22.0725	11.1977	-0.979045	0.507315	-1.97116	5e-05	0.00076141
XLOC_020839	XLOC_020839	ARL8A	12:18590236-18607161	mock	siCELF1	20.7344	10.5227	-0.978519	0.5075	-1.97044	5e-05	0.00076141
XLOC_041762	XLOC_041762	ENSGALG00000026763	22:2448491-2459577	mock	siCELF1	0.369271	0.187438	-0.978266	0.507589	-1.9701	5e-05	0.00076141
XLOC_060562	XLOC_060562	EIF4E	4:59495819-59530008	mock	siCELF1	37.078	18.8239	-0.977994	0.507685	-1.96972	5e-05	0.00076141
XLOC_080861	XLOC_080861	-	AADN03020759.1:0-1593	mock	siCELF1	1.1018	0.559514	-0.977615	0.507819	-1.96921	5e-05	0.00076141
XLOC_032907	XLOC_032907	ESRP1	2:125956541-125988739	mock	siCELF1	0.113356	0.0575688	-0.977509	0.507856	-1.96906	0.0019	0.0178065
XLOC_025372	XLOC_025372	-	17:2433011-2435066	mock	siCELF1	0.147144	0.074733	-0.977409	0.507891	-1.96893	0.0056	0.0427879
XLOC_009882	XLOC_009882	MCM5	1:51939573-51947830	mock	siCELF1	35.8448	18.21	-0.977029	0.508025	-1.96841	5e-05	0.00076141
XLOC_026045	XLOC_026045	FIBCD1	17:6042294-6054940	mock	siCELF1	0.214267	0.108872	-0.976769	0.508116	-1.96805	0.00045	0.00528439
XLOC_042192	XLOC_042192	TMEM200B	23:2625498-2633821	mock	siCELF1	2.49583	1.2683	-0.976625	0.508167	-1.96786	0.00015	0.00203645
XLOC_075377	XLOC_075377	Mucin-4	9:14448919-14463086	mock	siCELF1	2.21527	1.12583	-0.976494	0.508213	-1.96768	5e-05	0.00076141
XLOC_089800	XLOC_089800	OSTF1	Z:36693711-36724577	mock	siCELF1	11.076	5.63049	-0.976107	0.50835	-1.96715	5e-05	0.00076141
XLOC_000807	XLOC_000807	CADPS2	1:22314586-22601087	mock	siCELF1	0.614897	0.312673	-0.975689	0.508497	-1.96658	5e-05	0.00076141
XLOC_052438	XLOC_052438	-	3:42164457-42164803	mock	siCELF1	5.88428	2.99221	-0.975655	0.508509	-1.96653	5e-05	0.00076141
XLOC_082735	XLOC_082735	-	AADN03026464.1:9620-11935	mock	siCELF1	0.42025	0.21373	-0.975458	0.508578	-1.96627	0.00655	0.048521
XLOC_006379	XLOC_006379	-	1:157888370-157889577	mock	siCELF1	1.6666	0.847789	-0.97513	0.508694	-1.96582	5e-05	0.00076141
XLOC_069713	XLOC_069713	-	7:4392799-4394796	mock	siCELF1	0.196187	0.0998001	-0.975114	0.5087	-1.9658	0.0042	0.0338219
XLOC_082511	XLOC_082511	-	AADN03025792.1:826-1160	mock	siCELF1	5.30968	2.70151	-0.97486	0.508789	-1.96545	5e-05	0.00076141
XLOC_011134	XLOC_011134	-	1:77075297-77082044	mock	siCELF1	0.4936	0.251205	-0.974478	0.508924	-1.96493	5e-05	0.00076141
XLOC_078381	XLOC_078381	DNA-directed RNA polymerase II subunit RPB1	AADN03012995.1:2169-3497	mock	siCELF1	0.833333	0.424157	-0.974293	0.508989	-1.96468	5e-05	0.00076141
XLOC_022728	XLOC_022728	PLK1	14:6884684-6889434	mock	siCELF1	64.0376	32.5987	-0.974105	0.509056	-1.96442	5e-05	0.00076141
XLOC_051353	XLOC_051353	DISP1	3:17227566-17314305	mock	siCELF1	6.16792	3.13998	-0.97403	0.509082	-1.96432	5e-05	0.00076141
XLOC_061196	XLOC_061196	ENSGALG00000027201	4:76600158-76601874	mock	siCELF1	16.9045	8.60749	-0.973746	0.509182	-1.96393	5e-05	0.00076141
XLOC_057616	XLOC_057616	GABRA2	4:66675185-66729126	mock	siCELF1	2.30331	1.17285	-0.97369	0.509202	-1.96386	5e-05	0.00076141
XLOC_033600	XLOC_033600	LY6E	2:147923096-147933270	mock	siCELF1	3.36021	1.71107	-0.973653	0.509215	-1.96381	5e-05	0.00076141
XLOC_043098	XLOC_043098	EI24	24:384625-392702	mock	siCELF1	118.363	60.2752	-0.973587	0.509238	-1.96372	5e-05	0.00076141
XLOC_066757	XLOC_066757	CGRRF1	5:56327099-56340377	mock	siCELF1	9.98437	5.08455	-0.973553	0.50925	-1.96367	5e-05	0.00076141
XLOC_015851	XLOC_015851	CSNK1G1	10:715020-805229	mock	siCELF1	32.5169	16.5609	-0.973407	0.509302	-1.96347	5e-05	0.00076141
XLOC_082418	XLOC_082418	-	AADN03025528.1:5392-6953	mock	siCELF1	0.264481	0.134711	-0.9733	0.50934	-1.96333	0.0043	0.0345128
XLOC_084200	XLOC_084200	Diacylglycerol kinase ALpha	JH375666.1:19-1320	mock	siCELF1	10.0443	5.11599	-0.973286	0.509345	-1.96331	5e-05	0.00076141
XLOC_056254	XLOC_056254	MFAP3L	4:24743866-24752190	mock	siCELF1	1.61035	0.820468	-0.972853	0.509498	-1.96272	5e-05	0.00076141
XLOC_018703	XLOC_018703	MT1	11:2112995-2114482	mock	siCELF1	1917.04	976.767	-0.972798	0.509517	-1.96264	5e-05	0.00076141
XLOC_042358	XLOC_042358	-	23:5579197-5580317	mock	siCELF1	0.448002	0.228284	-0.972679	0.509559	-1.96248	0.0004	0.00477413
XLOC_088443	XLOC_088443	DNAJA1	Z:70417837-70425978	mock	siCELF1	64.4498	32.8427	-0.972601	0.509587	-1.96238	5e-05	0.00076141
XLOC_016826	XLOC_016826	-	10:425069-456959	mock	siCELF1	1.1985	0.610915	-0.972188	0.509732	-1.96181	5e-05	0.00076141
XLOC_084170	XLOC_084170	-	JH375657.1:2-3851	mock	siCELF1	178.918	91.2008	-0.972182	0.509735	-1.96181	5e-05	0.00076141
XLOC_031933	XLOC_031933	ABHD3	2:102105272-102127780	mock	siCELF1	7.96384	4.06001	-0.971982	0.509805	-1.96153	5e-05	0.00076141
XLOC_004668	XLOC_004668	PCYT1B	1:117479796-117519725	mock	siCELF1	0.414948	0.211617	-0.971474	0.509985	-1.96084	0.00235	0.0210799
XLOC_079128	XLOC_079128	-	AADN03015353.1:4545-5279	mock	siCELF1	0.924726	0.47184	-0.970727	0.510249	-1.95983	0.00045	0.00528439
XLOC_078755	XLOC_078755	ENSGALG00000028474	AADN03014119.1:20-1098	mock	siCELF1	5.30109	2.70522	-0.970542	0.510314	-1.95958	5e-05	0.00076141
XLOC_026469	XLOC_026469	C17ORF101	18:3483723-3525947	mock	siCELF1	14.3383	7.32187	-0.969589	0.510652	-1.95828	5e-05	0.00076141
XLOC_041591	XLOC_041591	-	21:6464180-6465404	mock	siCELF1	0.361674	0.184702	-0.969496	0.510684	-1.95816	0.0033	0.0276404
XLOC_004136	XLOC_004136	RUNX1	1:105391755-105544600	mock	siCELF1	8.80473	4.49647	-0.969486	0.510688	-1.95814	5e-05	0.00076141
XLOC_088335	XLOC_088335	GRIN3A	Z:64830089-64898868	mock	siCELF1	0.519128	0.265186	-0.969087	0.510829	-1.9576	5e-05	0.00076141
XLOC_065258	XLOC_065258	-	5:23037909-23038194	mock	siCELF1	78.1287	39.9165	-0.968866	0.510907	-1.9573	5e-05	0.00076141
XLOC_018786	XLOC_018786	-	11:3663984-3679724	mock	siCELF1	0.589678	0.30136	-0.968438	0.511059	-1.95672	5e-05	0.00076141
XLOC_061292	XLOC_061292	ABLIM2	4:80230320-80370428	mock	siCELF1	2.04316	1.04432	-0.968239	0.51113	-1.95645	5e-05	0.00076141
XLOC_032391	XLOC_032391	ENSGALG00000022832	2:110219979-110220350	mock	siCELF1	7.19769	3.67951	-0.968021	0.511207	-1.95616	5e-05	0.00076141
XLOC_054890	XLOC_054890	Clusterin	3:104829151-104835323	mock	siCELF1	45.51	23.2712	-0.967642	0.511341	-1.95564	5e-05	0.00076141
XLOC_041335	XLOC_041335	LZIC	21:3573055-3581801	mock	siCELF1	19.8297	10.1402	-0.967571	0.511366	-1.95555	5e-05	0.00076141
XLOC_027291	XLOC_027291	TK1	18:10139083-10145714	mock	siCELF1	18.1601	9.28793	-0.967347	0.511446	-1.95524	5e-05	0.00076141
XLOC_017445	XLOC_017445	ACAN	10:12540287-12583789	mock	siCELF1	0.119222	0.0609859	-0.967106	0.511531	-1.95492	5e-05	0.00076141
XLOC_001017	XLOC_001017	-	1:30661485-30686100	mock	siCELF1	0.468242	0.239528	-0.967059	0.511548	-1.95485	0.0001	0.00142184
XLOC_046886	XLOC_046886	-	3:18753613-18754125	mock	siCELF1	12.461	6.37649	-0.966588	0.511715	-1.95421	5e-05	0.00076141
XLOC_033473	XLOC_033473	TMEM71	2:141215258-141268328	mock	siCELF1	3.28633	1.68187	-0.966415	0.511776	-1.95398	5e-05	0.00076141
XLOC_084975	XLOC_084975	-	JH376058.1:867-2317	mock	siCELF1	9.67897	4.95579	-0.965738	0.512016	-1.95306	5e-05	0.00076141
XLOC_024927	XLOC_024927	LIMK2	15:9043563-9084147	mock	siCELF1	23.3141	11.94	-0.965393	0.512139	-1.9526	5e-05	0.00076141
XLOC_068366	XLOC_068366	NRG3	6:2924968-3304742	mock	siCELF1	0.429047	0.219767	-0.965162	0.512221	-1.95228	0.00085	0.00911648
XLOC_067612	XLOC_067612	NOC3L	6:19645448-19808707	mock	siCELF1	12.3927	6.34841	-0.965027	0.512269	-1.9521	5e-05	0.00076141
XLOC_035311	XLOC_035311	ENSGALG00000011942	2:44567451-44577364	mock	siCELF1	1.18267	0.606069	-0.964489	0.51246	-1.95137	0.00015	0.00203645
XLOC_070327	XLOC_070327	SPC25	7:18426522-18430278	mock	siCELF1	26.0645	13.3578	-0.964401	0.512491	-1.95125	5e-05	0.00076141
XLOC_085102	XLOC_085102	Proto-oncogene Mas	JH376180.1:59577-62001	mock	siCELF1	1.21666	0.623756	-0.963871	0.512679	-1.95054	5e-05	0.00076141
XLOC_083733	XLOC_083733	Heterogeneous nuclear ribonucleoprotein U-like protein 2	JH375522.1:231-4975	mock	siCELF1	56.8986	29.1781	-0.963507	0.512809	-1.95004	5e-05	0.00076141
XLOC_001409	XLOC_001409	TMTC2	1:40841111-40982358	mock	siCELF1	6.04125	3.09853	-0.963265	0.512895	-1.94972	5e-05	0.00076141
XLOC_028866	XLOC_028866	-	2:10190001-10193773	mock	siCELF1	0.379274	0.1946	-0.962732	0.513084	-1.949	5e-05	0.00076141
XLOC_085837	XLOC_085837	-	JH376413.1:1220-3812	mock	siCELF1	4.27435	2.19322	-0.962655	0.513112	-1.94889	5e-05	0.00076141
XLOC_010637	XLOC_010637	WNT7B	1:70917745-71016159	mock	siCELF1	15.3453	7.87442	-0.962554	0.513148	-1.94876	5e-05	0.00076141
XLOC_017253	XLOC_017253	-	10:9649816-9652276	mock	siCELF1	0.448995	0.230539	-0.96169	0.513455	-1.94759	5e-05	0.00076141
XLOC_055640	XLOC_055640	SPRY3	4:11004901-11015641	mock	siCELF1	2.39967	1.23212	-0.96169	0.513455	-1.94759	5e-05	0.00076141
XLOC_022106	XLOC_022106	-	13:14927947-14929196	mock	siCELF1	0.657512	0.337629	-0.96158	0.513494	-1.94744	5e-05	0.00076141
XLOC_073287	XLOC_073287	GPX7	8:23344642-23353210	mock	siCELF1	28.6933	14.7342	-0.961543	0.513507	-1.94739	5e-05	0.00076141
XLOC_078383	XLOC_078383	ENSGALG00000026539	AADN03013001.1:0-1462	mock	siCELF1	1.90281	0.977419	-0.961084	0.513671	-1.94677	5e-05	0.00076141
XLOC_004229	XLOC_004229	MX	1:108280138-108318042	mock	siCELF1	3.39894	1.74608	-0.960962	0.513714	-1.94661	5e-05	0.00076141
XLOC_035133	XLOC_035133	-	2:39520832-39522609	mock	siCELF1	0.245417	0.126076	-0.960937	0.513723	-1.94657	0.002	0.0185745
XLOC_008867	XLOC_008867	ADAMTS20	1:29866359-29950459	mock	siCELF1	1.73068	0.889172	-0.960802	0.513771	-1.94639	5e-05	0.00076141
XLOC_082414	XLOC_082414	-	AADN03025528.1:5392-6953	mock	siCELF1	0.259913	0.133541	-0.960752	0.513789	-1.94632	0.0048	0.0377637
XLOC_081669	XLOC_081669	-	AADN03023058.1:3554-5112	mock	siCELF1	0.450104	0.231284	-0.960591	0.513846	-1.94611	0.0007	0.00774115
XLOC_023725	XLOC_023725	SBK1	14:12937057-12946275	mock	siCELF1	2.04656	1.05194	-0.960151	0.514003	-1.94551	5e-05	0.00076141
XLOC_081400	XLOC_081400	Protein Dos	AADN03022314.1:8-1004	mock	siCELF1	23.1115	11.8795	-0.960137	0.514008	-1.94549	5e-05	0.00076141
XLOC_090997	XLOC_090997	PPIC	Z:81178146-81184188	mock	siCELF1	116.842	60.0613	-0.960058	0.514036	-1.94539	5e-05	0.00076141
XLOC_051211	XLOC_051211	ENTPD6	3:15420590-15435350	mock	siCELF1	4.2557	2.18809	-0.959725	0.514155	-1.94494	0.0001	0.00142184
XLOC_062892	XLOC_062892	BMF	5:28673486-28697063	mock	siCELF1	8.79351	4.52265	-0.95927	0.514317	-1.94433	5e-05	0.00076141
XLOC_078903	XLOC_078903	-	AADN03014656.1:2-931	mock	siCELF1	1.60554	0.825866	-0.95908	0.514385	-1.94407	0.00015	0.00203645
XLOC_036740	XLOC_036740	CLPTM1L	2:85803793-85834678	mock	siCELF1	29.7368	15.2988	-0.958829	0.514474	-1.94373	5e-05	0.00076141
XLOC_085092	XLOC_085092	Proto-oncogene Mas	JH376180.1:62317-64694	mock	siCELF1	2.2272	1.14604	-0.95857	0.514567	-1.94338	5e-05	0.00076141
XLOC_086973	XLOC_086973	DEPDC1B	Z:18712424-18733642	mock	siCELF1	0.369564	0.190173	-0.958514	0.514587	-1.94331	0.0004	0.00477413
XLOC_076998	XLOC_076998	-	9:23259949-23261209	mock	siCELF1	0.535649	0.275792	-0.957709	0.514874	-1.94222	5e-05	0.00076141
XLOC_087409	XLOC_087409	CNTLN,ENSGALG00000028298	Z:32614136-32805410	mock	siCELF1	2.807	1.44529	-0.957666	0.514889	-1.94217	5e-05	0.00076141
XLOC_064983	XLOC_064983	CD151	5:15037217-15068612	mock	siCELF1	91.0476	46.8866	-0.957446	0.514968	-1.94187	5e-05	0.00076141
XLOC_007949	XLOC_007949	ENSGALG00000027205	1:425190-428730	mock	siCELF1	6.85843	3.53206	-0.95737	0.514995	-1.94177	5e-05	0.00076141
XLOC_068438	XLOC_068438	2-aminoethanethiol dioxygenase	6:7514388-7518745	mock	siCELF1	9.16185	4.71913	-0.957118	0.515085	-1.94143	5e-05	0.00076141
XLOC_079537	XLOC_079537	V-type proton ATPase subunit H	AADN03016736.1:839-1057	mock	siCELF1	153.13	78.8939	-0.956771	0.515209	-1.94096	0.00345	0.0287427
XLOC_082455	XLOC_082455	-	AADN03025636.1:27-1110	mock	siCELF1	0.700584	0.361042	-0.956391	0.515344	-1.94045	0.00015	0.00203645
XLOC_058191	XLOC_058191	SLBP	4:83495205-83502378	mock	siCELF1	5.43579	2.80301	-0.955511	0.515659	-1.93927	5e-05	0.00076141
XLOC_057167	XLOC_057167	K60	4:50342295-50345374	mock	siCELF1	1.07981	0.557018	-0.954983	0.515848	-1.93856	5e-05	0.00076141
XLOC_020048	XLOC_020048	ARL8A	12:18590236-18607161	mock	siCELF1	112.769	58.1756	-0.954889	0.515881	-1.93843	5e-05	0.00076141
XLOC_061917	XLOC_061917	-	5:7326275-7340592	mock	siCELF1	1.20583	0.622155	-0.954681	0.515956	-1.93815	5e-05	0.00076141
XLOC_064167	XLOC_064167	DLGAP5	5:56132085-56154142	mock	siCELF1	21.8058	11.2509	-0.954673	0.515959	-1.93814	5e-05	0.00076141
XLOC_016241	XLOC_016241	-	10:9666300-9668987	mock	siCELF1	0.310094	0.160047	-0.954209	0.516124	-1.93752	5e-05	0.00076141
XLOC_019099	XLOC_019099	ADAMTS18	11:13253947-13323510	mock	siCELF1	1.78934	0.923863	-0.953677	0.516315	-1.9368	5e-05	0.00076141
XLOC_017177	XLOC_017177	Protein unc-13 homolog A	10:7778274-7801287	mock	siCELF1	0.863382	0.44584	-0.953472	0.516388	-1.93653	0.0015	0.0146772
XLOC_015705	XLOC_015705	DGAT2	1:193951673-193966948	mock	siCELF1	2.91796	1.50801	-0.952318	0.516801	-1.93498	5e-05	0.00076141
XLOC_073930	XLOC_073930	-	8:8627585-8629597	mock	siCELF1	0.324702	0.167819	-0.952205	0.516842	-1.93483	0.004	0.0324142
XLOC_041391	XLOC_041391	REM2- and Rab-like smALl GTPase 1	21:4326412-4327315	mock	siCELF1	18.3356	9.47842	-0.95193	0.51694	-1.93446	0.00015	0.00203645
XLOC_001462	XLOC_001462	KITLG	1:42860216-42916432	mock	siCELF1	1.56654	0.809915	-0.951743	0.517007	-1.93421	5e-05	0.00076141
XLOC_040266	XLOC_040266	ENSGALG00000006278	20:9964303-9970283	mock	siCELF1	0.593251	0.306773	-0.951473	0.517104	-1.93385	0.0006	0.00679415
XLOC_066760	XLOC_066760	CDKN3	5:56357437-56370334	mock	siCELF1	15.7927	8.16729	-0.951332	0.517155	-1.93366	0.00255	0.0225593
XLOC_003932	XLOC_003932	-	1:100377581-100378827	mock	siCELF1	745.879	385.764	-0.951224	0.517193	-1.93351	5e-05	0.00076141
XLOC_051456	XLOC_051456	TGFB2	3:18683031-18753225	mock	siCELF1	161.439	83.9177	-0.950494	0.517455	-1.93253	5e-05	0.00076141
XLOC_048370	XLOC_048370	-	3:54244280-54245571	mock	siCELF1	0.519897	0.269036	-0.950424	0.51748	-1.93244	0.00115	0.0117781
XLOC_026742	XLOC_026742	DNAH17	18:10070950-10115046	mock	siCELF1	0.751087	0.388713	-0.950276	0.517533	-1.93224	0.001	0.0104611
XLOC_078433	XLOC_078433	Protein FAM3A	AADN03013156.1:66-1201	mock	siCELF1	85.8937	44.4538	-0.950245	0.517545	-1.9322	0.00225	0.0203141
XLOC_063188	XLOC_063188	EGLN3	5:34978654-35009715	mock	siCELF1	11.2344	5.8162	-0.949774	0.517714	-1.93157	5e-05	0.00076141
XLOC_037919	XLOC_037919	COPS5	2:115019072-115080545	mock	siCELF1	90.6134	46.9228	-0.949436	0.517835	-1.93112	5e-05	0.00076141
XLOC_056740	XLOC_056740	-	4:39273061-39274969	mock	siCELF1	0.21844	0.113129	-0.94927	0.517894	-1.9309	0.0014	0.0138255
XLOC_029973	XLOC_029973	CCRL1	2:42887430-42915571	mock	siCELF1	9.41033	4.87359	-0.949261	0.517898	-1.93088	5e-05	0.00076141
XLOC_007015	XLOC_007015	MRPS31	1:169825865-169849840	mock	siCELF1	110.67	57.3209	-0.949132	0.517944	-1.93071	5e-05	0.00076141
XLOC_039465	XLOC_039465	NKAIN4	20:9077421-9125503	mock	siCELF1	0.461919	0.239331	-0.948636	0.518122	-1.93005	0.00115	0.0117781
XLOC_087556	XLOC_087556	IDNK	Z:39826776-39835769	mock	siCELF1	6.15313	3.18872	-0.948342	0.518228	-1.92965	5e-05	0.00076141
XLOC_040194	XLOC_040194	NTSR1	20:8575270-8625508	mock	siCELF1	0.52915	0.274311	-0.947866	0.518399	-1.92902	5e-05	0.00076141
XLOC_044638	XLOC_044638	Protein DBF4 homolog B	27:1244232-1254470	mock	siCELF1	2.79114	1.44709	-0.947706	0.518456	-1.9288	5e-05	0.00076141
XLOC_067237	XLOC_067237	DNA damage-inducible transcript 4 protein	6:11026406-11027257	mock	siCELF1	52.7382	27.3432	-0.947667	0.51847	-1.92875	5e-05	0.00076141
XLOC_085208	XLOC_085208	Ras GTPase-activating-like protein IQGAP3	JH376239.1:9584-12133	mock	siCELF1	5.26167	2.72927	-0.947007	0.518707	-1.92787	5e-05	0.00076141
XLOC_076863	XLOC_076863	-	9:21659310-21660288	mock	siCELF1	3.90834	2.02781	-0.946634	0.518842	-1.92737	5e-05	0.00076141
XLOC_037405	XLOC_037405	CHST9	2:104126242-104212772	mock	siCELF1	2.80151	1.4536	-0.946581	0.518861	-1.9273	5e-05	0.00076141
XLOC_017944	XLOC_017944	COG4	11:1742788-1757446	mock	siCELF1	18.597	9.65752	-0.945347	0.519305	-1.92565	5e-05	0.00076141
XLOC_055703	XLOC_055703	ENSGALG00000007683	4:12102545-12158495	mock	siCELF1	37.977	19.7227	-0.94527	0.519332	-1.92555	5e-05	0.00076141
XLOC_077600	XLOC_077600	-	AADN03010911.1:0-505	mock	siCELF1	1.39024	0.722089	-0.945081	0.5194	-1.9253	0.0015	0.0146772
XLOC_001769	XLOC_001769	SOCS1B	1:49081487-49105866	mock	siCELF1	7.2655	3.77474	-0.944686	0.519543	-1.92477	0.00245	0.021827
XLOC_018522	XLOC_018522	-	11:18826418-18829285	mock	siCELF1	1.64274	0.85351	-0.944621	0.519566	-1.92468	5e-05	0.00076141
XLOC_021754	XLOC_021754	PTTG1	13:7160291-7163567	mock	siCELF1	52.4531	27.2531	-0.944607	0.519571	-1.92466	5e-05	0.00076141
XLOC_081805	XLOC_081805	-	AADN03023632.1:9-2481	mock	siCELF1	8.28495	4.30519	-0.944416	0.51964	-1.92441	0.00035	0.00425161
XLOC_075521	XLOC_075521	MCCC1	9:15864956-15881389	mock	siCELF1	13.0128	6.76238	-0.944323	0.519673	-1.92429	5e-05	0.00076141
XLOC_088346	XLOC_088346	-	Z:65097657-65100002	mock	siCELF1	0.231099	0.120123	-0.943996	0.519791	-1.92385	0.0031	0.0264154
XLOC_042158	XLOC_042158	RCC1	23:2108516-2113875	mock	siCELF1	13.901	7.22601	-0.943913	0.519821	-1.92374	5e-05	0.00076141
XLOC_016451	XLOC_016451	FAM174B	10:14036708-14055961	mock	siCELF1	5.83013	3.03083	-0.943815	0.519856	-1.92361	5e-05	0.00076141
XLOC_052123	XLOC_052123	EXO1	3:35061760-35081076	mock	siCELF1	9.57599	4.97827	-0.943779	0.519869	-1.92356	5e-05	0.00076141
XLOC_027755	XLOC_027755	ZNHIT3	19:8124419-8165059	mock	siCELF1	23.0075	11.9618	-0.943673	0.519908	-1.92342	5e-05	0.00076141
XLOC_000246	XLOC_000246	C7ORF23	1:7358545-7390402	mock	siCELF1	6.37886	3.31669	-0.943553	0.519951	-1.92326	0.0061	0.0458475
XLOC_028098	XLOC_028098	RTN4RL1	19:5465306-5466656	mock	siCELF1	0.229126	0.11914	-0.943486	0.519975	-1.92317	0.0062	0.0464435
XLOC_065654	XLOC_065654	STXBP6	5:31691715-31774006	mock	siCELF1	20.409	10.6141	-0.943217	0.520072	-1.92281	5e-05	0.00076141
XLOC_013560	XLOC_013560	BAFF	1:139440676-139454301	mock	siCELF1	0.107006	0.0556825	-0.942399	0.520367	-1.92172	0.0013	0.0130173
XLOC_038326	XLOC_038326	CCNE2	2:126126451-126161848	mock	siCELF1	4.27341	2.22381	-0.942355	0.520383	-1.92166	0.0004	0.00477413
XLOC_057517	XLOC_057517	-	4:63826303-63830011	mock	siCELF1	0.258742	0.134646	-0.942338	0.520389	-1.92164	5e-05	0.00076141
XLOC_018083	XLOC_018083	NKD1	11:5719246-5829459	mock	siCELF1	2.65532	1.38209	-0.942033	0.520499	-1.92123	5e-05	0.00076141
XLOC_076125	XLOC_076125	ITM2C	9:4865305-4881692	mock	siCELF1	6.27746	3.26778	-0.941871	0.520557	-1.92102	5e-05	0.00076141
XLOC_012747	XLOC_012747	PTCHD1	1:117863195-117904035	mock	siCELF1	6.3356	3.29912	-0.941401	0.520727	-1.92039	5e-05	0.00076141
XLOC_068120	XLOC_068120	ENSGALG00000009606,PSTK	6:30933713-30952634	mock	siCELF1	6.28625	3.27416	-0.941074	0.520845	-1.91996	5e-05	0.00076141
XLOC_029840	XLOC_029840	-	2:39490271-39491296	mock	siCELF1	4.41457	2.29935	-0.941043	0.520856	-1.91992	5e-05	0.00076141
XLOC_030398	XLOC_030398	-	2:54477240-54483192	mock	siCELF1	0.24066	0.12536	-0.940921	0.5209	-1.91975	5e-05	0.00076141
XLOC_036013	XLOC_036013	BMP6	2:64443728-64487392	mock	siCELF1	18.8126	9.79954	-0.940912	0.520903	-1.91974	0.00015	0.00203645
XLOC_021362	XLOC_021362	UPF0544 protein C5orf45	13:12778297-12780492	mock	siCELF1	8.18416	4.26362	-0.940755	0.52096	-1.91953	5e-05	0.00076141
XLOC_017792	XLOC_017792	EIF3J	10:19252166-19260933	mock	siCELF1	101.756	53.0239	-0.940404	0.521087	-1.91907	5e-05	0.00076141
XLOC_027204	XLOC_027204	SLC16A6	18:8078066-8086435	mock	siCELF1	2.20477	1.14941	-0.939728	0.521331	-1.91817	5e-05	0.00076141
XLOC_013257	XLOC_013257	CNGA3	1:131289231-131309321	mock	siCELF1	0.27179	0.141732	-0.939327	0.521476	-1.91763	0.0001	0.00142184
XLOC_040351	XLOC_040351	-	20:10910315-10911269	mock	siCELF1	0.475742	0.248125	-0.939112	0.521554	-1.91735	0.00225	0.0203141
XLOC_055773	XLOC_055773	COL4A6	4:13941225-14074464	mock	siCELF1	13.5894	7.09018	-0.938592	0.521742	-1.91666	5e-05	0.00076141
XLOC_061724	XLOC_061724	RAD51A	5:950772-959195	mock	siCELF1	22.453	11.7161	-0.938409	0.521808	-1.91641	5e-05	0.00076141
XLOC_021247	XLOC_021247	SNCB	13:9672036-9675367	mock	siCELF1	4.45044	2.32274	-0.938124	0.521911	-1.91604	5e-05	0.00076141
XLOC_020364	XLOC_020364	CENPP	12:3309303-3452450	mock	siCELF1	10.2086	5.32835	-0.938032	0.521944	-1.91591	0.00025	0.00317807
XLOC_000202	XLOC_000202	DHTKD1	1:6081853-6166890	mock	siCELF1	11.5721	6.04267	-0.937399	0.522173	-1.91507	5e-05	0.00076141
XLOC_030651	XLOC_030651	GFOD1	2:62220214-62290033	mock	siCELF1	17.5293	9.13153	-0.937131	0.52227	-1.91472	5e-05	0.00076141
XLOC_080296	XLOC_080296	Collagen ALpha-1(I) chain	AADN03018827.1:6-1008	mock	siCELF1	863.022	450.785	-0.936958	0.522333	-1.91449	5e-05	0.00076141
XLOC_026332	XLOC_026332	-	18:686076-686368	mock	siCELF1	3.68961	1.92737	-0.936833	0.522378	-1.91432	0.0028	0.0243089
XLOC_064421	XLOC_064421	ENSGALG00000027778	5:1418500-1427181	mock	siCELF1	2.50413	1.30851	-0.93639	0.522539	-1.91373	5e-05	0.00076141
XLOC_068464	XLOC_068464	CDC2	6:8142504-8170935	mock	siCELF1	166.98	87.2538	-0.936382	0.522542	-1.91372	5e-05	0.00076141
XLOC_052093	XLOC_052093	-	3:34148388-34159120	mock	siCELF1	0.285048	0.148957	-0.936304	0.52257	-1.91362	5e-05	0.00076141
XLOC_057381	XLOC_057381	-	4:59473424-59489261	mock	siCELF1	0.615991	0.321901	-0.936293	0.522574	-1.9136	0.00105	0.010915
XLOC_043303	XLOC_043303	-	24:5428407-5431726	mock	siCELF1	3.81805	1.99558	-0.936031	0.522669	-1.91326	5e-05	0.00076141
XLOC_072512	XLOC_072512	LRRC52	8:5451456-5454576	mock	siCELF1	1.53345	0.80154	-0.935938	0.522703	-1.91313	5e-05	0.00076141
XLOC_045887	XLOC_045887	-	28:2566383-2567250	mock	siCELF1	2.39536	1.25272	-0.935178	0.522978	-1.91213	5e-05	0.00076141
XLOC_018506	XLOC_018506	CDH3	11:18310976-18317056	mock	siCELF1	26.0729	13.6382	-0.934899	0.523079	-1.91176	5e-05	0.00076141
XLOC_087566	XLOC_087566	NTRK2	Z:40148866-40355175	mock	siCELF1	0.101523	0.0531077	-0.934815	0.52311	-1.91165	0.001	0.0104611
XLOC_083436	XLOC_083436	-	JH375260.1:499-736	mock	siCELF1	16.4651	8.61304	-0.934814	0.52311	-1.91164	0.00025	0.00317807
XLOC_021669	XLOC_021669	-	13:1146775-1148920	mock	siCELF1	0.334272	0.174878	-0.934676	0.52316	-1.91146	0.0001	0.00142184
XLOC_041670	XLOC_041670	PCNA	22:333939-337108	mock	siCELF1	155.006	81.0971	-0.934602	0.523187	-1.91136	5e-05	0.00076141
XLOC_003132	XLOC_003132	-	1:77075297-77082044	mock	siCELF1	0.519443	0.271843	-0.934194	0.523335	-1.91082	5e-05	0.00076141
XLOC_020702	XLOC_020702	PDHB	12:11783655-11813218	mock	siCELF1	99.3019	51.9929	-0.933506	0.523584	-1.90991	5e-05	0.00076141
XLOC_088901	XLOC_088901	CCL19	Z:8222634-8225085	mock	siCELF1	0.275517	0.14429	-0.933166	0.523708	-1.90946	0.00425	0.0341742
XLOC_080994	XLOC_080994	Dr1-associated corepressor	AADN03021214.1:140-1505	mock	siCELF1	22.6198	11.8518	-0.932472	0.52396	-1.90854	5e-05	0.00076141
XLOC_086016	XLOC_086016	LIG1	LGE64:715697-722552	mock	siCELF1	18.4874	9.68764	-0.932323	0.524014	-1.90835	5e-05	0.00076141
XLOC_027302	XLOC_027302	PYCR2	18:10246615-10250302	mock	siCELF1	44.8189	23.4872	-0.932233	0.524047	-1.90823	5e-05	0.00076141
XLOC_002427	XLOC_002427	RERGL	1:64041589-64052106	mock	siCELF1	1.6216	0.849935	-0.931991	0.524135	-1.90791	5e-05	0.00076141
XLOC_059044	XLOC_059044	PAK3	4:13344904-13442324	mock	siCELF1	50.3772	26.4044	-0.93199	0.524135	-1.90791	5e-05	0.00076141
XLOC_076613	XLOC_076613	CALpain-10	9:15171542-15185188	mock	siCELF1	3.98189	2.08715	-0.93192	0.52416	-1.90781	5e-05	0.00076141
XLOC_041426	XLOC_041426	EFHD2	21:4927439-4930207	mock	siCELF1	22.8627	11.9867	-0.931568	0.524288	-1.90735	5e-05	0.00076141
XLOC_060032	XLOC_060032	NEIL3	4:41682428-41701702	mock	siCELF1	1.54123	0.808052	-0.931564	0.52429	-1.90734	5e-05	0.00076141
XLOC_049540	XLOC_049540	RAB23	3:86151370-86175644	mock	siCELF1	30.5528	16.0218	-0.931266	0.524398	-1.90695	5e-05	0.00076141
XLOC_055643	XLOC_055643	BRN3	4:11065970-11071035	mock	siCELF1	0.0847364	0.0444358	-0.931259	0.524401	-1.90694	0.00125	0.0126337
XLOC_049239	XLOC_049239	HTR1B	3:79492142-79495596	mock	siCELF1	36.1439	18.9549	-0.931181	0.524429	-1.90684	5e-05	0.00076141
XLOC_012141	XLOC_012141	RUNX1	1:105391755-105544600	mock	siCELF1	25.6696	13.4621	-0.931154	0.524439	-1.9068	5e-05	0.00076141
XLOC_075124	XLOC_075124	-	9:9525257-9530848	mock	siCELF1	0.724944	0.38024	-0.930959	0.52451	-1.90654	0.0007	0.00774115
XLOC_012739	XLOC_012739	PRDX4	1:117789157-117799915	mock	siCELF1	262.875	137.909	-0.930661	0.524618	-1.90615	5e-05	0.00076141
XLOC_023730	XLOC_023730	MSS51	14:13064242-13072244	mock	siCELF1	6.56765	3.44575	-0.930559	0.524655	-1.90601	5e-05	0.00076141
XLOC_038788	XLOC_038788	-	2:138461611-138466341	mock	siCELF1	0.345221	0.181209	-0.929868	0.524906	-1.9051	5e-05	0.00076141
XLOC_077247	XLOC_077247	Centriole, cilia and spindle-associated protein	AADN03010063.1:566-957	mock	siCELF1	2.7872	1.46305	-0.92984	0.524917	-1.90506	0.00065	0.00727558
XLOC_009096	XLOC_009096	DYRK2	1:34858878-34873526	mock	siCELF1	7.23819	3.80009	-0.929597	0.525005	-1.90474	5e-05	0.00076141
XLOC_067449	XLOC_067449	ENSGALG00000005599	6:16330893-16340084	mock	siCELF1	0.323932	0.170115	-0.929179	0.525157	-1.90419	5e-05	0.00076141
XLOC_080375	XLOC_080375	PPIL1	AADN03019059.1:20-5936	mock	siCELF1	22.5813	11.8619	-0.928791	0.525298	-1.90368	5e-05	0.00076141
XLOC_042545	XLOC_042545	E2F2	23:2155634-2160039	mock	siCELF1	5.06124	2.65904	-0.928586	0.525373	-1.90341	5e-05	0.00076141
XLOC_052888	XLOC_052888	-	3:54244280-54245571	mock	siCELF1	0.446445	0.234555	-0.928557	0.525384	-1.90337	0.0002	0.0026217
XLOC_080557	XLOC_080557	MRPS16	AADN03019687.1:7293-8267	mock	siCELF1	4.23832	2.22843	-0.927467	0.525781	-1.90193	5e-05	0.00076141
XLOC_043450	XLOC_043450	-	25:714617-715304	mock	siCELF1	2.47424	1.301	-0.927363	0.525819	-1.9018	0.00105	0.010915
XLOC_020888	XLOC_020888	PLXND1	12:19509049-19577693	mock	siCELF1	13.6591	7.18557	-0.926687	0.526065	-1.90091	5e-05	0.00076141
XLOC_016425	XLOC_016425	-	10:13115396-13445021	mock	siCELF1	0.427082	0.224682	-0.926629	0.526086	-1.90083	0.0028	0.0243089
XLOC_026556	XLOC_026556	TOM1L1	18:5786507-5867307	mock	siCELF1	29.0531	15.286	-0.926482	0.52614	-1.90064	5e-05	0.00076141
XLOC_068597	XLOC_068597	DNA damage-inducible transcript 4 protein	6:11026406-11027257	mock	siCELF1	52.7679	27.7689	-0.926189	0.526247	-1.90025	5e-05	0.00076141
XLOC_018443	XLOC_018443	IRF8	11:17057400-17064841	mock	siCELF1	11.4355	6.01876	-0.925984	0.526321	-1.89998	0.0011	0.0113417
XLOC_055252	XLOC_055252	ZDHHC9	4:1600755-1612390	mock	siCELF1	58.9409	31.025	-0.925837	0.526375	-1.89979	5e-05	0.00076141
XLOC_061247	XLOC_061247	STX18	4:78155979-78233602	mock	siCELF1	18.1067	9.53289	-0.92554	0.526483	-1.8994	5e-05	0.00076141
XLOC_078163	XLOC_078163	HAUS augmin-like complex subunit 5	AADN03012395.1:252-1739	mock	siCELF1	23.5274	12.3908	-0.925072	0.526654	-1.89878	0.00035	0.00425161
XLOC_024149	XLOC_024149	ISCU	15:6514973-6518217	mock	siCELF1	72.4061	38.1349	-0.925	0.526681	-1.89868	5e-05	0.00076141
XLOC_035135	XLOC_035135	-	2:39522720-39533262	mock	siCELF1	3.90745	2.05886	-0.924378	0.526908	-1.89787	0.0002	0.0026217
XLOC_033267	XLOC_033267	TRPS1	2:134043631-134252747	mock	siCELF1	2.7133	1.42971	-0.924324	0.526927	-1.89779	5e-05	0.00076141
XLOC_083707	XLOC_083707	ANKLE1	JH375512.1:9296-20382	mock	siCELF1	1.38185	0.728179	-0.924233	0.526961	-1.89768	0.00145	0.0142437
XLOC_058558	XLOC_058558	CYSLTR1	4:1324817-1329186	mock	siCELF1	1.77844	0.937286	-0.924054	0.527026	-1.89744	5e-05	0.00076141
XLOC_034650	XLOC_034650	DYNC1I1	2:24085821-24251948	mock	siCELF1	2.84862	1.50138	-0.923976	0.527054	-1.89734	5e-05	0.00076141
XLOC_089325	XLOC_089325	CENPK	Z:20407953-20429425	mock	siCELF1	32.2846	17.0174	-0.923835	0.527106	-1.89715	5e-05	0.00076141
XLOC_034947	XLOC_034947	-	2:33738768-33741234	mock	siCELF1	0.458617	0.241778	-0.923605	0.52719	-1.89685	0.00015	0.00203645
XLOC_082945	XLOC_082945	LIM and senescent cell antigen-like-containing domain protein 1	JH375150.1:799-3158	mock	siCELF1	2.61382	1.37807	-0.923513	0.527224	-1.89673	0.00265	0.0232676
XLOC_011907	XLOC_011907	-	1:100377581-100378827	mock	siCELF1	762.575	402.066	-0.923447	0.527248	-1.89664	5e-05	0.00076141
XLOC_045940	XLOC_045940	-	28:2967043-2970428	mock	siCELF1	1.36837	0.721601	-0.923183	0.527344	-1.89629	5e-05	0.00076141
XLOC_040851	XLOC_040851	APITD1	21:3730259-3733060	mock	siCELF1	13.9144	7.33867	-0.922986	0.527416	-1.89604	5e-05	0.00076141
XLOC_087709	XLOC_087709	GADD45	Z:43589018-43592114	mock	siCELF1	4.12395	2.17531	-0.922805	0.527482	-1.8958	5e-05	0.00076141
XLOC_071121	XLOC_071121	BARD1	7:4154099-4197932	mock	siCELF1	9.20756	4.85879	-0.922223	0.527695	-1.89503	5e-05	0.00076141
XLOC_020470	XLOC_020470	CHDH	12:7040079-7220366	mock	siCELF1	6.41639	3.38683	-0.921824	0.527841	-1.89451	5e-05	0.00076141
XLOC_053634	XLOC_053634	UBE2J1	3:75090616-75115306	mock	siCELF1	5.924	3.12722	-0.921692	0.52789	-1.89434	0.0001	0.00142184
XLOC_061739	XLOC_061739	ENSGALG00000026970	5:1592826-1594156	mock	siCELF1	283.088	149.488	-0.921224	0.528061	-1.89372	5e-05	0.00076141
XLOC_083667	XLOC_083667	ENSGALG00000027798	JH375501.1:5696-7027	mock	siCELF1	37.3852	19.7422	-0.921183	0.528076	-1.89367	5e-05	0.00076141
XLOC_023475	XLOC_023475	RPL3L	14:6122543-6129901	mock	siCELF1	0.979603	0.517319	-0.921144	0.52809	-1.89362	5e-05	0.00076141
XLOC_036759	XLOC_036759	IRX2	2:86624613-86631727	mock	siCELF1	0.554826	0.293017	-0.921049	0.528125	-1.89349	5e-05	0.00076141
XLOC_037163	XLOC_037163	APCDD1	2:98186394-98216823	mock	siCELF1	1.6008	0.845535	-0.920861	0.528194	-1.89324	5e-05	0.00076141
XLOC_029703	XLOC_029703	-	2:33738768-33741234	mock	siCELF1	0.453833	0.239719	-0.920819	0.528209	-1.89319	0.0011	0.0113417
XLOC_085554	XLOC_085554	LRFN3	JH376309.1:6866-24803	mock	siCELF1	8.90807	4.70554	-0.920752	0.528234	-1.8931	5e-05	0.00076141
XLOC_056545	XLOC_056545	RCHY1	4:34042647-34056448	mock	siCELF1	127.834	67.5463	-0.92032	0.528392	-1.89254	5e-05	0.00076141
XLOC_053779	XLOC_053779	HTR1B	3:79492142-79495596	mock	siCELF1	7.97572	4.21483	-0.92014	0.528458	-1.8923	5e-05	0.00076141
XLOC_071709	XLOC_071709	TBR1	7:20868506-20872756	mock	siCELF1	0.287544	0.152061	-0.919133	0.528827	-1.89098	0.0004	0.00477413
XLOC_012906	XLOC_012906	Putative uncharacterized protein ART2	1:123274184-123274384	mock	siCELF1	333.854	176.634	-0.918458	0.529074	-1.89009	5e-05	0.00076141
XLOC_036841	XLOC_036841	FAM65B	2:90153585-90211186	mock	siCELF1	1.24173	0.657043	-0.918292	0.529135	-1.88988	0.00375	0.0308136
XLOC_084098	XLOC_084098	Rho guanine nucleotide exchange factor 1	JH375639.1:117-1219	mock	siCELF1	11.514	6.09283	-0.918209	0.529166	-1.88977	5e-05	0.00076141
XLOC_007062	XLOC_007062	Serine-rich and transmembrane domain-containing protein 1	1:171760923-171775668	mock	siCELF1	1.24243	0.657486	-0.918128	0.529195	-1.88966	5e-05	0.00076141
XLOC_015926	XLOC_015926	ZP3	10:2131851-2135216	mock	siCELF1	0.629953	0.333427	-0.917874	0.529288	-1.88933	5e-05	0.00076141
XLOC_043455	XLOC_043455	Protein S100-A4	25:723160-725023	mock	siCELF1	0.764757	0.40494	-0.917294	0.529501	-1.88857	0.0002	0.0026217
XLOC_073238	XLOC_073238	RAD54L	8:20471190-20498624	mock	siCELF1	3.11862	1.65137	-0.917246	0.529519	-1.88851	5e-05	0.00076141
XLOC_006854	XLOC_006854	ITM2B	1:168013200-168039517	mock	siCELF1	355.983	188.639	-0.916179	0.529911	-1.88711	5e-05	0.00076141
XLOC_073546	XLOC_073546	VAV3	8:987128-1134223	mock	siCELF1	2.3663	1.25395	-0.91616	0.529918	-1.88709	5e-05	0.00076141
XLOC_059506	XLOC_059506	MFAP3L	4:24743866-24752190	mock	siCELF1	0.300371	0.159192	-0.915982	0.529983	-1.88685	0.00015	0.00203645
XLOC_003097	XLOC_003097	-	1:76658489-76661678	mock	siCELF1	83.6926	44.3563	-0.91596	0.529991	-1.88682	5e-05	0.00076141
XLOC_088467	XLOC_088467	XPA	Z:70555411-70562048	mock	siCELF1	72.104	38.2187	-0.915799	0.53005	-1.88661	5e-05	0.00076141
XLOC_059760	XLOC_059760	-	4:33410273-33415625	mock	siCELF1	0.440089	0.233275	-0.915765	0.530063	-1.88657	0.0064	0.0477047
XLOC_076016	XLOC_076016	ENSGALG00000006724	9:2471829-2897880	mock	siCELF1	43.2425	22.93	-0.915211	0.530266	-1.88584	5e-05	0.00076141
XLOC_015980	XLOC_015980	WDR61	10:3229279-3243990	mock	siCELF1	44.8716	23.7967	-0.91504	0.530329	-1.88562	5e-05	0.00076141
XLOC_065301	XLOC_065301	OIP5	5:23854813-23880381	mock	siCELF1	15.3821	8.15806	-0.914956	0.53036	-1.88551	0.0066	0.0488294
XLOC_073790	XLOC_073790	QSOX1	8:5967362-5973719	mock	siCELF1	78.7424	41.7716	-0.914619	0.530484	-1.88507	5e-05	0.00076141
XLOC_088954	XLOC_088954	CA9	Z:9084929-9095440	mock	siCELF1	25.3637	13.4569	-0.914419	0.530557	-1.88481	5e-05	0.00076141
XLOC_016659	XLOC_016659	MEGF11	10:17662434-17920756	mock	siCELF1	0.63651	0.337751	-0.914221	0.53063	-1.88455	5e-05	0.00076141
XLOC_047184	XLOC_047184	-	3:27057972-27113360	mock	siCELF1	15.6172	8.29021	-0.913657	0.530838	-1.88381	5e-05	0.00076141
XLOC_070475	XLOC_070475	Tensin	7:22108371-22150375	mock	siCELF1	65.7787	39.2115	-0.913615	0.530853	-1.88376	5e-05	0.00076141
XLOC_007798	XLOC_007798	ENSGALG00000017493	1:193361923-193365213	mock	siCELF1	5.49898	2.91919	-0.913595	0.530861	-1.88373	5e-05	0.00076141
XLOC_078995	XLOC_078995	Proline-, glutamic acid- and leucine-rich protein 1	AADN03014919.1:0-1091	mock	siCELF1	159.702	84.7828	-0.913537	0.530882	-1.88366	0.0028	0.0243089
XLOC_019312	XLOC_019312	-	11:18826418-18829285	mock	siCELF1	1.50989	0.801711	-0.913291	0.530972	-1.88334	5e-05	0.00076141
XLOC_047629	XLOC_047629	ENSGALG00000011008	3:38132456-38174718	mock	siCELF1	0.733606	0.389533	-0.91326	0.530984	-1.8833	0.00045	0.00528439
XLOC_069162	XLOC_069162	MXI1	6:25366715-25410992	mock	siCELF1	7.51102	3.99107	-0.912235	0.531361	-1.88196	5e-05	0.00076141
XLOC_037232	XLOC_037232	-	2:100733037-100742907	mock	siCELF1	0.748198	0.397648	-0.911931	0.531473	-1.88156	0.00075	0.00821311
XLOC_077544	XLOC_077544	-	AADN03010828.1:1961-6647	mock	siCELF1	0.276805	0.14713	-0.911778	0.53153	-1.88136	5e-05	0.00076141
XLOC_039014	XLOC_039014	AGO2	2:145227360-145282981	mock	siCELF1	19.4417	10.3352	-0.911591	0.531599	-1.88112	0.0052	0.0404164
XLOC_019576	XLOC_019576	N-acetyltransferase 6	12:3234118-3234925	mock	siCELF1	1.54424	0.82096	-0.911513	0.531627	-1.88102	0.0004	0.00477413
XLOC_045237	XLOC_045237	KRT14	27:4500720-4644336	mock	siCELF1	60.278	32.0456	-0.911507	0.531629	-1.88101	0.00585	0.0442498
XLOC_077546	XLOC_077546	-	AADN03010828.1:1961-6647	mock	siCELF1	0.234174	0.124496	-0.911484	0.531638	-1.88098	5e-05	0.00076141
XLOC_083693	XLOC_083693	BRISC and BRCA1-A complex member 1	JH375512.1:5794-7529	mock	siCELF1	44.596	23.7121	-0.911293	0.531708	-1.88073	5e-05	0.00076141
XLOC_029162	XLOC_029162	MKX	2:15606687-15649798	mock	siCELF1	15.4517	8.21796	-0.910915	0.531848	-1.88024	5e-05	0.00076141
XLOC_022952	XLOC_022952	SPSB3	14:13206742-13214081	mock	siCELF1	10.7032	5.69437	-0.910433	0.532025	-1.87961	5e-05	0.00076141
XLOC_024442	XLOC_024442	C15H12orf49	15:11434072-11439615	mock	siCELF1	28.2233	15.0192	-0.91008	0.532156	-1.87915	5e-05	0.00076141
XLOC_077363	XLOC_077363	-	AADN03010460.1:157-524	mock	siCELF1	20.4839	10.903	-0.909771	0.53227	-1.87875	5e-05	0.00076141
XLOC_019678	XLOC_019678	BICD2	12:6800866-6887151	mock	siCELF1	6.82995	3.63621	-0.909442	0.532391	-1.87832	5e-05	0.00076141
XLOC_063466	XLOC_063466	-	5:40140433-40143343	mock	siCELF1	0.282811	0.150572	-0.90938	0.532414	-1.87824	5e-05	0.00076141
XLOC_020089	XLOC_020089	PLXND1	12:19509049-19577693	mock	siCELF1	5.33629	2.84157	-0.90915	0.532499	-1.87794	5e-05	0.00076141
XLOC_069668	XLOC_069668	NCKAP1	7:2220470-2320075	mock	siCELF1	138.447	73.7342	-0.908931	0.53258	-1.87765	5e-05	0.00076141
XLOC_020861	XLOC_020861	RAD18	12:19282100-19316363	mock	siCELF1	13.9259	7.41672	-0.90892	0.532584	-1.87764	5e-05	0.00076141
XLOC_054845	XLOC_054845	NRBP1	3:104059885-104109075	mock	siCELF1	34.3695	18.3073	-0.908708	0.532662	-1.87736	5e-05	0.00076141
XLOC_001306	XLOC_001306	TRHDE	1:36575876-36799322	mock	siCELF1	3.67451	1.95753	-0.908513	0.532734	-1.87711	5e-05	0.00076141
XLOC_050198	XLOC_050198	Growth/differentiation factor 7	3:101601371-101608254	mock	siCELF1	0.87899	0.468278	-0.908482	0.532745	-1.87707	5e-05	0.00076141
XLOC_071781	XLOC_071781	CDK5R2	7:21863273-21864221	mock	siCELF1	0.470324	0.250564	-0.908477	0.532747	-1.87706	0.0024	0.021447
XLOC_042589	XLOC_042589	Exostosin-1b	23:3178361-3182877	mock	siCELF1	1.50266	0.800553	-0.908454	0.532756	-1.87703	5e-05	0.00076141
XLOC_036818	XLOC_036818	SEC61B	2:89701048-89705414	mock	siCELF1	352.969	188.059	-0.908354	0.532793	-1.8769	5e-05	0.00076141
XLOC_020046	XLOC_020046	-	12:18576834-18580150	mock	siCELF1	3.45035	1.83859	-0.908141	0.532871	-1.87663	0.00065	0.00727558
XLOC_040287	XLOC_040287	GGA.48214	20:10266779-10268205	mock	siCELF1	13.6455	7.27149	-0.908107	0.532884	-1.87658	5e-05	0.00076141
XLOC_080886	XLOC_080886	SRSF protein kinase 3	AADN03020833.1:648-959	mock	siCELF1	5.6111	2.99052	-0.907889	0.532964	-1.8763	0.00035	0.00425161
XLOC_069965	XLOC_069965	MOBKL3	7:9738858-9778093	mock	siCELF1	60.5024	32.2496	-0.90771	0.533031	-1.87607	5e-05	0.00076141
XLOC_078870	XLOC_078870	ALpha-1-syntrophin	AADN03014543.1:0-990	mock	siCELF1	1.19488	0.637261	-0.90691	0.533326	-1.87503	0.0023	0.0206929
XLOC_075795	XLOC_075795	P2RY1	9:22831461-22835332	mock	siCELF1	4.91919	2.62419	-0.906549	0.53346	-1.87456	5e-05	0.00076141
XLOC_022170	XLOC_022170	AFF4	13:16456853-16511261	mock	siCELF1	22.0786	11.7787	-0.906467	0.53349	-1.87445	5e-05	0.00076141
XLOC_071492	XLOC_071492	UBE2E3	7:14019119-14074120	mock	siCELF1	32.6801	17.4409	-0.905941	0.533684	-1.87377	5e-05	0.00076141
XLOC_071590	XLOC_071590	CDCA7	7:16830039-16838026	mock	siCELF1	12.5978	6.72511	-0.905547	0.53383	-1.87325	5e-05	0.00076141
XLOC_046989	XLOC_046989	-	3:21654424-21657063	mock	siCELF1	0.263563	0.140704	-0.905478	0.533856	-1.87317	0.00065	0.00727558
XLOC_031283	XLOC_031283	SRD5A1	2:79730014-79746838	mock	siCELF1	1.09858	0.586489	-0.905468	0.533859	-1.87315	5e-05	0.00076141
XLOC_021521	XLOC_021521	AFF4	13:16456853-16511261	mock	siCELF1	12.475	6.66088	-0.90525	0.53394	-1.87287	5e-05	0.00076141
XLOC_058200	XLOC_058200	CTBP1	4:84194206-84328885	mock	siCELF1	165.238	88.2276	-0.905247	0.533941	-1.87287	5e-05	0.00076141
XLOC_063825	XLOC_063825	RCOR1	5:49626545-49669367	mock	siCELF1	39.7509	21.2281	-0.905014	0.534028	-1.87256	5e-05	0.00076141
XLOC_058551	XLOC_058551	ENSGALG00000004169	4:1273807-1311553	mock	siCELF1	31.9403	18.1535	-0.904989	0.534037	-1.87253	5e-05	0.00076141
XLOC_026612	XLOC_026612	ADAP2	18:6613732-6620790	mock	siCELF1	0.610852	0.326232	-0.904922	0.534062	-1.87244	5e-05	0.00076141
XLOC_011497	XLOC_011497	KIAA1524	1:86946002-86980110	mock	siCELF1	10.5435	5.63091	-0.904912	0.534065	-1.87243	5e-05	0.00076141
XLOC_063705	XLOC_063705	VRK1	5:45876529-45911501	mock	siCELF1	9.89923	5.28684	-0.904912	0.534065	-1.87243	5e-05	0.00076141
XLOC_087637	XLOC_087637	ENSGALG00000029073	Z:42175187-42200824	mock	siCELF1	4.52014	2.41452	-0.90463	0.53417	-1.87206	0.00015	0.00203645
XLOC_082933	XLOC_082933	ENSGALG00000026611	AADN03027099.1:36-5104	mock	siCELF1	1.73127	0.924822	-0.904581	0.534188	-1.872	5e-05	0.00076141
XLOC_019872	XLOC_019872	CRELD1	12:11477364-11490436	mock	siCELF1	56.3617	30.1345	-0.9033	0.534662	-1.87034	5e-05	0.00076141
XLOC_029857	XLOC_029857	-	2:39522720-39533262	mock	siCELF1	0.430939	0.23041	-0.90328	0.53467	-1.87031	5e-05	0.00076141
XLOC_001783	XLOC_001783	CENPM	1:49318300-49324307	mock	siCELF1	13.1369	7.02505	-0.903044	0.534757	-1.87001	5e-05	0.00076141
XLOC_081316	XLOC_081316	-	AADN03022104.1:667-1033	mock	siCELF1	9.00739	4.81763	-0.902785	0.534853	-1.86967	0.00195	0.0181971
XLOC_045309	XLOC_045309	BRCA1	27:5149866-5171104	mock	siCELF1	8.13921	4.35454	-0.90237	0.535007	-1.86913	5e-05	0.00076141
XLOC_049274	XLOC_049274	-	3:80451985-80472001	mock	siCELF1	0.763352	0.408423	-0.902285	0.535039	-1.86902	5e-05	0.00076141
XLOC_058948	XLOC_058948	-	4:11074207-11081312	mock	siCELF1	0.226841	0.121383	-0.902113	0.535102	-1.8688	5e-05	0.00076141
XLOC_090560	XLOC_090560	COX7C	Z:61056235-61062885	mock	siCELF1	488.178	261.24	-0.902029	0.535134	-1.86869	5e-05	0.00076141
XLOC_086887	XLOC_086887	GP130	Z:16839990-16919774	mock	siCELF1	3.22547	1.6701	-0.90198	0.535152	-1.86863	0.00165	0.0159206
XLOC_000204	XLOC_000204	SEC61A2	1:6167426-6183132	mock	siCELF1	41.1047	21.9998	-0.90181	0.535215	-1.86841	5e-05	0.00076141
XLOC_017820	XLOC_017820	RCCD1	10:19552514-19571020	mock	siCELF1	6.58312	3.52355	-0.901742	0.53524	-1.86832	0.0003	0.00372281
XLOC_022880	XLOC_022880	AXIN1	14:12146182-12231171	mock	siCELF1	7.8542	4.20408	-0.901674	0.535265	-1.86823	5e-05	0.00076141
XLOC_044872	XLOC_044872	CDC6	27:4391930-4396105	mock	siCELF1	14.3693	7.6918	-0.901597	0.535294	-1.86813	5e-05	0.00076141
XLOC_025867	XLOC_025867	RGS3	17:1365414-1417184	mock	siCELF1	28.4245	15.2187	-0.901287	0.535409	-1.86773	5e-05	0.00076141
XLOC_039118	XLOC_039118	EPB41L1	20:157991-228687	mock	siCELF1	28.6657	15.3499	-0.901095	0.53548	-1.86748	5e-05	0.00076141
XLOC_040213	XLOC_040213	CHRNA4	20:9218844-9237447	mock	siCELF1	0.7448	0.398827	-0.901089	0.535482	-1.86748	5e-05	0.00076141
XLOC_044028	XLOC_044028	ATP5F1	26:3157145-3161840	mock	siCELF1	147.725	79.1387	-0.90046	0.535716	-1.86666	5e-05	0.00076141
XLOC_072498	XLOC_072498	SELE	8:5096825-5104124	mock	siCELF1	2.57971	1.38207	-0.900381	0.535745	-1.86656	5e-05	0.00076141
XLOC_089120	XLOC_089120	MOCS2	Z:15790387-15799239	mock	siCELF1	36.1206	19.3522	-0.900328	0.535765	-1.86649	5e-05	0.00076141
XLOC_028226	XLOC_028226	CENPV	19:6575680-6578835	mock	siCELF1	25.8615	13.859	-0.899987	0.535892	-1.86605	5e-05	0.00076141
XLOC_073122	XLOC_073122	TIE1	8:18559809-18576864	mock	siCELF1	1.82843	0.980199	-0.899455	0.536089	-1.86536	5e-05	0.00076141
XLOC_010603	XLOC_010603	A4GALT	1:68485115-68503158	mock	siCELF1	3.56338	1.91047	-0.899321	0.536139	-1.86519	5e-05	0.00076141
XLOC_002017	XLOC_002017	CKAP4	1:53861782-53873170	mock	siCELF1	510.246	273.68	-0.898705	0.536368	-1.86439	5e-05	0.00076141
XLOC_019843	XLOC_019843	XPC	12:10776978-10789696	mock	siCELF1	20.8638	11.1924	-0.898485	0.53645	-1.86411	0.00185	0.0174388
XLOC_020838	XLOC_020838	-	12:18576834-18580150	mock	siCELF1	1.12035	0.601071	-0.898343	0.536503	-1.86392	5e-05	0.00076141
XLOC_067251	XLOC_067251	SLC29A3	6:11363558-11370875	mock	siCELF1	2.39212	1.28342	-0.898291	0.536522	-1.86386	5e-05	0.00076141
XLOC_006599	XLOC_006599	DIAPH3	1:161696547-161938237	mock	siCELF1	15.5273	8.33131	-0.898192	0.536559	-1.86373	5e-05	0.00076141
XLOC_033391	XLOC_033391	-	2:138461611-138466341	mock	siCELF1	0.352352	0.189121	-0.89771	0.536738	-1.86311	0.00235	0.0210799
XLOC_074850	XLOC_074850	A4GNT	9:3597603-3612439	mock	siCELF1	0.516504	0.277241	-0.897641	0.536764	-1.86302	5e-05	0.00076141
XLOC_029892	XLOC_029892	CMTM7	2:40982491-41010218	mock	siCELF1	61.3932	32.9628	-0.897241	0.536913	-1.8625	5e-05	0.00076141
XLOC_068131	XLOC_068131	-	6:31492756-31492838	mock	siCELF1	896.845	481.647	-0.896883	0.537046	-1.86204	0.0005	0.00579454
XLOC_018038	XLOC_018038	-	11:3663984-3679724	mock	siCELF1	0.640604	0.344102	-0.896596	0.537153	-1.86167	5e-05	0.00076141
XLOC_051771	XLOC_051771	-	3:27057972-27113360	mock	siCELF1	45.5699	24.4787	-0.896554	0.537168	-1.86161	0.00305	0.02604
XLOC_048474	XLOC_048474	-	3:56637773-56638761	mock	siCELF1	0.442205	0.237613	-0.896105	0.537335	-1.86103	0.00605	0.0455343
XLOC_030005	XLOC_030005	Transmembrane protein 158	2:43614532-43615820	mock	siCELF1	22.7971	12.2502	-0.896047	0.537357	-1.86096	5e-05	0.00076141
XLOC_043870	XLOC_043870	-	26:1116950-1117249	mock	siCELF1	49.3582	26.5261	-0.895879	0.53742	-1.86074	5e-05	0.00076141
XLOC_033598	XLOC_033598	SLURP1	2:147883993-147890790	mock	siCELF1	0.152099	0.0817654	-0.895452	0.537579	-1.86019	0.0027	0.023567
XLOC_018817	XLOC_018817	CYLD	11:5633157-5658965	mock	siCELF1	4.76374	2.56137	-0.89518	0.53768	-1.85984	5e-05	0.00076141
XLOC_043867	XLOC_043867	UBE2T	26:1081067-1087325	mock	siCELF1	43.4012	23.3417	-0.894828	0.537811	-1.85939	5e-05	0.00076141
XLOC_025414	XLOC_025414	-	17:4353701-4353787	mock	siCELF1	5920.92	3184.73	-0.89465	0.537878	-1.85916	5e-05	0.00076141
XLOC_021238	XLOC_021238	ENSGALG00000029109	13:9509317-9527749	mock	siCELF1	4.41492	2.37503	-0.894438	0.537957	-1.85889	0.0046	0.0365917
XLOC_058365	XLOC_058365	ATRN	4:88729809-88843330	mock	siCELF1	63.2785	33.4765	-0.893752	0.538213	-1.858	5e-05	0.00076141
XLOC_033769	XLOC_033769	HHATL	2:2013116-2027622	mock	siCELF1	0.905507	0.487408	-0.893595	0.538271	-1.8578	5e-05	0.00076141
XLOC_019162	XLOC_019162	MPHOSPH6	11:15265824-15273456	mock	siCELF1	38.5408	20.7458	-0.89357	0.53828	-1.85777	5e-05	0.00076141
XLOC_012056	XLOC_012056	MIS18A	1:104204766-104210795	mock	siCELF1	26.2176	14.113	-0.893509	0.538303	-1.85769	5e-05	0.00076141
XLOC_074846	XLOC_074846	CEP63	9:3168007-3185852	mock	siCELF1	5.01376	2.69904	-0.893446	0.538327	-1.85761	5e-05	0.00076141
XLOC_055843	XLOC_055843	TBC1D8B	4:17337717-17364674	mock	siCELF1	14.1781	7.63257	-0.893424	0.538335	-1.85758	5e-05	0.00076141
XLOC_069712	XLOC_069712	-	7:4386828-4392641	mock	siCELF1	0.356315	0.191859	-0.893104	0.538454	-1.85717	0.0005	0.00579454
XLOC_045973	XLOC_045973	RFXANK	28:3333866-3351021	mock	siCELF1	13.2519	7.13579	-0.893059	0.538471	-1.85711	5e-05	0.00076141
XLOC_070911	XLOC_070911	-	7:35803188-35803750	mock	siCELF1	1.24322	0.669454	-0.893023	0.538485	-1.85706	0.0028	0.0243089
XLOC_077978	XLOC_077978	E3 SUMO-protein ligase RanBP2	AADN03011911.1:391-921	mock	siCELF1	1.65716	0.892583	-0.892657	0.538621	-1.85659	0.0004	0.00477413
XLOC_041197	XLOC_041197	MMP23B	21:2016362-2039891	mock	siCELF1	29.19	15.7231	-0.89259	0.538646	-1.85651	5e-05	0.00076141
XLOC_074978	XLOC_074978	MRPS22	9:5359653-5364543	mock	siCELF1	35.666	19.2125	-0.892501	0.538679	-1.85639	5e-05	0.00076141
XLOC_039584	XLOC_039584	UBE2C	20:10853788-10854730	mock	siCELF1	134.191	72.2999	-0.892222	0.538784	-1.85603	5e-05	0.00076141
XLOC_064609	XLOC_064609	CYB5R2	5:6774140-6856264	mock	siCELF1	12.2145	6.58097	-0.892219	0.538785	-1.85603	5e-05	0.00076141
XLOC_020458	XLOC_020458	BICD2	12:6800866-6887151	mock	siCELF1	82.1766	44.2824	-0.891995	0.538868	-1.85574	5e-05	0.00076141
XLOC_061710	XLOC_061710	C5H15orf23	5:792318-797351	mock	siCELF1	33.1219	17.8487	-0.891964	0.53888	-1.8557	5e-05	0.00076141
XLOC_071240	XLOC_071240	PCBP3	7:6686735-6734801	mock	siCELF1	1.1819	0.636945	-0.891862	0.538918	-1.85557	0.0006	0.00679415
XLOC_063654	XLOC_063654	-	5:43651335-43652042	mock	siCELF1	0.674547	0.363529	-0.891846	0.538924	-1.85555	0.00645	0.0479752
XLOC_071320	XLOC_071320	SATB2	7:10290249-10495774	mock	siCELF1	0.900191	0.485152	-0.891795	0.538943	-1.85548	5e-05	0.00076141
XLOC_006895	XLOC_006895	-	1:168680255-168699491	mock	siCELF1	0.373312	0.201203	-0.891727	0.538969	-1.8554	5e-05	0.00076141
XLOC_062394	XLOC_062394	SLC43A3	5:16312072-16331683	mock	siCELF1	37.6385	20.288	-0.891583	0.539022	-1.85521	5e-05	0.00076141
XLOC_039501	XLOC_039501	ENSGALG00000006013	20:9800880-9833826	mock	siCELF1	19.0204	10.2527	-0.891553	0.539034	-1.85517	5e-05	0.00076141
XLOC_030102	XLOC_030102	HERPUD2	2:47596635-47615449	mock	siCELF1	39.0958	21.0853	-0.890776	0.539324	-1.85417	5e-05	0.00076141
XLOC_074565	XLOC_074565	Multiple PDZ domain protein	8:26221443-26362659	mock	siCELF1	1.19459	0.644294	-0.890724	0.539343	-1.85411	0.0005	0.00579454
XLOC_082415	XLOC_082415	-	AADN03025528.1:43-3224	mock	siCELF1	0.2443	0.131826	-0.890016	0.539608	-1.8532	0.00015	0.00203645
XLOC_073754	XLOC_073754	NUF2	8:5439099-5450987	mock	siCELF1	30.2787	16.339	-0.889988	0.539619	-1.85316	5e-05	0.00076141
XLOC_023885	XLOC_023885	-	15:399782-401812	mock	siCELF1	0.274374	0.148062	-0.889939	0.539637	-1.8531	0.00225	0.0203141
XLOC_081668	XLOC_081668	-	AADN03023058.1:3554-5112	mock	siCELF1	0.322012	0.173838	-0.88937	0.53985	-1.85237	0.00105	0.010915
XLOC_079810	XLOC_079810	Cornifin-B	AADN03017605.1:0-1435	mock	siCELF1	1.47018	0.793997	-0.888785	0.540069	-1.85162	5e-05	0.00076141
XLOC_051772	XLOC_051772	-	3:27057972-27113360	mock	siCELF1	11.9722	6.46679	-0.888569	0.54015	-1.85134	5e-05	0.00076141
XLOC_043228	XLOC_043228	TMEM136	24:3777925-3781929	mock	siCELF1	1.25144	0.676006	-0.888486	0.540181	-1.85123	5e-05	0.00076141
XLOC_000211	XLOC_000211	ENSGALG00000005870	1:6582222-6616681	mock	siCELF1	3.91737	2.1162	-0.888411	0.540209	-1.85114	5e-05	0.00076141
XLOC_078883	XLOC_078883	EMILIN-1	AADN03014610.1:28-1137	mock	siCELF1	67.5317	36.4825	-0.888359	0.540228	-1.85107	5e-05	0.00076141
XLOC_017176	XLOC_017176	UNC13C	10:7641037-7759221	mock	siCELF1	0.813126	0.439276	-0.88835	0.540232	-1.85106	5e-05	0.00076141
XLOC_007575	XLOC_007575	-	1:184724907-184725911	mock	siCELF1	0.461901	0.24954	-0.888314	0.540245	-1.85101	0.0027	0.023567
XLOC_041213	XLOC_041213	TMEM240	21:2144569-2155118	mock	siCELF1	0.189399	0.102331	-0.888181	0.540295	-1.85084	0.00075	0.00821311
XLOC_059649	XLOC_059649	INPP4B	4:29544233-29726494	mock	siCELF1	1.45753	0.787583	-0.888018	0.540356	-1.85063	5e-05	0.00076141
XLOC_078290	XLOC_078290	Histone deacetylase 5	AADN03012771.1:0-1231	mock	siCELF1	38.657	20.8929	-0.887717	0.540469	-1.85025	0.0005	0.00579454
XLOC_077527	XLOC_077527	Histidine-rich glycoprotein	AADN03010815.1:1201-3356	mock	siCELF1	0.600468	0.324551	-0.887643	0.540496	-1.85015	0.00255	0.0225593
XLOC_089852	XLOC_089852	FRMD3	Z:39667817-39812156	mock	siCELF1	0.872443	0.471572	-0.887584	0.540519	-1.85008	5e-05	0.00076141
XLOC_080907	XLOC_080907	Elongator complex protein 5	AADN03020885.1:214-2103	mock	siCELF1	23.8222	12.878	-0.887397	0.540589	-1.84984	5e-05	0.00076141
XLOC_041769	XLOC_041769	GOLGA7	22:2584740-2588762	mock	siCELF1	79.1601	42.8142	-0.886684	0.540856	-1.84892	5e-05	0.00076141
XLOC_069686	XLOC_069686	LANCL1	7:2762910-2888435	mock	siCELF1	3.62399	1.96046	-0.886389	0.540966	-1.84854	5e-05	0.00076141
XLOC_049099	XLOC_049099	UBE2J1	3:75090616-75115306	mock	siCELF1	27.1016	14.6627	-0.886222	0.541029	-1.84833	5e-05	0.00076141
XLOC_037975	XLOC_037975	-	2:117437801-117438432	mock	siCELF1	4.4951	2.43199	-0.886216	0.541031	-1.84832	5e-05	0.00076141
XLOC_026745	XLOC_026745	ENSGALG00000027822	18:10136176-10139019	mock	siCELF1	10.5853	5.72776	-0.886016	0.541106	-1.84807	5e-05	0.00076141
XLOC_011128	XLOC_011128	-	1:77040479-77044778	mock	siCELF1	0.210612	0.113976	-0.885859	0.541165	-1.84786	5e-05	0.00076141
XLOC_069680	XLOC_069680	MAP2	7:2373041-2525374	mock	siCELF1	7.58557	4.03034	-0.885816	0.541181	-1.84781	5e-05	0.00076141
XLOC_027881	XLOC_027881	ENSGALG00000028649	19:168793-295292	mock	siCELF1	112.474	60.8725	-0.885729	0.541214	-1.8477	0.0008	0.00866734
XLOC_002735	XLOC_002735	ENSGALG00000026896	1:72192982-72209968	mock	siCELF1	1.7501	0.947194	-0.885706	0.541223	-1.84767	5e-05	0.00076141
XLOC_076860	XLOC_076860	SMC4	9:21626304-21658535	mock	siCELF1	40.5104	21.9319	-0.885263	0.541389	-1.8471	5e-05	0.00076141
XLOC_012222	XLOC_012222	DSCAM	1:107601009-107978889	mock	siCELF1	0.352394	0.1908	-0.885131	0.541438	-1.84693	5e-05	0.00076141
XLOC_069835	XLOC_069835	CDERMO-1	7:6156462-6187005	mock	siCELF1	4.56974	2.47448	-0.884987	0.541492	-1.84675	5e-05	0.00076141
XLOC_039943	XLOC_039943	GSS	20:2976984-2984919	mock	siCELF1	11.4158	6.18164	-0.884969	0.541499	-1.84672	0.0001	0.00142184
XLOC_035284	XLOC_035284	Transmembrane protein 158	2:43614532-43615820	mock	siCELF1	20.6431	11.1847	-0.884132	0.541813	-1.84565	5e-05	0.00076141
XLOC_007517	XLOC_007517	Progesterone receptor	1:182429413-182430220	mock	siCELF1	0.636644	0.344964	-0.884042	0.541847	-1.84554	0.0021	0.0193553
XLOC_036159	XLOC_036159	-	2:67472218-67472591	mock	siCELF1	31.2103	16.9132	-0.883873	0.541911	-1.84532	5e-05	0.00076141
XLOC_013196	XLOC_013196	RP2	1:129557912-129575998	mock	siCELF1	40.9863	22.2119	-0.883811	0.541934	-1.84524	5e-05	0.00076141
XLOC_031768	XLOC_031768	FAM210A	2:96482751-96500437	mock	siCELF1	20.8788	11.3155	-0.883745	0.541959	-1.84516	5e-05	0.00076141
XLOC_053114	XLOC_053114	FABP7	3:60674293-60677648	mock	siCELF1	338.153	183.334	-0.883203	0.542162	-1.84447	5e-05	0.00076141
XLOC_029918	XLOC_029918	-	2:41322394-41373193	mock	siCELF1	0.288226	0.15632	-0.882703	0.54235	-1.84383	0.00115	0.0117781
XLOC_027750	XLOC_027750	-	19:7639436-7645212	mock	siCELF1	3.12586	1.69556	-0.882492	0.54243	-1.84356	5e-05	0.00076141
XLOC_033445	XLOC_033445	-	2:139337235-139418661	mock	siCELF1	17.6952	9.60003	-0.882249	0.542521	-1.84325	5e-05	0.00076141
XLOC_028069	XLOC_028069	SNORD49	19:5139535-5142324	mock	siCELF1	3.8533	2.09067	-0.882128	0.542567	-1.84309	0.0057	0.0433174
XLOC_072727	XLOC_072727	-	8:8627585-8629597	mock	siCELF1	0.311041	0.168803	-0.881767	0.542702	-1.84263	0.0024	0.021447
XLOC_066191	XLOC_066191	-	5:43651335-43652042	mock	siCELF1	0.762091	0.41363	-0.881622	0.542757	-1.84245	0.00245	0.021827
XLOC_021894	XLOC_021894	FGFR4	13:9595614-9599869	mock	siCELF1	9.80136	5.32127	-0.881211	0.542912	-1.84192	5e-05	0.00076141
XLOC_045241	XLOC_045241	LEPREL4	27:4674821-4690469	mock	siCELF1	93.3405	50.6799	-0.881089	0.542957	-1.84177	5e-05	0.00076141
XLOC_080955	XLOC_080955	-	AADN03021045.1:52-1711	mock	siCELF1	5.79836	3.14869	-0.880895	0.54303	-1.84152	5e-05	0.00076141
XLOC_054768	XLOC_054768	C3H2ORF43	3:101609617-101719052	mock	siCELF1	7.62978	4.14345	-0.880808	0.543063	-1.84141	5e-05	0.00076141
XLOC_026671	XLOC_026671	MAP2K6	18:8260525-8306597	mock	siCELF1	3.35901	1.82455	-0.880491	0.543183	-1.841	0.0002	0.0026217
XLOC_025993	XLOC_025993	TRUB2	17:4983050-4995062	mock	siCELF1	9.33588	5.07133	-0.880422	0.543209	-1.84091	0.0013	0.0130173
XLOC_078288	XLOC_078288	Histone deacetylase 5	AADN03012771.1:0-1231	mock	siCELF1	62.8906	34.1658	-0.880291	0.543258	-1.84075	5e-05	0.00076141
XLOC_042578	XLOC_042578	TMEM200B	23:2625498-2633821	mock	siCELF1	9.15098	4.97162	-0.88021	0.543288	-1.84064	5e-05	0.00076141
XLOC_024307	XLOC_024307	MLEC	15:9192267-9203825	mock	siCELF1	12.9008	7.00889	-0.880197	0.543293	-1.84063	5e-05	0.00076141
XLOC_089165	XLOC_089165	ESM1	Z:16485063-16493920	mock	siCELF1	0.223805	0.121594	-0.880168	0.543304	-1.84059	0.0001	0.00142184
XLOC_023648	XLOC_023648	ABAT	14:10055058-10100412	mock	siCELF1	6.91519	3.75719	-0.880114	0.543324	-1.84052	0.00085	0.00911648
XLOC_000140	XLOC_000140	IL2RA	1:3377231-3409024	mock	siCELF1	0.737613	0.400812	-0.879939	0.54339	-1.8403	0.00225	0.0203141
XLOC_056533	XLOC_056533	PLK4	4:33787851-33837410	mock	siCELF1	9.43049	5.12456	-0.879903	0.543404	-1.84025	5e-05	0.00076141
XLOC_085830	XLOC_085830	-	JH376413.1:1220-3812	mock	siCELF1	1.53146	0.832372	-0.879612	0.543514	-1.83988	5e-05	0.00076141
XLOC_066253	XLOC_066253	VRK1	5:45876529-45911501	mock	siCELF1	2.34354	1.27378	-0.879565	0.543531	-1.83982	0.0019	0.0178065
XLOC_035796	XLOC_035796	SALL3	2:57006998-57033616	mock	siCELF1	3.85937	2.09798	-0.879361	0.543608	-1.83956	5e-05	0.00076141
XLOC_025052	XLOC_025052	CABP7	15:11048377-11052377	mock	siCELF1	0.578272	0.314415	-0.879079	0.543714	-1.8392	0.0015	0.0146772
XLOC_053855	XLOC_053855	-	3:80451985-80472001	mock	siCELF1	1.20518	0.655742	-0.878049	0.544103	-1.83789	0.0001	0.00142184
XLOC_072972	XLOC_072972	SEP15	8:14843903-14865336	mock	siCELF1	166.966	90.8527	-0.877955	0.544138	-1.83777	5e-05	0.00076141
XLOC_039191	XLOC_039191	AHCY	20:1601527-1865036	mock	siCELF1	46.5536	25.3386	-0.877558	0.544288	-1.83726	5e-05	0.00076141
XLOC_079383	XLOC_079383	Sphingosine 1-phosphate receptor 2	AADN03016196.1:0-1085	mock	siCELF1	8.2691	4.50111	-0.877451	0.544328	-1.83713	5e-05	0.00076141
XLOC_032031	XLOC_032031	LAMA3	2:102780623-102893609	mock	siCELF1	8.87913	4.83342	-0.877373	0.544358	-1.83703	5e-05	0.00076141
XLOC_024935	XLOC_024935	MLEC	15:9192267-9203825	mock	siCELF1	44.0373	23.9761	-0.877129	0.54445	-1.83672	5e-05	0.00076141
XLOC_039440	XLOC_039440	NTSR1	20:8575270-8625508	mock	siCELF1	1.69896	0.925089	-0.876984	0.544505	-1.83653	5e-05	0.00076141
XLOC_054907	XLOC_054907	CENPO	3:105085781-105092472	mock	siCELF1	12.661	6.89639	-0.876484	0.544693	-1.8359	5e-05	0.00076141
XLOC_078074	XLOC_078074	Heterogeneous nuclear ribonucleoprotein U-like protein 2	AADN03012137.1:622-1573	mock	siCELF1	168.741	91.916	-0.876426	0.544715	-1.83582	5e-05	0.00076141
XLOC_077371	XLOC_077371	CCAAT/enhancer-binding protein ALpha	AADN03010471.1:0-380	mock	siCELF1	2.68215	1.46103	-0.876409	0.544722	-1.8358	0.00375	0.0308136
XLOC_048239	XLOC_048239	TMEM181	3:51320724-51354209	mock	siCELF1	5.65717	3.08192	-0.876248	0.544782	-1.8356	5e-05	0.00076141
XLOC_045335	XLOC_045335	-	28:674368-674915	mock	siCELF1	9.12587	4.97197	-0.876146	0.544821	-1.83547	5e-05	0.00076141
XLOC_037269	XLOC_037269	TYMS	2:101603490-101612231	mock	siCELF1	20.9567	11.4218	-0.875619	0.54502	-1.8348	5e-05	0.00076141
XLOC_041884	XLOC_041884	DOK2	22:1376625-1382020	mock	siCELF1	0.956037	0.521093	-0.875525	0.545055	-1.83468	0.006	0.0452202
XLOC_074457	XLOC_074457	-	8:22839973-22841925	mock	siCELF1	0.636722	0.347064	-0.875464	0.545079	-1.8346	5e-05	0.00076141
XLOC_003100	XLOC_003100	GPR162	1:76707977-76712482	mock	siCELF1	6.68714	3.64517	-0.875403	0.545102	-1.83452	5e-05	0.00076141
XLOC_059508	XLOC_059508	SH3RF1	4:24926505-25001259	mock	siCELF1	1.35183	0.737203	-0.874783	0.545336	-1.83373	0.0008	0.00866734
XLOC_071960	XLOC_071960	STEAP3	7:27904307-27925184	mock	siCELF1	8.23597	4.49145	-0.874757	0.545346	-1.8337	5e-05	0.00076141
XLOC_091026	XLOC_091026	MELK	Z:81804398-81827757	mock	siCELF1	4.42706	2.41443	-0.874668	0.545379	-1.83359	5e-05	0.00076141
XLOC_039214	XLOC_039214	-	20:2970158-2975699	mock	siCELF1	0.879175	0.479655	-0.874153	0.545574	-1.83293	5e-05	0.00076141
XLOC_080091	XLOC_080091	FCH domain only protein 1	AADN03018282.1:95-1486	mock	siCELF1	1.18599	0.64705	-0.874146	0.545577	-1.83292	0.0002	0.0026217
XLOC_043036	XLOC_043036	-	24:5640877-5652886	mock	siCELF1	0.410017	0.223838	-0.873227	0.545924	-1.83176	0.0001	0.00142184
XLOC_076964	XLOC_076964	-	9:23071891-23080471	mock	siCELF1	0.557362	0.30429	-0.873165	0.545948	-1.83168	5e-05	0.00076141
XLOC_017486	XLOC_017486	FAM174B	10:14036708-14055961	mock	siCELF1	17.1119	9.34255	-0.873114	0.545967	-1.83161	5e-05	0.00076141
XLOC_023824	XLOC_023824	ERI2	14:14913150-14927428	mock	siCELF1	1.48638	0.811569	-0.873019	0.546003	-1.83149	5e-05	0.00076141
XLOC_059424	XLOC_059424	FNIP2	4:21411896-21496063	mock	siCELF1	6.69526	3.65635	-0.872735	0.546111	-1.83113	5e-05	0.00076141
XLOC_075011	XLOC_075011	-	9:7432685-7434607	mock	siCELF1	5.69559	3.11043	-0.872733	0.546111	-1.83113	5e-05	0.00076141
XLOC_031797	XLOC_031797	SPIRE1	2:96957494-97083110	mock	siCELF1	5.2903	2.88922	-0.872668	0.546136	-1.83105	5e-05	0.00076141
XLOC_009378	XLOC_009378	KITLG	1:42860216-42916432	mock	siCELF1	4.53459	2.47655	-0.872641	0.546146	-1.83101	5e-05	0.00076141
XLOC_053778	XLOC_053778	-	3:79491340-79491809	mock	siCELF1	7.74533	4.23051	-0.872497	0.546201	-1.83083	0.0003	0.00372281
XLOC_073842	XLOC_073842	PAPPA2	8:6756097-6827450	mock	siCELF1	0.61757	0.337375	-0.872251	0.546294	-1.83052	5e-05	0.00076141
XLOC_073248	XLOC_073248	ENSGALG00000020688	8:20770884-20780775	mock	siCELF1	3.24032	1.77058	-0.871917	0.54642	-1.83009	5e-05	0.00076141
XLOC_052375	XLOC_052375	C6orf70	3:40444072-40468738	mock	siCELF1	2.47502	1.35266	-0.871639	0.546526	-1.82974	5e-05	0.00076141
XLOC_072679	XLOC_072679	TSEN15	8:7743151-7753054	mock	siCELF1	2.55649	1.39722	-0.871605	0.546538	-1.8297	5e-05	0.00076141
XLOC_039582	XLOC_039582	WFDC2	20:10829378-10840153	mock	siCELF1	1.4563	0.796363	-0.870809	0.54684	-1.82869	0.00015	0.00203645
XLOC_048110	XLOC_048110	MYCT1	3:48740607-48761978	mock	siCELF1	2.40003	1.31244	-0.870801	0.546843	-1.82868	0.00025	0.00317807
XLOC_038482	XLOC_038482	-	2:129233432-129237726	mock	siCELF1	0.854655	0.467465	-0.870484	0.546963	-1.82828	5e-05	0.00076141
XLOC_087460	XLOC_087460	KLF9	Z:34876961-34892567	mock	siCELF1	2.03939	1.11569	-0.870206	0.547069	-1.82792	5e-05	0.00076141
XLOC_037968	XLOC_037968	SBSPON	2:117328694-117361786	mock	siCELF1	4.99883	2.73512	-0.869986	0.547152	-1.82765	5e-05	0.00076141
XLOC_081817	XLOC_081817	-	AADN03023688.1:151-508	mock	siCELF1	18.4384	10.0907	-0.869689	0.547265	-1.82727	0.0001	0.00142184
XLOC_046036	XLOC_046036	KLF4	28:4146805-4149435	mock	siCELF1	17.5804	9.62246	-0.869489	0.547341	-1.82702	5e-05	0.00076141
XLOC_030707	XLOC_030707	TXNDC5	2:64443728-64487392	mock	siCELF1	95.2124	52.1323	-0.868971	0.547537	-1.82636	5e-05	0.00076141
XLOC_057512	XLOC_057512	SGCZ	4:63468797-63823895	mock	siCELF1	1.88615	1.03284	-0.868825	0.547593	-1.82617	5e-05	0.00076141
XLOC_046736	XLOC_046736	PARP1	3:16360688-16391192	mock	siCELF1	68.4627	37.4988	-0.868475	0.547726	-1.82573	5e-05	0.00076141
XLOC_045663	XLOC_045663	-	28:4219588-4224180	mock	siCELF1	1.25731	0.688786	-0.868218	0.547823	-1.82541	5e-05	0.00076141
XLOC_080046	XLOC_080046	HERV-R_7q21.2 provirus ancestrAL Env polyprotein	AADN03018149.1:41-1434	mock	siCELF1	0.379554	0.207974	-0.867904	0.547942	-1.82501	0.00375	0.0308136
XLOC_069785	XLOC_069785	CXCR7	7:4972580-4977587	mock	siCELF1	3.86424	2.11794	-0.867524	0.548087	-1.82453	0.00035	0.00425161
XLOC_045013	XLOC_045013	FZD2	27:1515525-1517127	mock	siCELF1	14.8603	8.1482	-0.866908	0.548321	-1.82375	5e-05	0.00076141
XLOC_046998	XLOC_046998	ENSGALG00000026359	3:22042097-22048970	mock	siCELF1	5.56963	3.05425	-0.866761	0.548377	-1.82356	5e-05	0.00076141
XLOC_030735	XLOC_030735	NRN1	2:65203623-65210310	mock	siCELF1	0.173261	0.0950357	-0.866407	0.548511	-1.82312	0.00245	0.021827
XLOC_006290	XLOC_006290	COMMD6	1:154256855-154265151	mock	siCELF1	16.1	8.83156	-0.866323	0.548543	-1.82301	5e-05	0.00076141
XLOC_028822	XLOC_028822	ESYT2	2:9463719-9534605	mock	siCELF1	21.3418	11.7071	-0.866293	0.548555	-1.82297	0.00015	0.00203645
XLOC_002624	XLOC_002624	A4GALT	1:68485115-68503158	mock	siCELF1	0.924876	0.507417	-0.866089	0.548632	-1.82272	5e-05	0.00076141
XLOC_045239	XLOC_045239	HAP1	27:4646948-4656156	mock	siCELF1	0.111955	0.0614234	-0.866053	0.548646	-1.82267	0.00525	0.0407146
XLOC_078818	XLOC_078818	OTUD5	AADN03014390.1:23-4048	mock	siCELF1	54.2946	29.7943	-0.865772	0.548753	-1.82231	5e-05	0.00076141
XLOC_045547	XLOC_045547	-	28:2967043-2970428	mock	siCELF1	1.60143	0.878823	-0.865719	0.548773	-1.82225	5e-05	0.00076141
XLOC_042715	XLOC_042715	RNF19B	23:5250278-5260132	mock	siCELF1	7.28735	3.99911	-0.865718	0.548773	-1.82225	5e-05	0.00076141
XLOC_073631	XLOC_073631	RGS5	8:3673352-3680425	mock	siCELF1	0.426788	0.234247	-0.865489	0.54886	-1.82196	5e-05	0.00076141
XLOC_073913	XLOC_073913	-	8:8185532-8196067	mock	siCELF1	1.23893	0.680015	-0.865452	0.548874	-1.82191	0.001	0.0104611
XLOC_044710	XLOC_044710	DDX42	27:2803636-2820051	mock	siCELF1	18.1833	9.98099	-0.865358	0.54891	-1.82179	5e-05	0.00076141
XLOC_046674	XLOC_046674	ENTPD6	3:15420590-15435350	mock	siCELF1	15.9509	8.75687	-0.865152	0.548989	-1.82153	5e-05	0.00076141
XLOC_004800	XLOC_004800	-	1:120185251-120191881	mock	siCELF1	0.207251	0.113817	-0.864663	0.549175	-1.82091	5e-05	0.00076141
XLOC_064108	XLOC_064108	ENSGALG00000012021	5:54833587-54849456	mock	siCELF1	2.9757	1.6344	-0.864467	0.549249	-1.82067	5e-05	0.00076141
XLOC_081399	XLOC_081399	Protein Dos	AADN03022314.1:8-1004	mock	siCELF1	9.60453	5.27691	-0.864022	0.549419	-1.82011	5e-05	0.00076141
XLOC_073958	XLOC_073958	-	8:9779024-9782320	mock	siCELF1	1.17332	0.644665	-0.863976	0.549436	-1.82005	0.0002	0.0026217
XLOC_068604	XLOC_068604	NPFF1	6:11086569-11093494	mock	siCELF1	4.24662	2.33359	-0.863768	0.549515	-1.81978	5e-05	0.00076141
XLOC_025525	XLOC_025525	LAMC3	17:6063755-6078732	mock	siCELF1	0.119439	0.0656456	-0.863509	0.549614	-1.81946	0.0001	0.00142184
XLOC_045719	XLOC_045719	CTXN1	28:410255-420242	mock	siCELF1	1.95151	1.07262	-0.863459	0.549633	-1.8194	0.00015	0.00203645
XLOC_076203	XLOC_076203	-	9:7432685-7434607	mock	siCELF1	5.7783	3.17596	-0.86345	0.549637	-1.81938	5e-05	0.00076141
XLOC_024776	XLOC_024776	TMEM119	15:6519691-6522447	mock	siCELF1	22.0253	12.11	-0.862967	0.549821	-1.81877	5e-05	0.00076141
XLOC_064409	XLOC_064409	RAD51A	5:950772-959195	mock	siCELF1	3.49196	1.92035	-0.862664	0.549936	-1.81839	0.00275	0.0239318
XLOC_067388	XLOC_067388	NDST2	6:15277609-15450064	mock	siCELF1	10.3588	5.69735	-0.862496	0.55	-1.81818	5e-05	0.00076141
XLOC_035112	XLOC_035112	-	2:39491684-39494854	mock	siCELF1	0.270439	0.148823	-0.861707	0.550301	-1.81719	0.00035	0.00425161
XLOC_083037	XLOC_083037	LOXL3	JH375171.1:140744-166287	mock	siCELF1	23.1099	12.7174	-0.861704	0.550302	-1.81718	5e-05	0.00076141
XLOC_039215	XLOC_039215	GSS	20:2976984-2984919	mock	siCELF1	75.4634	41.528	-0.861692	0.550307	-1.81717	5e-05	0.00076141
XLOC_057897	XLOC_057897	SEPSECS	4:73142030-73165468	mock	siCELF1	10.5634	5.81457	-0.861324	0.550447	-1.8167	5e-05	0.00076141
XLOC_021148	XLOC_021148	-	13:7844269-7848073	mock	siCELF1	0.173543	0.0955268	-0.861312	0.550452	-1.81669	0.0065	0.0482078
XLOC_080641	XLOC_080641	DNA replication licensing factor MCM7	AADN03019962.1:347-1201	mock	siCELF1	228.554	125.815	-0.861234	0.550482	-1.81659	0.00135	0.0134181
XLOC_047127	XLOC_047127	-	3:26234433-26249111	mock	siCELF1	0.884708	0.487146	-0.860847	0.550629	-1.8161	0.0017	0.0162667
XLOC_013266	XLOC_013266	INPP4A	1:131541825-131614039	mock	siCELF1	6.45437	3.55431	-0.860706	0.550683	-1.81593	5e-05	0.00076141
XLOC_027295	XLOC_027295	P4HB	18:10181307-10202043	mock	siCELF1	584.859	322.098	-0.86059	0.550727	-1.81578	5e-05	0.00076141
XLOC_032580	XLOC_032580	TERF1	2:117328694-117361786	mock	siCELF1	17.5445	9.66555	-0.860098	0.550915	-1.81516	5e-05	0.00076141
XLOC_088361	XLOC_088361	SUSD1	Z:65978328-66019180	mock	siCELF1	8.62675	4.75328	-0.859894	0.550993	-1.8149	5e-05	0.00076141
XLOC_018446	XLOC_018446	GINS2	11:17098226-17104020	mock	siCELF1	14.2821	7.86953	-0.85986	0.551006	-1.81486	5e-05	0.00076141
XLOC_067828	XLOC_067828	MXI1	6:25366715-25410992	mock	siCELF1	22.9457	12.6478	-0.859337	0.551206	-1.8142	5e-05	0.00076141
XLOC_083694	XLOC_083694	BRISC and BRCA1-A complex member 1	JH375512.1:7825-8425	mock	siCELF1	32.2723	17.793	-0.858989	0.551339	-1.81377	5e-05	0.00076141
XLOC_044830	XLOC_044830	CISD3	27:4006812-4007489	mock	siCELF1	33.4507	18.4449	-0.858816	0.551405	-1.81355	5e-05	0.00076141
XLOC_061669	XLOC_061669	TMEM258	5:247986-249858	mock	siCELF1	391.896	216.109	-0.858709	0.551446	-1.81341	5e-05	0.00076141
XLOC_050539	XLOC_050539	ENSGALG00000016723	3:109692510-109698484	mock	siCELF1	0.285963	0.157708	-0.858574	0.551497	-1.81325	5e-05	0.00076141
XLOC_027597	XLOC_027597	SARM1	19:5646034-5658413	mock	siCELF1	16.6111	9.16252	-0.858329	0.551591	-1.81294	5e-05	0.00076141
XLOC_077370	XLOC_077370	CCAAT/enhancer-binding protein ALpha	AADN03010471.1:0-380	mock	siCELF1	5.52916	3.05008	-0.858214	0.551635	-1.81279	0.00025	0.00317807
XLOC_081484	XLOC_081484	-	AADN03022585.1:115-1214	mock	siCELF1	1.87169	1.03267	-0.857963	0.551731	-1.81248	5e-05	0.00076141
XLOC_012908	XLOC_012908	-	1:123446869-123450968	mock	siCELF1	29.2305	16.1276	-0.857939	0.55174	-1.81245	5e-05	0.00076141
XLOC_010021	XLOC_010021	TXNRD1	1:54742739-54768918	mock	siCELF1	16.6918	9.21073	-0.857749	0.551813	-1.81221	5e-05	0.00076141
XLOC_055288	XLOC_055288	-	4:1966296-1968335	mock	siCELF1	0.207826	0.114691	-0.857619	0.551863	-1.81205	0.0029	0.0250355
XLOC_003259	XLOC_003259	-	1:79635769-79674588	mock	siCELF1	4.35297	2.4024	-0.857523	0.551899	-1.81192	0.0024	0.021447
XLOC_076202	XLOC_076202	PAX3	9:7357517-7422566	mock	siCELF1	0.453496	0.250288	-0.857504	0.551907	-1.8119	5e-05	0.00076141
XLOC_044018	XLOC_044018	G0S2	26:3082073-3082959	mock	siCELF1	273.719	151.076	-0.857426	0.551936	-1.8118	5e-05	0.00076141
XLOC_041793	XLOC_041793	NCAPH	22:2937086-2946849	mock	siCELF1	21.6337	11.9412	-0.857334	0.551972	-1.81169	5e-05	0.00076141
XLOC_080218	XLOC_080218	Ras GTPase-activating-like protein IQGAP3	AADN03018694.1:927-1157	mock	siCELF1	13.4367	7.41723	-0.857229	0.552012	-1.81156	0.0012	0.0122088
XLOC_061150	XLOC_061150	NCAPG	4:75480203-75503309	mock	siCELF1	12.9541	7.15354	-0.856676	0.552223	-1.81086	5e-05	0.00076141
XLOC_015373	XLOC_015373	Progesterone receptor	1:182429413-182430220	mock	siCELF1	0.922475	0.509552	-0.856281	0.552375	-1.81037	0.00445	0.0355667
XLOC_065353	XLOC_065353	VPS39	5:24844339-24890722	mock	siCELF1	6.43777	3.55617	-0.856236	0.552392	-1.81031	5e-05	0.00076141
XLOC_073277	XLOC_073277	OSBPL9	8:23019273-23095788	mock	siCELF1	12.16	6.71774	-0.856098	0.552445	-1.81014	0.00195	0.0181971
XLOC_065466	XLOC_065466	GALNTL1	5:27313855-27374361	mock	siCELF1	16.2357	8.97061	-0.855892	0.552524	-1.80988	5e-05	0.00076141
XLOC_078050	XLOC_078050	-	AADN03012106.1:30-1335	mock	siCELF1	6.59249	3.64266	-0.855833	0.552546	-1.8098	0.0019	0.0178065
XLOC_025604	XLOC_025604	-	17:7374903-7380873	mock	siCELF1	0.238998	0.132069	-0.855706	0.552595	-1.80964	5e-05	0.00076141
XLOC_077939	XLOC_077939	VALine--tRNA ligase	AADN03011755.1:125-1758	mock	siCELF1	7.65565	4.2311	-0.855491	0.552677	-1.80937	0.0004	0.00477413
XLOC_035354	XLOC_035354	STARD3NL	2:46622124-46642380	mock	siCELF1	13.4025	7.40816	-0.855313	0.552745	-1.80915	5e-05	0.00076141
XLOC_081579	XLOC_081579	Protoporphyrinogen oxidase	AADN03022820.1:0-118	mock	siCELF1	160.554	88.7491	-0.855254	0.552768	-1.80908	0.006	0.0452202
XLOC_075006	XLOC_075006	EPHA4	9:7053931-7201225	mock	siCELF1	5.96726	3.30115	-0.854099	0.553211	-1.80763	0.0002	0.0026217
XLOC_058642	XLOC_058642	MPP1	4:2104398-2118953	mock	siCELF1	92.5289	51.2005	-0.853745	0.553346	-1.80719	5e-05	0.00076141
XLOC_026147	XLOC_026147	GPSM1	17:7908615-7960027	mock	siCELF1	4.43273	2.45297	-0.853664	0.553378	-1.80708	5e-05	0.00076141
XLOC_055179	XLOC_055179	-	4:417097-425338	mock	siCELF1	0.193664	0.107185	-0.853449	0.55346	-1.80682	0.00075	0.00821311
XLOC_046698	XLOC_046698	GINS1	3:15743179-15762593	mock	siCELF1	7.99065	4.42327	-0.8532	0.553556	-1.8065	5e-05	0.00076141
XLOC_081819	XLOC_081819	-	AADN03023688.1:151-508	mock	siCELF1	60.1281	33.2895	-0.852971	0.553643	-1.80622	5e-05	0.00076141
XLOC_003567	XLOC_003567	TMPRSS7	1:87984700-88010363	mock	siCELF1	0.154467	0.0855256	-0.852871	0.553682	-1.80609	0.00315	0.0267606
XLOC_077504	XLOC_077504	PIK3R5	AADN03010810.1:0-9215	mock	siCELF1	0.351607	0.194715	-0.852603	0.553785	-1.80576	5e-05	0.00076141
XLOC_045817	XLOC_045817	NMRK2	28:1455326-1459014	mock	siCELF1	20.578	11.3962	-0.852552	0.553804	-1.80569	5e-05	0.00076141
XLOC_045258	XLOC_045258	ENSGALG00000023819	27:4833600-4836287	mock	siCELF1	348.137	192.8	-0.85255	0.553805	-1.80569	5e-05	0.00076141
XLOC_041421	XLOC_041421	CALcium/cALmodulin-dependent protein kinase II inhibitor 1	21:4882397-4884024	mock	siCELF1	1.5888	0.879964	-0.852423	0.553854	-1.80553	5e-05	0.00076141
XLOC_030456	XLOC_030456	-	2:56029540-56031738	mock	siCELF1	0.261794	0.145001	-0.85237	0.553874	-1.80546	0.00175	0.0166776
XLOC_082270	XLOC_082270	-	AADN03025071.1:0-1309	mock	siCELF1	1.05014	0.581677	-0.852293	0.553904	-1.80537	5e-05	0.00076141
XLOC_007933	XLOC_007933	ENSGALG00000017301	1:195253881-195276729	mock	siCELF1	2.76207	1.53044	-0.851807	0.55409	-1.80476	0.00195	0.0181971
XLOC_079809	XLOC_079809	Cornifin-B	AADN03017605.1:0-1435	mock	siCELF1	1.41479	0.783954	-0.851747	0.554113	-1.80468	5e-05	0.00076141
XLOC_035201	XLOC_035201	-	2:41478603-41598884	mock	siCELF1	1.87641	1.04002	-0.85137	0.554258	-1.80421	0.0003	0.00372281
XLOC_065257	XLOC_065257	CREB3L1	5:22992947-23017438	mock	siCELF1	109.263	60.5623	-0.851311	0.554281	-1.80414	5e-05	0.00076141
XLOC_043295	XLOC_043295	ENSGALG00000007320	24:5398651-5400337	mock	siCELF1	1.19353	0.661697	-0.850996	0.554402	-1.80375	0.0003	0.00372281
XLOC_042871	XLOC_042871	ENSGALG00000001604	24:2565736-2587175	mock	siCELF1	2.13947	1.18636	-0.850719	0.554508	-1.8034	5e-05	0.00076141
XLOC_028472	XLOC_028472	GIMAP8	2:444830-447382	mock	siCELF1	0.867497	0.481064	-0.85063	0.554543	-1.80329	5e-05	0.00076141
XLOC_027195	XLOC_027195	CACNG5	18:7577908-7590495	mock	siCELF1	3.75124	2.08042	-0.850491	0.554596	-1.80311	5e-05	0.00076141
XLOC_087277	XLOC_087277	-	Z:27795418-27795516	mock	siCELF1	11438.1	6343.61	-0.850475	0.554602	-1.80309	5e-05	0.00076141
XLOC_035749	XLOC_035749	-	2:56029540-56031738	mock	siCELF1	0.3556	0.197281	-0.850006	0.554782	-1.80251	0.00405	0.0327648
XLOC_077506	XLOC_077506	Protein disulfide-isomerase	AADN03010811.1:1-2243	mock	siCELF1	209.078	115.999	-0.849935	0.55481	-1.80242	5e-05	0.00076141
XLOC_065162	XLOC_065162	ALX-4	5:21100987-21129959	mock	siCELF1	8.69573	4.82457	-0.849906	0.554821	-1.80238	5e-05	0.00076141
XLOC_040678	XLOC_040678	-	21:1929993-1930711	mock	siCELF1	2.66368	1.47805	-0.849721	0.554892	-1.80215	5e-05	0.00076141
XLOC_055774	XLOC_055774	PSMD10	4:14074590-14077422	mock	siCELF1	45.7225	25.3751	-0.849489	0.554981	-1.80186	5e-05	0.00076141
XLOC_038404	XLOC_038404	RNF19A	2:128214979-128273781	mock	siCELF1	10.7431	5.96278	-0.849349	0.555035	-1.80169	5e-05	0.00076141
XLOC_050182	XLOC_050182	ENSGALG00000016483	3:101336440-101346508	mock	siCELF1	0.339836	0.188666	-0.849006	0.555167	-1.80126	0.00025	0.00317807
[truncated: 4,711 more rows]

## Sheet: Only in mock
Table S3: Transcripts exhibiting significant differences in expression of ≥ 1.5-fold between mock- and siCELF1-transfected primary embryonic cardiomyocytes
test_id	gene_id	gene	locus	sample_1	sample_2	value_1	value_2	p_value	q_value
XLOC_000292	XLOC_000292	-	1:10412698-10412912	mock	siCELF1	0.34006	0	0.00555	0.0424578
XLOC_001000	XLOC_001000	-	1:30411337-30411793	mock	siCELF1	0.0929596	0	0.0005	0.00579454
XLOC_001202	XLOC_001202	-	1:34853843-34853977	mock	siCELF1	2.47844	0	0.00385	0.0314111
XLOC_001916	XLOC_001916	-	1:51182305-51182591	mock	siCELF1	0.268922	0	0.0005	0.00579454
XLOC_002212	XLOC_002212	-	1:57900497-57900650	mock	siCELF1	2.84411	0	5e-05	0.00076141
XLOC_002918	XLOC_002918	-	1:74498219-74498270	mock	siCELF1	1583.3	0	0.00555	0.0424578
XLOC_003051	XLOC_003051	-	1:75951798-75951998	mock	siCELF1	0.64611	0	0.00075	0.00821311
XLOC_003519	XLOC_003519	-	1:87258009-87258129	mock	siCELF1	5.90976	0	0.00025	0.00317807
XLOC_004543	XLOC_004543	-	1:111975731-111975840	mock	siCELF1	5.2304	0	0.0049	0.0384123
XLOC_004805	XLOC_004805	-	1:120608209-120608502	mock	siCELF1	0.154135	0	0.00555	0.0424578
XLOC_005597	XLOC_005597	-	1:137906991-137907085	mock	siCELF1	20.0566	0	0.00015	0.00203645
XLOC_005605	XLOC_005605	-	1:138002853-138003038	mock	siCELF1	0.856629	0	0.0014	0.0138255
XLOC_005760	XLOC_005760	-	1:142218375-142218595	mock	siCELF1	0.523759	0	0.00125	0.0126337
XLOC_005823	XLOC_005823	-	1:144498675-144498925	mock	siCELF1	0.270286	0	0.00555	0.0424578
XLOC_006227	XLOC_006227	POU domain, class 4, transcription factor 1	1:152743087-152743446	mock	siCELF1	0.117858	0	0.001	0.0104611
XLOC_006899	XLOC_006899	-	1:168709998-168710206	mock	siCELF1	0.633789	0	0.0014	0.0138255
XLOC_006930	XLOC_006930	-	1:168774847-168775005	mock	siCELF1	1.30693	0	0.00385	0.0314111
XLOC_006953	XLOC_006953	-	1:168970061-168970263	mock	siCELF1	0.407674	0	0.00555	0.0424578
XLOC_007319	XLOC_007319	-	1:178055440-178055683	mock	siCELF1	0.31651	0	0.00215	0.0195728
XLOC_007442	XLOC_007442	-	1:180245600-180245818	mock	siCELF1	0.549111	0	0.00125	0.0126337
XLOC_007661	XLOC_007661	-	1:187141878-187141937	mock	siCELF1	215.031	0	0.00385	0.0314111
XLOC_007717	XLOC_007717	-	1:191975682-191975883	mock	siCELF1	0.423776	0	0.00635	0.0473926
XLOC_007911	XLOC_007911	-	1:194973184-194973250	mock	siCELF1	83.4815	0	0.00385	0.0314111
XLOC_008131	XLOC_008131	-	1:7143660-7144091	mock	siCELF1	0.100322	0	0.0002	0.0026217
XLOC_008246	XLOC_008246	-	1:11254551-11254693	mock	siCELF1	2.26075	0	0.00555	0.0424578
XLOC_008470	XLOC_008470	-	1:16797241-16797564	mock	siCELF1	0.192481	0	5e-05	0.00076141
XLOC_008643	XLOC_008643	-	1:20218113-20218343	mock	siCELF1	0.439686	0	0.0001	0.00142184
XLOC_009376	XLOC_009376	-	1:42857484-42857579	mock	siCELF1	10.4769	0	0.00555	0.0424578
XLOC_009502	XLOC_009502	-	1:45116801-45116882	mock	siCELF1	19.4759	0	0.00555	0.0424578
XLOC_009553	XLOC_009553	-	1:45750381-45750516	mock	siCELF1	2.01752	0	0.00555	0.0424578
XLOC_010405	XLOC_010405	-	1:62659275-62659434	mock	siCELF1	1.37698	0	0.0026	0.0229275
XLOC_010468	XLOC_010468	-	1:65505459-65505905	mock	siCELF1	0.0819107	0	0.0006	0.00679415
XLOC_010521	XLOC_010521	-	1:67452290-67452414	mock	siCELF1	3.4156	0	0.0026	0.0229275
XLOC_010655	XLOC_010655	-	1:71358943-71359124	mock	siCELF1	0.755278	0	0.00555	0.0424578
XLOC_011293	XLOC_011293	-	1:79966682-79966903	mock	siCELF1	0.335748	0	0.00555	0.0424578
XLOC_011466	XLOC_011466	-	1:85740076-85740388	mock	siCELF1	0.14657	0	0.0035	0.0290789
XLOC_011734	XLOC_011734	-	1:95173518-95190663	mock	siCELF1	1.26406	0	5e-05	0.00076141
XLOC_011915	XLOC_011915	-	1:100692826-100692907	mock	siCELF1	33.2674	0	0.0005	0.00579454
XLOC_012333	XLOC_012333	-	1:109775435-109775657	mock	siCELF1	0.542853	0	0.0005	0.00579454
XLOC_012690	XLOC_012690	-	1:116806018-116806209	mock	siCELF1	0.598522	0	0.00555	0.0424578
XLOC_012820	XLOC_012820	-	1:120607149-120607387	mock	siCELF1	0.278197	0	0.00555	0.0424578
XLOC_012859	XLOC_012859	-	1:122668506-122668755	mock	siCELF1	0.427914	0	0.0001	0.00142184
XLOC_013239	XLOC_013239	-	1:130616100-130616385	mock	siCELF1	0.178903	0	0.00555	0.0424578
XLOC_013370	XLOC_013370	-	1:134134194-134134402	mock	siCELF1	0.628637	0	0.00105	0.010915
XLOC_013553	XLOC_013553	-	1:139272499-139272573	mock	siCELF1	38.1299	0	0.00325	0.0273184
XLOC_014700	XLOC_014700	-	1:165509218-165509408	mock	siCELF1	0.763902	0	0.0014	0.0138255
XLOC_015016	XLOC_015016	-	1:172777700-172778125	mock	siCELF1	0.137852	0	5e-05	0.00076141
XLOC_015126	XLOC_015126	-	1:175427705-175427934	mock	siCELF1	2.55034	0	5e-05	0.00076141
XLOC_015365	XLOC_015365	-	1:182219515-182219771	mock	siCELF1	0.292493	0	0.0014	0.0138255
XLOC_015542	XLOC_015542	-	1:188206521-188206844	mock	siCELF1	0.127925	0	0.00385	0.0314111
XLOC_016244	XLOC_016244	-	10:9816941-9817312	mock	siCELF1	0.37418	0	5e-05	0.00076141
XLOC_016443	XLOC_016443	-	10:13967549-13967883	mock	siCELF1	0.466881	0	5e-05	0.00076141
XLOC_016614	XLOC_016614	-	10:16772843-16772948	mock	siCELF1	7.51926	0	0.00215	0.0195728
XLOC_017479	XLOC_017479	-	10:13967549-13967883	mock	siCELF1	0.782375	0	5e-05	0.00076141
XLOC_017677	XLOC_017677	-	10:17636392-17636748	mock	siCELF1	0.225074	0	5e-05	0.00076141
XLOC_017943	XLOC_017943	-	11:1706156-1706474	mock	siCELF1	1.14008	0	0.001	0.0104611
XLOC_018041	XLOC_018041	-	11:3685345-3685522	mock	siCELF1	1.00168	0	0.0014	0.0138255
XLOC_018449	XLOC_018449	-	11:17240226-17240306	mock	siCELF1	42.9625	0	0.0001	0.00142184
XLOC_018533	XLOC_018533	-	11:18925678-18925736	mock	siCELF1	229.84	0	0.00555	0.0424578
XLOC_018596	XLOC_018596	-	11:436701-436862	mock	siCELF1	1.37905	0	0.00125	0.0126337
XLOC_018732	XLOC_018732	-	11:2583547-2583617	mock	siCELF1	55.6669	0	0.00385	0.0314111
XLOC_018916	XLOC_018916	-	11:9391968-9392139	mock	siCELF1	1.9555	0	5e-05	0.00076141
XLOC_019029	XLOC_019029	-	11:11662286-11662360	mock	siCELF1	99.5822	0	5e-05	0.00076141
XLOC_019317	XLOC_019317	-	11:18903181-18903297	mock	siCELF1	5.81719	0	0.00185	0.0174388
XLOC_020525	XLOC_020525	-	12:8950176-8950442	mock	siCELF1	0.333052	0	0.00025	0.00317807
XLOC_020735	XLOC_020735	-	12:13527917-13528114	mock	siCELF1	0.698631	0	0.0017	0.0162667
XLOC_020773	XLOC_020773	-	12:16231736-16231826	mock	siCELF1	28.5469	0	5e-05	0.00076141
XLOC_021177	XLOC_021177	-	13:8391554-8391728	mock	siCELF1	0.911167	0	0.00385	0.0314111
XLOC_022354	XLOC_022354	-	14:2030002-2030230	mock	siCELF1	0.32851	0	0.00555	0.0424578
XLOC_022955	XLOC_022955	-	14:13284850-13284974	mock	siCELF1	3.38772	0	0.00385	0.0314111
XLOC_023174	XLOC_023174	-	14:1899275-1903965	mock	siCELF1	2.713	0	0.00385	0.0314111
XLOC_023556	XLOC_023556	-	14:8394063-8394290	mock	siCELF1	0.391837	0	0.0026	0.0229275
XLOC_023690	XLOC_023690	-	14:12466803-12466863	mock	siCELF1	308.433	0	0.00015	0.00203645
XLOC_024003	XLOC_024003	-	15:4100506-4100695	mock	siCELF1	0.674634	0	0.00385	0.0314111
XLOC_024084	XLOC_024084	-	15:5738915-5739201	mock	siCELF1	0.266092	0	0.0004	0.00477413
XLOC_025591	XLOC_025591	-	17:7213646-7213757	mock	siCELF1	6.75019	0	0.001	0.0104611
XLOC_025620	XLOC_025620	-	17:7452610-7452943	mock	siCELF1	0.1492	0	0.0026	0.0229275
XLOC_025920	XLOC_025920	-	17:2082803-2083094	mock	siCELF1	0.156444	0	0.00325	0.0273184
XLOC_025950	XLOC_025950	-	17:2734643-2734760	mock	siCELF1	4.06119	0	0.00555	0.0424578
XLOC_026040	XLOC_026040	-	17:5969170-5969380	mock	siCELF1	0.439122	0	0.00435	0.0348534
XLOC_026105	XLOC_026105	-	17:7213917-7214156	mock	siCELF1	0.794903	0	5e-05	0.00076141
XLOC_026284	XLOC_026284	-	17:10364531-10364594	mock	siCELF1	118.198	0	0.00555	0.0424578
XLOC_026946	XLOC_026946	-	18:2416150-2416333	mock	siCELF1	0.970847	0	0.00125	0.0126337
XLOC_027005	XLOC_027005	-	18:3538104-3538511	mock	siCELF1	0.179084	0	0.0001	0.00142184
XLOC_027132	XLOC_027132	-	18:6559681-6559791	mock	siCELF1	7.09864	0	0.00085	0.00911648
XLOC_027317	XLOC_027317	-	18:10452994-10453116	mock	siCELF1	3.62093	0	0.00385	0.0314111
XLOC_027410	XLOC_027410	-	19:1065811-1065974	mock	siCELF1	1.44139	0	0.00125	0.0126337
XLOC_029142	XLOC_029142	-	2:14799405-14799697	mock	siCELF1	0.180573	0	0.0017	0.0162667
XLOC_029282	XLOC_029282	-	2:18658108-18658284	mock	siCELF1	0.87366	0	0.00385	0.0314111
XLOC_029851	XLOC_029851	-	2:39509253-39509434	mock	siCELF1	2.04611	0	5e-05	0.00076141
XLOC_029998	XLOC_029998	-	2:43605198-43605538	mock	siCELF1	0.193552	0	5e-05	0.00076141
XLOC_030334	XLOC_030334	-	2:53090663-53090940	mock	siCELF1	0.162333	0	0.00555	0.0424578
XLOC_030389	XLOC_030389	-	2:54429515-54429654	mock	siCELF1	2.39999	0	0.0017	0.0162667
XLOC_030403	XLOC_030403	Pol polyprotein	2:54624572-54624777	mock	siCELF1	0.845528	0	0.0001	0.00142184
XLOC_030565	XLOC_030565	-	2:60068113-60068396	mock	siCELF1	0.178891	0	0.00555	0.0424578
XLOC_031239	XLOC_031239	-	2:77223039-77223147	mock	siCELF1	8.50042	0	0.0005	0.00579454
XLOC_031550	XLOC_031550	-	2:91321116-91321260	mock	siCELF1	1.67094	0	0.00555	0.0424578
XLOC_032464	XLOC_032464	-	2:112612263-112612523	mock	siCELF1	0.280253	0	0.0026	0.0229275
XLOC_032666	XLOC_032666	-	2:119245485-119245535	mock	siCELF1	4221.8	0	0.0005	0.00579454
XLOC_032772	XLOC_032772	-	2:121733831-121733966	mock	siCELF1	2.6469	0	0.00215	0.0195728
XLOC_033111	XLOC_033111	-	2:130788286-130788437	mock	siCELF1	1.39838	0	0.0049	0.0384123
XLOC_033125	XLOC_033125	-	2:130930540-130930734	mock	siCELF1	0.614665	0	0.00385	0.0314111
XLOC_033172	XLOC_033172	-	2:132239283-132239431	mock	siCELF1	2.32195	0	0.00125	0.0126337
XLOC_033392	XLOC_033392	-	2:138477734-138478105	mock	siCELF1	0.127721	0	0.0008	0.00866734
XLOC_033457	XLOC_033457	-	2:139994784-139996733	mock	siCELF1	0.475241	0	5e-05	0.00076141
XLOC_033651	XLOC_033651	-	2:148796416-148796706	mock	siCELF1	0.170012	0	0.00385	0.0314111
XLOC_034025	XLOC_034025	-	2:9580370-9580596	mock	siCELF1	0.500783	0	0.0001	0.00142184
XLOC_034357	XLOC_034357	-	2:15700214-15700382	mock	siCELF1	1.03768	0	0.00385	0.0314111
XLOC_034588	XLOC_034588	-	2:22240375-22240442	mock	siCELF1	74.9312	0	0.00385	0.0314111
XLOC_035160	XLOC_035160	-	2:40938411-40938667	mock	siCELF1	0.484497	0	5e-05	0.00076141
XLOC_035383	XLOC_035383	-	2:47661964-47662194	mock	siCELF1	0.343513	0	0.00385	0.0314111
XLOC_035792	XLOC_035792	-	2:56781548-56781821	mock	siCELF1	0.212226	0	0.00325	0.0273184
XLOC_035809	XLOC_035809	-	2:58144050-58144192	mock	siCELF1	2.77159	0	0.0005	0.00579454
XLOC_035885	XLOC_035885	-	2:60403572-60403839	mock	siCELF1	0.281135	0	0.0014	0.0138255
XLOC_036147	XLOC_036147	-	2:67056749-67056982	mock	siCELF1	0.375579	0	0.00275	0.0239318
XLOC_036160	XLOC_036160	-	2:67472769-67473021	mock	siCELF1	0.518931	0	5e-05	0.00076141
XLOC_036210	XLOC_036210	-	2:68189850-68190038	mock	siCELF1	0.70305	0	0.00555	0.0424578
XLOC_036230	XLOC_036230	-	2:69015993-69016043	mock	siCELF1	2659.92	0	0.00555	0.0424578
XLOC_036559	XLOC_036559	-	2:77223171-77223250	mock	siCELF1	38.0853	0	0.0005	0.00579454
XLOC_036612	XLOC_036612	-	2:79884713-79884969	mock	siCELF1	0.337861	0	0.0008	0.00866734
XLOC_036722	XLOC_036722	-	2:85145372-85145652	mock	siCELF1	0.331462	0	5e-05	0.00076141
XLOC_036835	XLOC_036835	-	2:89848095-89848178	mock	siCELF1	26.6641	0	0.00125	0.0126337
XLOC_036871	XLOC_036871	-	2:90917650-90917804	mock	siCELF1	1.34627	0	0.00555	0.0424578
XLOC_036943	XLOC_036943	-	2:93030576-93030768	mock	siCELF1	0.757296	0	0.00185	0.0174388
XLOC_037170	XLOC_037170	-	2:98438953-98439078	mock	siCELF1	2.95073	0	0.0049	0.0384123
XLOC_037517	XLOC_037517	-	2:105479911-105479965	mock	siCELF1	623.391	0	0.00385	0.0314111
XLOC_037615	XLOC_037615	-	2:107018618-107018714	mock	siCELF1	9.69938	0	0.00555	0.0424578
XLOC_037667	XLOC_037667	-	2:108120250-108120410	mock	siCELF1	1.24614	0	0.00385	0.0314111
XLOC_037951	XLOC_037951	-	2:116795064-116795167	mock	siCELF1	8.78758	0	0.0007	0.00774115
XLOC_038080	XLOC_038080	-	2:119245631-119245681	mock	siCELF1	4221.8	0	0.0005	0.00579454
XLOC_038545	XLOC_038545	-	2:132144536-132144715	mock	siCELF1	0.876866	0	0.00555	0.0424578
XLOC_039681	XLOC_039681	-	20:12483300-12483516	mock	siCELF1	0.508137	0	0.0017	0.0162667
XLOC_040248	XLOC_040248	-	20:9755939-9756241	mock	siCELF1	4.74641	0	0.0017	0.0162667
XLOC_040285	XLOC_040285	-	20:10257796-10258004	mock	siCELF1	1.15377	0	5e-05	0.00076141
XLOC_040462	XLOC_040462	-	20:12483520-12483621	mock	siCELF1	13.0253	0	5e-05	0.00076141
XLOC_040463	XLOC_040463	-	20:12488055-12488236	mock	siCELF1	1.19788	0	0.0001	0.00142184
XLOC_040782	XLOC_040782	-	21:2639046-2639361	mock	siCELF1	1.5897	0	0.0007	0.00774115
XLOC_040831	XLOC_040831	-	21:3378451-3378756	mock	siCELF1	0.208462	0	0.0005	0.00579454
XLOC_041561	XLOC_041561	-	21:6238272-6238543	mock	siCELF1	0.790055	0	5e-05	0.00076141
XLOC_041977	XLOC_041977	-	22:3460003-3460289	mock	siCELF1	0.15404	0	0.00555	0.0424578
XLOC_043009	XLOC_043009	-	24:5446613-5447069	mock	siCELF1	5.20459	0	0.0014	0.0138255
XLOC_043087	XLOC_043087	NRGN	24:294676-296798	mock	siCELF1	0.206568	0	5e-05	0.00076141
XLOC_043179	XLOC_043179	-	24:3167654-3167805	mock	siCELF1	1.46743	0	0.00555	0.0424578
XLOC_045229	XLOC_045229	-	27:4476953-4477213	mock	siCELF1	0.3426	0	0.00015	0.00203645
XLOC_045324	XLOC_045324	-	28:453351-453600	mock	siCELF1	0.753952	0	5e-05	0.00076141
XLOC_045945	XLOC_045945	-	28:3035122-3035260	mock	siCELF1	4.42423	0	5e-05	0.00076141
XLOC_046112	XLOC_046112	-	3:143379-143747	mock	siCELF1	0.152267	0	5e-05	0.00076141
XLOC_046336	XLOC_046336	-	3:8006429-8006599	mock	siCELF1	1.0923	0	0.00215	0.0195728
XLOC_046443	XLOC_046443	-	3:9889735-9889814	mock	siCELF1	31.9581	0	0.0014	0.0138255
XLOC_046489	XLOC_046489	-	3:11105342-11105524	mock	siCELF1	0.714863	0	0.00555	0.0424578
XLOC_046846	XLOC_046846	-	3:17634677-17634949	mock	siCELF1	0.285664	0	0.0007	0.00774115
XLOC_046854	XLOC_046854	-	3:17982289-17982461	mock	siCELF1	1.08456	0	0.00275	0.0239318
XLOC_047453	XLOC_047453	-	3:33959327-33959632	mock	siCELF1	0.313272	0	5e-05	0.00076141
XLOC_047603	XLOC_047603	-	3:37706863-37706969	mock	siCELF1	11.8907	0	5e-05	0.00076141
XLOC_048359	XLOC_048359	-	3:53801786-53801969	mock	siCELF1	0.902607	0	0.00325	0.0273184
XLOC_048363	XLOC_048363	-	3:53924784-53924904	mock	siCELF1	5.42644	0	0.0007	0.00774115
XLOC_048730	XLOC_048730	-	3:65306745-65306876	mock	siCELF1	3.13044	0	0.00325	0.0273184
XLOC_049178	XLOC_049178	-	3:77142815-77142978	mock	siCELF1	1.16188	0	0.00385	0.0314111
XLOC_049221	XLOC_049221	-	3:78837352-78837480	mock	siCELF1	4.65248	0	0.00025	0.00317807
XLOC_049492	XLOC_049492	-	3:85798572-85798834	mock	siCELF1	0.25007	0	0.00245	0.021827
XLOC_049629	XLOC_049629	-	3:87723549-87723917	mock	siCELF1	0.158256	0	0.0002	0.0026217
XLOC_050206	XLOC_050206	-	3:102838114-102838287	mock	siCELF1	0.929915	0	0.0026	0.0229275
XLOC_050303	XLOC_050303	-	3:104709032-104709284	mock	siCELF1	0.24465	0	0.00555	0.0424578
XLOC_051165	XLOC_051165	-	3:14639551-14639625	mock	siCELF1	41.3743	0	0.0026	0.0229275
XLOC_051366	XLOC_051366	-	3:17688131-17688467	mock	siCELF1	0.178922	0	0.0004	0.00477413
XLOC_051679	XLOC_051679	-	3:25943406-25943542	mock	siCELF1	1.83851	0	0.00555	0.0424578
XLOC_051865	XLOC_051865	-	3:29994122-29994248	mock	siCELF1	3.4915	0	0.00215	0.0195728
XLOC_051929	XLOC_051929	-	3:30396934-30397167	mock	siCELF1	0.397411	0	0.0035	0.0290789
XLOC_052030	XLOC_052030	-	3:32393209-32393397	mock	siCELF1	1.58555	0	5e-05	0.00076141
XLOC_052119	XLOC_052119	-	3:35038023-35038179	mock	siCELF1	1.28396	0	0.00555	0.0424578
XLOC_052236	XLOC_052236	-	3:37733071-37733187	mock	siCELF1	5.65553	0	0.0026	0.0229275
XLOC_052649	XLOC_052649	-	3:47389538-47389680	mock	siCELF1	3.04874	0	0.00035	0.00425161
XLOC_052827	XLOC_052827	-	3:52933218-52933413	mock	siCELF1	0.815218	0	0.00075	0.00821311
XLOC_053072	XLOC_053072	-	3:59402342-59402392	mock	siCELF1	3003.36	0	0.00385	0.0314111
XLOC_053232	XLOC_053232	-	3:65306905-65306979	mock	siCELF1	37.0257	0	0.00325	0.0273184
XLOC_053329	XLOC_053329	-	3:66664802-66665076	mock	siCELF1	0.309526	0	0.0008	0.00866734
XLOC_053440	XLOC_053440	-	3:69325180-69328564	mock	siCELF1	0.246819	0	0.0001	0.00142184
XLOC_053762	XLOC_053762	-	3:78837481-78837566	mock	siCELF1	28.7688	0	0.00025	0.00317807
XLOC_053859	XLOC_053859	-	3:80488533-80488639	mock	siCELF1	6.55823	0	0.00385	0.0314111
XLOC_054202	XLOC_054202	-	3:87516644-87516952	mock	siCELF1	0.122897	0	0.00555	0.0424578
XLOC_054248	XLOC_054248	-	3:89898052-89898171	mock	siCELF1	4.46429	0	0.00435	0.0348534
XLOC_054442	XLOC_054442	-	3:95377958-95378035	mock	siCELF1	26.9504	0	0.00555	0.0424578
XLOC_054479	XLOC_054479	-	3:95924731-95924923	mock	siCELF1	1.1135	0	5e-05	0.00076141
XLOC_054990	XLOC_054990	GAL3	3:107088311-107090857	mock	siCELF1	0.0955297	0	0.0019	0.0178065
XLOC_055040	XLOC_055040	-	3:108983980-108984218	mock	siCELF1	0.600074	0	5e-05	0.00076141
XLOC_055115	XLOC_055115	-	3:110188187-110188263	mock	siCELF1	55.1015	0	0.00015	0.00203645
XLOC_055227	XLOC_055227	-	4:1352211-1352497	mock	siCELF1	0.24842	0	0.0005	0.00579454
XLOC_055440	XLOC_055440	-	4:3821709-3821759	mock	siCELF1	3003.36	0	0.00385	0.0314111
XLOC_055609	XLOC_055609	-	4:9897050-9897202	mock	siCELF1	1.29159	0	0.00555	0.0424578
XLOC_055829	XLOC_055829	-	4:16576692-16576820	mock	siCELF1	2.63173	0	0.00435	0.0348534
XLOC_055840	XLOC_055840	-	4:17331686-17331874	mock	siCELF1	0.898028	0	0.00075	0.00821311
XLOC_056065	XLOC_056065	-	4:20168349-20168473	mock	siCELF1	4.0723	0	0.0014	0.0138255
XLOC_056349	XLOC_056349	-	4:28776334-28776605	mock	siCELF1	1.41454	0	0.0026	0.0229275
XLOC_056601	XLOC_056601	-	4:35779100-35779316	mock	siCELF1	0.506472	0	0.0014	0.0138255
XLOC_056910	XLOC_056910	-	4:44154167-44154417	mock	siCELF1	0.24585	0	0.00555	0.0424578
XLOC_057175	XLOC_057175	-	4:50827146-50827413	mock	siCELF1	0.254097	0	0.0014	0.0138255
XLOC_057452	XLOC_057452	-	4:61499901-61499966	mock	siCELF1	148.241	0	0.00015	0.00203645
XLOC_057679	XLOC_057679	-	4:68818857-68818927	mock	siCELF1	78.2506	0	0.0005	0.00579454
XLOC_058050	XLOC_058050	-	4:78661832-78662016	mock	siCELF1	0.611974	0	0.00555	0.0424578
XLOC_058440	XLOC_058440	-	4:90141651-90141861	mock	siCELF1	0.491577	0	0.00325	0.0273184
XLOC_058539	XLOC_058539	-	4:1183690-1183807	mock	siCELF1	4.39318	0	0.00555	0.0424578
XLOC_058767	XLOC_058767	-	4:3821801-3821851	mock	siCELF1	3003.36	0	0.00385	0.0314111
XLOC_059146	XLOC_059146	-	4:16805622-16806063	mock	siCELF1	0.114024	0	5e-05	0.00076141
XLOC_059505	XLOC_059505	-	4:24741742-24741909	mock	siCELF1	1.27324	0	0.0017	0.0162667
XLOC_059607	XLOC_059607	-	4:28776334-28776605	mock	siCELF1	0.433066	0	5e-05	0.00076141
XLOC_059856	XLOC_059856	-	4:36491975-36492227	mock	siCELF1	0.423127	0	5e-05	0.00076141
XLOC_060005	XLOC_060005	-	4:40452365-40581713	mock	siCELF1	6.32734	0	0.00555	0.0424578
XLOC_060248	XLOC_060248	-	4:46274824-46274927	mock	siCELF1	6.90243	0	0.00555	0.0424578
XLOC_060853	XLOC_060853	-	4:66591087-66591348	mock	siCELF1	0.246828	0	0.0035	0.0290789
XLOC_060900	XLOC_060900	-	4:68263134-68263358	mock	siCELF1	0.480191	0	0.00125	0.0126337
XLOC_060930	XLOC_060930	-	4:68818952-68819010	mock	siCELF1	360.088	0	0.0005	0.00579454
XLOC_061646	XLOC_061646	-	4:57629573-57629741	mock	siCELF1	2.83075	0	5e-05	0.00076141
XLOC_061839	XLOC_061839	-	5:4559111-4559232	mock	siCELF1	5.96406	0	0.00015	0.00203645
XLOC_062003	XLOC_062003	-	5:8803237-8803317	mock	siCELF1	46.2319	0	0.0001	0.00142184
XLOC_062940	XLOC_062940	Formin-1	5:29664145-29664374	mock	siCELF1	0.57073	0	5e-05	0.00076141
XLOC_063309	XLOC_063309	-	5:37534590-37534872	mock	siCELF1	0.28902	0	0.0003	0.00372281
XLOC_063607	XLOC_063607	-	5:42532837-42532930	mock	siCELF1	11.8596	0	0.00385	0.0314111
XLOC_063922	XLOC_063922	-	5:51193314-51193655	mock	siCELF1	0.160206	0	0.0005	0.00579454
XLOC_063923	XLOC_063923	-	5:51197251-51197578	mock	siCELF1	0.163588	0	0.00125	0.0126337
XLOC_064158	XLOC_064158	-	5:55591876-55592085	mock	siCELF1	0.514722	0	0.00555	0.0424578
XLOC_064233	XLOC_064233	-	5:57941311-57941495	mock	siCELF1	0.742995	0	0.00385	0.0314111
XLOC_064495	XLOC_064495	-	5:3711855-3712002	mock	siCELF1	1.55583	0	0.00555	0.0424578
XLOC_065060	XLOC_065060	-	5:16180832-16181053	mock	siCELF1	0.747134	0	5e-05	0.00076141
XLOC_065148	XLOC_065148	-	5:18857117-18857354	mock	siCELF1	0.432973	0	0.00025	0.00317807
XLOC_065781	XLOC_065781	-	5:34965376-34965651	mock	siCELF1	0.265787	0	0.00325	0.0273184
XLOC_066144	XLOC_066144	-	5:42532944-42533045	mock	siCELF1	8.1185	0	0.00385	0.0314111
XLOC_066274	XLOC_066274	-	5:46383088-46383218	mock	siCELF1	3.35727	0	0.0017	0.0162667
XLOC_066489	XLOC_066489	-	5:51371785-51372136	mock	siCELF1	0.136146	0	0.0008	0.00866734
XLOC_066814	XLOC_066814	-	5:57940115-57940360	mock	siCELF1	0.680591	0	5e-05	0.00076141
XLOC_067146	XLOC_067146	-	6:9079387-9079587	mock	siCELF1	0.979305	0	5e-05	0.00076141
XLOC_067318	XLOC_067318	-	6:12906430-12906517	mock	siCELF1	16.3819	0	0.00385	0.0314111
XLOC_067503	XLOC_067503	-	6:17174287-17174434	mock	siCELF1	2.03854	0	0.00325	0.0273184
XLOC_068143	XLOC_068143	-	6:31538708-31538778	mock	siCELF1	85.7346	0	0.00025	0.00317807
XLOC_068608	XLOC_068608	-	6:11112909-11112965	mock	siCELF1	381.75	0	0.00385	0.0314111
XLOC_068802	XLOC_068802	-	6:16263934-16264002	mock	siCELF1	78.0578	0	0.0014	0.0138255
XLOC_068893	XLOC_068893	-	6:18541113-18541268	mock	siCELF1	1.40577	0	0.00385	0.0314111
XLOC_069227	XLOC_069227	-	6:27195585-27195796	mock	siCELF1	0.505884	0	0.0017	0.0162667
XLOC_069315	XLOC_069315	-	6:29419509-29419855	mock	siCELF1	0.113627	0	0.00185	0.0174388
XLOC_069322	XLOC_069322	-	6:29500209-29500381	mock	siCELF1	1.21823	0	0.00125	0.0126337
XLOC_069401	XLOC_069401	-	6:31371728-31371901	mock	siCELF1	1.10132	0	0.0014	0.0138255
XLOC_069624	XLOC_069624	-	7:1130528-1130787	mock	siCELF1	0.338515	0	0.0006	0.00679415
XLOC_070856	XLOC_070856	-	7:34948045-34948296	mock	siCELF1	0.260313	0	0.00325	0.0273184
XLOC_071144	XLOC_071144	-	7:4857200-4857339	mock	siCELF1	2.14397	0	0.00385	0.0314111
XLOC_071575	XLOC_071575	-	7:16719786-16720331	mock	siCELF1	3.31997	0	0.0006	0.00679415
XLOC_071589	XLOC_071589	-	7:16806214-16806322	mock	siCELF1	6.04714	0	0.00385	0.0314111
XLOC_071825	XLOC_071825	-	7:22166293-22166423	mock	siCELF1	2.66623	0	0.00555	0.0424578
XLOC_072085	XLOC_072085	-	7:33912161-33919550	mock	siCELF1	0.36805	0	5e-05	0.00076141
XLOC_072145	XLOC_072145	-	7:34982919-34983003	mock	siCELF1	19.563	0	0.00385	0.0314111
XLOC_072489	XLOC_072489	-	8:4945121-4945313	mock	siCELF1	0.949999	0	0.0002	0.0026217
XLOC_072597	XLOC_072597	-	8:6395658-6395980	mock	siCELF1	0.1533	0	0.0014	0.0138255
XLOC_072603	XLOC_072603	-	8:6424346-6424608	mock	siCELF1	0.228022	0	0.00385	0.0314111
XLOC_072606	XLOC_072606	-	8:6548767-6548944	mock	siCELF1	0.774845	0	0.00555	0.0424578
XLOC_073254	XLOC_073254	-	8:20887297-20887404	mock	siCELF1	5.57337	0	0.00555	0.0424578
XLOC_073870	XLOC_073870	-	8:7546924-7547122	mock	siCELF1	0.5719	0	0.00385	0.0314111
XLOC_073914	XLOC_073914	-	8:8564794-8564987	mock	siCELF1	0.675964	0	0.0017	0.0162667
XLOC_073959	XLOC_073959	-	8:9783321-9783568	mock	siCELF1	0.22391	0	0.00555	0.0424578
XLOC_074298	XLOC_074298	-	8:18495567-18495650	mock	siCELF1	20.1894	0	0.00555	0.0424578
XLOC_074432	XLOC_074432	-	8:20887449-20887499	mock	siCELF1	2659.92	0	0.00555	0.0424578
XLOC_075149	XLOC_075149	-	9:9818433-9818570	mock	siCELF1	2.27009	0	0.00385	0.0314111
XLOC_075285	XLOC_075285	-	9:12290898-12291108	mock	siCELF1	0.682366	0	5e-05	0.00076141
XLOC_075411	XLOC_075411	-	9:14789239-14789408	mock	siCELF1	1.11651	0	0.00215	0.0195728
XLOC_075412	XLOC_075412	-	9:14793626-14794013	mock	siCELF1	0.10638	0	0.00075	0.00821311
XLOC_075731	XLOC_075731	-	9:21708821-21709001	mock	siCELF1	1.21091	0	0.00025	0.00317807
XLOC_075945	XLOC_075945	-	9:1301740-1301895	mock	siCELF1	1.40577	0	0.00385	0.0314111
XLOC_076192	XLOC_076192	-	9:6885870-6889571	mock	siCELF1	1.31803	0	0.00125	0.0126337
XLOC_076218	XLOC_076218	-	9:7560227-7560363	mock	siCELF1	1.57391	0	0.00555	0.0424578
XLOC_076463	XLOC_076463	-	9:12273115-12273306	mock	siCELF1	0.622723	0	0.00555	0.0424578
XLOC_076589	XLOC_076589	-	9:14780564-14780848	mock	siCELF1	0.343451	0	5e-05	0.00076141
XLOC_076767	XLOC_076767	-	9:18935118-18935527	mock	siCELF1	0.111485	0	0.0001	0.00142184
XLOC_077093	XLOC_077093	-	AADN03009450.1:233-483	mock	siCELF1	0.292375	0	0.0026	0.0229275
XLOC_077467	XLOC_077467	-	AADN03010686.1:526-900	mock	siCELF1	1.23253	0	0.0003	0.00372281
XLOC_077763	XLOC_077763	-	AADN03011227.1:5582-5768	mock	siCELF1	0.737814	0	0.0026	0.0229275
XLOC_077913	XLOC_077913	-	AADN03011652.1:835-1159	mock	siCELF1	0.618309	0	0.0003	0.00372281
XLOC_077914	XLOC_077914	-	AADN03011652.1:835-1159	mock	siCELF1	0.595314	0	0.0003	0.00372281
XLOC_078996	XLOC_078996	-	AADN03014928.1:8-63	mock	siCELF1	522.207	0	0.0026	0.0229275
XLOC_079568	XLOC_079568	-	AADN03016846.1:709-801	mock	siCELF1	15.3082	0	0.00555	0.0424578
XLOC_079768	XLOC_079768	-	AADN03017462.1:504-1002	mock	siCELF1	0.0778326	0	0.0004	0.00477413
XLOC_079830	XLOC_079830	-	AADN03017633.1:919-1123	mock	siCELF1	0.896768	0	0.00025	0.00317807
XLOC_080045	XLOC_080045	-	AADN03018148.1:405-588	mock	siCELF1	0.7578	0	0.00385	0.0314111
XLOC_080378	XLOC_080378	-	AADN03019062.1:434-511	mock	siCELF1	33.9012	0	0.0026	0.0229275
XLOC_080518	XLOC_080518	-	AADN03019481.1:42-477	mock	siCELF1	0.110544	0	5e-05	0.00076141
XLOC_082885	XLOC_082885	-	AADN03026884.1:620-751	mock	siCELF1	3.74703	0	0.0008	0.00866734
XLOC_082925	XLOC_082925	-	AADN03027072.1:813-1094	mock	siCELF1	0.215604	0	0.00215	0.0195728
XLOC_083377	XLOC_083377	-	JH375237.1:23182-23402	mock	siCELF1	0.292682	0	0.00555	0.0424578
XLOC_084107	XLOC_084107	-	JH375641.1:4721-5012	mock	siCELF1	0.199418	0	0.0014	0.0138255
XLOC_084109	XLOC_084109	Putative all-trans-retinol 13,14-reductase	JH375643.1:302-1141	mock	siCELF1	1.04807	0	5e-05	0.00076141
XLOC_084390	XLOC_084390	-	JH375726.1:3578-3708	mock	siCELF1	3.15011	0	0.00065	0.00727558
XLOC_084530	XLOC_084530	-	JH375775.1:3147-3813	mock	siCELF1	793.721	0	5e-05	0.00076141
XLOC_085339	XLOC_085339	-	JH376270.1:44985-45137	mock	siCELF1	1.27781	0	0.00415	0.0334716
XLOC_085740	XLOC_085740	-	JH376398.1:122632-122683	mock	siCELF1	1966.5	0	0.00215	0.0195728
XLOC_085862	XLOC_085862	-	LGE22C19W28_E50C23:334548-334659	mock	siCELF1	10.7803	0	5e-05	0.00076141
XLOC_085991	XLOC_085991	-	LGE64:123766-125411	mock	siCELF1	1.02184	0	0.0013	0.0130173
XLOC_086569	XLOC_086569	-	Z:5519969-5520107	mock	siCELF1	2.647	0	0.0017	0.0162667
XLOC_086743	XLOC_086743	-	Z:10883245-10883361	mock	siCELF1	4.46286	0	0.00385	0.0314111
XLOC_086905	XLOC_086905	-	Z:17006938-17007058	mock	siCELF1	5.99336	0	0.00035	0.00425161
XLOC_087399	XLOC_087399	-	Z:32049645-32049773	mock	siCELF1	2.97801	0	0.00385	0.0314111
XLOC_087420	XLOC_087420	-	Z:33429306-33429441	mock	siCELF1	2.19838	0	0.00325	0.0273184
XLOC_088016	XLOC_088016	-	Z:53776267-53776457	mock	siCELF1	0.794414	0	0.0017	0.0162667
XLOC_088108	XLOC_088108	-	Z:55440079-55440280	mock	siCELF1	0.857784	0	0.0001	0.00142184
XLOC_088126	XLOC_088126	-	Z:56513838-56514023	mock	siCELF1	1.02417	0	0.0005	0.00579454
XLOC_088366	XLOC_088366	-	Z:66059295-66059575	mock	siCELF1	0.287817	0	0.0003	0.00372281
XLOC_088653	XLOC_088653	-	Z:81186113-81186415	mock	siCELF1	0.221258	0	0.00215	0.0195728
XLOC_088662	XLOC_088662	-	Z:81364609-81364786	mock	siCELF1	0.844607	0	0.00555	0.0424578
XLOC_089317	XLOC_089317	-	Z:20218411-20218608	mock	siCELF1	1.62837	0	5e-05	0.00076141
XLOC_089684	XLOC_089684	-	Z:32074150-32074426	mock	siCELF1	0.19557	0	0.00385	0.0314111
XLOC_089902	XLOC_089902	-	Z:41079627-41079745	mock	siCELF1	4.57122	0	0.00215	0.0195728
XLOC_090532	XLOC_090532	-	Z:60516453-60516648	mock	siCELF1	1.01812	0	0.00015	0.00203645
XLOC_090883	XLOC_090883	-	Z:73014528-73014765	mock	siCELF1	0.311651	0	0.00385	0.0314111

## Sheet: Only in siCELF1
Table S3: Transcripts exhibiting significant differences in expression of ≥ 1.5-fold between mock- and siCELF1-transfected primary embryonic cardiomyocytes
test_id	gene_id	gene	locus	sample_1	sample_2	value_1	value_2	p_value	q_value
XLOC_000137	XLOC_000137	-	1:3332551-3332765	mock	siCELF1	0	0.49181	0.00215	0.0195728
XLOC_000251	XLOC_000251	-	1:7945631-7945799	mock	siCELF1	0	1.60681	0.00025	0.00317807
XLOC_000267	XLOC_000267	-	1:8912446-8913035	mock	siCELF1	0	0.258682	0.00115	0.0117781
XLOC_000270	XLOC_000270	-	1:8916844-8917061	mock	siCELF1	0	0.495405	0.001	0.0104611
XLOC_000273	XLOC_000273	-	1:8926224-8926611	mock	siCELF1	0	0.250384	0.00025	0.00317807
XLOC_000278	XLOC_000278	-	1:8990368-8990898	mock	siCELF1	0	0.328969	5e-05	0.00076141
XLOC_000285	XLOC_000285	-	1:10043235-10043528	mock	siCELF1	0	0.248291	0.00025	0.00317807
XLOC_000343	XLOC_000343	-	1:11063897-11064547	mock	siCELF1	0	0.162061	5e-05	0.00076141
XLOC_000563	XLOC_000563	-	1:16709963-16710123	mock	siCELF1	0	1.39671	0.00215	0.0195728
XLOC_000574	XLOC_000574	-	1:16777508-16778037	mock	siCELF1	0	0.0786497	0.0002	0.0026217
XLOC_000575	XLOC_000575	-	1:16780461-16780721	mock	siCELF1	0	0.302844	0.0007	0.00774115
XLOC_000646	XLOC_000646	-	1:18766009-18766283	mock	siCELF1	0	0.247811	0.0017	0.0162667
XLOC_000700	XLOC_000700	-	1:19143458-19143688	mock	siCELF1	0	0.434957	0.0017	0.0162667
XLOC_000701	XLOC_000701	-	1:19214584-19214831	mock	siCELF1	0	0.305788	0.00255	0.0225593
XLOC_000703	XLOC_000703	-	1:19269770-19270216	mock	siCELF1	0	0.141929	5e-05	0.00076141
XLOC_000782	XLOC_000782	-	1:21293002-21293313	mock	siCELF1	0	0.191691	0.0007	0.00774115
XLOC_000877	XLOC_000877	-	1:25492074-25492315	mock	siCELF1	0	0.48036	0.0002	0.0026217
XLOC_000882	XLOC_000882	-	1:25500933-25501227	mock	siCELF1	0	0.2425	0.0003	0.00372281
XLOC_000888	XLOC_000888	-	1:26435985-26441131	mock	siCELF1	0	0.667007	0.00565	0.0430122
XLOC_000915	XLOC_000915	-	1:27743977-27744325	mock	siCELF1	0	0.205181	5e-05	0.00076141
XLOC_000922	XLOC_000922	-	1:28004669-28004886	mock	siCELF1	0	0.571286	0.00055	0.00630385
XLOC_000924	XLOC_000924	-	1:28005971-28006330	mock	siCELF1	0	0.173339	5e-05	0.00076141
XLOC_001011	XLOC_001011	-	1:30627878-30628189	mock	siCELF1	0	0.204416	0.00025	0.00317807
XLOC_001013	XLOC_001013	-	1:30633683-30633858	mock	siCELF1	0	0.983508	0.0019	0.0178065
XLOC_001041	XLOC_001041	-	1:30971847-30972116	mock	siCELF1	0	0.31871	0.0007	0.00774115
XLOC_001160	XLOC_001160	-	1:33670109-33670201	mock	siCELF1	0	14.1232	0.0018	0.0170446
XLOC_001258	XLOC_001258	-	1:35707669-35707806	mock	siCELF1	0	2.40491	0.003	0.0256884
XLOC_001263	XLOC_001263	-	1:35723721-35723898	mock	siCELF1	0	0.871967	0.0019	0.0178065
XLOC_001468	XLOC_001468	-	1:43134675-43135035	mock	siCELF1	0	0.364856	5e-05	0.00076141
XLOC_001499	XLOC_001499	-	1:43346628-43346865	mock	siCELF1	0	0.476468	0.0002	0.0026217
XLOC_001525	XLOC_001525	-	1:44043518-44043770	mock	siCELF1	0	0.300706	0.0047	0.0371038
XLOC_001557	XLOC_001557	-	1:44457909-44458330	mock	siCELF1	0	0.287964	5e-05	0.00076141
XLOC_001818	XLOC_001818	-	1:49812637-49812940	mock	siCELF1	0	0.467094	5e-05	0.00076141
XLOC_001908	XLOC_001908	-	1:50999366-50999483	mock	siCELF1	0	7.7224	5e-05	0.00076141
XLOC_001965	XLOC_001965	-	1:51875409-51875815	mock	siCELF1	0	0.201422	5e-05	0.00076141
XLOC_001984	XLOC_001984	-	1:52843901-52844299	mock	siCELF1	0	0.104234	0.00105	0.010915
XLOC_002040	XLOC_002040	-	1:54128043-54128259	mock	siCELF1	0	0.456365	0.00155	0.0150972
XLOC_002090	XLOC_002090	-	1:56165091-56165434	mock	siCELF1	0	0.428754	0.0001	0.00142184
XLOC_002121	XLOC_002121	-	1:56479011-56479131	mock	siCELF1	0	3.53882	0.0047	0.0371038
XLOC_002122	XLOC_002122	V-type proton ATPase 116 kDa subunit a isoform 4	1:56483759-56484751	mock	siCELF1	0	0.638635	5e-05	0.00076141
XLOC_002140	XLOC_002140	-	1:56611317-56616322	mock	siCELF1	0	3.54564	5e-05	0.00076141
XLOC_002236	XLOC_002236	-	1:57948914-57949203	mock	siCELF1	0	0.379861	5e-05	0.00076141
XLOC_002249	XLOC_002249	-	1:58871451-58871807	mock	siCELF1	0	0.177628	5e-05	0.00076141
XLOC_002253	XLOC_002253	-	1:58892995-58893419	mock	siCELF1	0	0.10882	0.00025	0.00317807
XLOC_002254	XLOC_002254	-	1:58893480-58893828	mock	siCELF1	0	0.407846	0.0008	0.00866734
XLOC_002293	XLOC_002293	-	1:59515177-59515479	mock	siCELF1	0	0.159736	0.00325	0.0273184
XLOC_002528	XLOC_002528	-	1:67527674-67527884	mock	siCELF1	0	0.415882	0.00375	0.0308136
XLOC_002530	XLOC_002530	-	1:67602563-67602627	mock	siCELF1	0	148.709	0.0003	0.00372281
XLOC_002531	XLOC_002531	-	1:67608639-67609268	mock	siCELF1	0	0.122456	5e-05	0.00076141
XLOC_002532	XLOC_002532	-	1:67610348-67610517	mock	siCELF1	0	1.40759	0.0013	0.0130173
XLOC_002536	XLOC_002536	-	1:67624876-67625377	mock	siCELF1	0	0.202115	5e-05	0.00076141
XLOC_002537	XLOC_002537	-	1:67625544-67625753	mock	siCELF1	0	0.478236	0.00555	0.0424578
XLOC_002584	XLOC_002584	-	1:67802240-67802606	mock	siCELF1	0	0.223276	0.0006	0.00679415
XLOC_002588	XLOC_002588	-	1:68108907-68109153	mock	siCELF1	0	0.289714	0.00325	0.0273184
XLOC_002784	XLOC_002784	-	1:72360720-72361191	mock	siCELF1	0	0.149256	5e-05	0.00076141
XLOC_002846	XLOC_002846	-	1:73601814-73602212	mock	siCELF1	0	0.221905	0.0001	0.00142184
XLOC_002865	XLOC_002865	-	1:73702213-73702630	mock	siCELF1	0	0.123338	5e-05	0.00076141
XLOC_002866	XLOC_002866	-	1:73702770-73703001	mock	siCELF1	0	0.439157	0.0013	0.0130173
XLOC_002891	XLOC_002891	-	1:73875821-73876057	mock	siCELF1	0	0.615989	5e-05	0.00076141
XLOC_002935	XLOC_002935	-	1:74732000-74732188	mock	siCELF1	0	0.673385	0.00465	0.0369089
XLOC_002941	XLOC_002941	-	1:74753669-74753980	mock	siCELF1	0	0.126235	0.0047	0.0371038
XLOC_003001	XLOC_003001	-	1:75335192-75335402	mock	siCELF1	0	0.487332	0.0024	0.021447
XLOC_003226	XLOC_003226	-	1:79292608-79292697	mock	siCELF1	0	14.2919	0.00295	0.025352
XLOC_003248	XLOC_003248	-	1:79595443-79595621	mock	siCELF1	0	0.748574	0.00545	0.0420235
XLOC_003312	XLOC_003312	-	1:80237920-80238213	mock	siCELF1	0	0.235481	0.0003	0.00372281
XLOC_003375	XLOC_003375	-	1:83052388-83053079	mock	siCELF1	0	0.114764	5e-05	0.00076141
XLOC_003377	XLOC_003377	-	1:83054835-83055142	mock	siCELF1	0	0.151501	0.00205	0.0189684
XLOC_003390	XLOC_003390	-	1:83385009-83385395	mock	siCELF1	0	0.48409	0.00035	0.00425161
XLOC_003493	XLOC_003493	-	1:86836113-86836424	mock	siCELF1	0	0.138423	0.0047	0.0371038
XLOC_003494	XLOC_003494	-	1:86843191-86843575	mock	siCELF1	0	0.118073	0.00085	0.00911648
XLOC_003527	XLOC_003527	-	1:87578392-87578808	mock	siCELF1	0	0.109484	0.0003	0.00372281
XLOC_003608	XLOC_003608	-	1:90965206-90965412	mock	siCELF1	0	0.56501	0.00325	0.0273184
XLOC_003664	XLOC_003664	-	1:91890911-91891197	mock	siCELF1	0	0.239098	0.00055	0.00630385
XLOC_003687	XLOC_003687	-	1:92048649-92048833	mock	siCELF1	0	0.752328	0.00335	0.0280029
XLOC_003689	XLOC_003689	-	1:92058968-92059286	mock	siCELF1	0	0.195168	0.00055	0.00630385
XLOC_003690	XLOC_003690	-	1:92085927-92086445	mock	siCELF1	0	0.115533	5e-05	0.00076141
XLOC_003712	XLOC_003712	-	1:92489726-92489993	mock	siCELF1	0	0.370915	5e-05	0.00076141
XLOC_003731	XLOC_003731	-	1:93670919-93670974	mock	siCELF1	0	665.415	0.0002	0.0026217
XLOC_003804	XLOC_003804	-	1:96059633-96060074	mock	siCELF1	0	0.252831	5e-05	0.00076141
XLOC_003810	XLOC_003810	-	1:96234753-96234958	mock	siCELF1	0	0.547891	0.00185	0.0174388
XLOC_003865	XLOC_003865	-	1:98971301-98971375	mock	siCELF1	0	44.3095	0.00215	0.0195728
XLOC_003886	XLOC_003886	-	1:99340081-99340438	mock	siCELF1	0	0.47841	0.00025	0.00317807
XLOC_003959	XLOC_003959	-	1:100866607-100867067	mock	siCELF1	0	0.136037	0.0006	0.00679415
XLOC_003995	XLOC_003995	-	1:101330526-101330881	mock	siCELF1	0	0.302613	0.00015	0.00203645
XLOC_004035	XLOC_004035	-	1:103400756-103400854	mock	siCELF1	0	10.469	0.00215	0.0195728
XLOC_004143	XLOC_004143	-	1:105580099-105580288	mock	siCELF1	0	0.701874	0.0047	0.0371038
XLOC_004166	XLOC_004166	-	1:106566331-106566720	mock	siCELF1	0	0.240428	5e-05	0.00076141
XLOC_004269	XLOC_004269	-	1:109104933-109105310	mock	siCELF1	0	0.327088	5e-05	0.00076141
XLOC_004270	XLOC_004270	-	1:109105899-109106327	mock	siCELF1	0	0.124038	0.0004	0.00477413
XLOC_004325	XLOC_004325	-	1:109904878-109905033	mock	siCELF1	0	1.8984	0.00045	0.00528439
XLOC_004373	XLOC_004373	-	1:110023966-110024238	mock	siCELF1	0	0.19983	0.00465	0.0369089
XLOC_004384	XLOC_004384	-	1:110095541-110095792	mock	siCELF1	0	0.311795	0.00055	0.00630385
XLOC_004417	XLOC_004417	-	1:110976346-110976725	mock	siCELF1	0	0.181471	5e-05	0.00076141
XLOC_004577	XLOC_004577	-	1:112382920-112383146	mock	siCELF1	0	0.382445	0.00325	0.0273184
XLOC_004578	XLOC_004578	-	1:112383209-112383307	mock	siCELF1	0	9.68601	0.0027	0.023567
XLOC_004610	XLOC_004610	-	1:115074336-115074565	mock	siCELF1	0	0.446808	0.001	0.0104611
XLOC_004778	XLOC_004778	-	1:119744852-119745181	mock	siCELF1	0	0.129622	0.00325	0.0273184
XLOC_004891	XLOC_004891	-	1:123433318-123433562	mock	siCELF1	0	0.273511	0.0065	0.0482078
XLOC_005052	XLOC_005052	-	1:126419227-126419570	mock	siCELF1	0	1.28028	0.0001	0.00142184
XLOC_005122	XLOC_005122	-	1:127442060-127442367	mock	siCELF1	0	0.611621	5e-05	0.00076141
XLOC_005136	XLOC_005136	-	1:127845451-127845773	mock	siCELF1	0	0.145086	0.00215	0.0195728
XLOC_005206	XLOC_005206	-	1:128616521-128617007	mock	siCELF1	0	0.117452	0.0001	0.00142184
XLOC_005264	XLOC_005264	-	1:131009386-131009891	mock	siCELF1	0	0.112019	0.00105	0.010915
XLOC_005274	XLOC_005274	-	1:131036124-131036515	mock	siCELF1	0	0.229391	5e-05	0.00076141
XLOC_005544	XLOC_005544	-	1:137324390-137324768	mock	siCELF1	0	0.330361	0.00015	0.00203645
XLOC_005545	XLOC_005545	-	1:137328791-137329033	mock	siCELF1	0	0.271732	0.00325	0.0273184
XLOC_005673	XLOC_005673	-	1:140725187-140725338	mock	siCELF1	0	1.4429	0.00355	0.0294161
XLOC_005684	XLOC_005684	-	1:140746261-140746416	mock	siCELF1	0	1.25402	0.00545	0.0420235
XLOC_005858	XLOC_005858	-	1:145711806-145712004	mock	siCELF1	0	3.02763	5e-05	0.00076141
XLOC_005882	XLOC_005882	-	1:146630486-146630737	mock	siCELF1	0	0.319423	0.0017	0.0162667
XLOC_005902	XLOC_005902	-	1:147879033-147879218	mock	siCELF1	0	0.989087	0.0005	0.00579454
XLOC_005999	XLOC_005999	-	1:149325142-149325360	mock	siCELF1	0	0.752383	5e-05	0.00076141
XLOC_006053	XLOC_006053	-	1:149612677-149613312	mock	siCELF1	0	0.0792636	5e-05	0.00076141
XLOC_006064	XLOC_006064	-	1:149625344-149625666	mock	siCELF1	0	0.442535	5e-05	0.00076141
XLOC_006091	XLOC_006091	-	1:150117022-150117561	mock	siCELF1	0	0.186584	5e-05	0.00076141
XLOC_006102	XLOC_006102	-	1:150723446-150723554	mock	siCELF1	0	8.16622	0.00045	0.00528439
XLOC_006117	XLOC_006117	-	1:150962534-150962780	mock	siCELF1	0	0.478425	5e-05	0.00076141
XLOC_006123	XLOC_006123	-	1:150987970-150988368	mock	siCELF1	0	0.138955	5e-05	0.00076141
XLOC_006125	XLOC_006125	-	1:150991671-150991994	mock	siCELF1	0	0.267608	5e-05	0.00076141
XLOC_006133	XLOC_006133	-	1:151031950-151032279	mock	siCELF1	0	0.156006	0.0019	0.0178065
XLOC_006144	XLOC_006144	-	1:151049247-151049589	mock	siCELF1	0	0.623106	5e-05	0.00076141
XLOC_006146	XLOC_006146	-	1:151067630-151068022	mock	siCELF1	0	0.507464	5e-05	0.00076141
XLOC_006148	XLOC_006148	-	1:151083550-151083914	mock	siCELF1	0	0.133144	0.0017	0.0162667
XLOC_006165	XLOC_006165	-	1:151351898-151352120	mock	siCELF1	0	0.423987	0.0017	0.0162667
XLOC_006191	XLOC_006191	-	1:151558816-151558961	mock	siCELF1	0	3.48175	5e-05	0.00076141
XLOC_006209	XLOC_006209	-	1:151990590-151990737	mock	siCELF1	0	2.60844	0.0002	0.0026217
XLOC_006230	XLOC_006230	-	1:153049356-153049742	mock	siCELF1	0	1.7119	5e-05	0.00076141
XLOC_006295	XLOC_006295	-	1:154485925-154486336	mock	siCELF1	0	0.259261	5e-05	0.00076141
XLOC_006296	XLOC_006296	-	1:154487358-154487591	mock	siCELF1	0	0.481555	0.00025	0.00317807
XLOC_006298	XLOC_006298	-	1:154539271-154539621	mock	siCELF1	0	2.09816	0.0001	0.00142184
XLOC_006300	XLOC_006300	-	1:154565934-154566150	mock	siCELF1	0	0.475812	0.00355	0.0294161
XLOC_006302	XLOC_006302	-	1:154567813-154567912	mock	siCELF1	0	9.9971	0.00215	0.0195728
XLOC_006303	XLOC_006303	-	1:154568406-154568875	mock	siCELF1	0	0.181603	5e-05	0.00076141
XLOC_006385	XLOC_006385	-	1:157991740-157991812	mock	siCELF1	0	45.3952	0.00375	0.0308136
XLOC_006444	XLOC_006444	-	1:159696604-159696721	mock	siCELF1	0	5.12471	0.00325	0.0273184
XLOC_006451	XLOC_006451	-	1:159706964-159707103	mock	siCELF1	0	1.90246	0.00325	0.0273184
XLOC_006456	XLOC_006456	-	1:159723689-159723925	mock	siCELF1	0	0.438802	0.0011	0.0113417
XLOC_006505	XLOC_006505	-	1:160492435-160492694	mock	siCELF1	0	0.279612	0.0065	0.0482078
XLOC_006506	XLOC_006506	-	1:160492782-160493182	mock	siCELF1	0	0.469143	5e-05	0.00076141
XLOC_006508	XLOC_006508	-	1:160495523-160495750	mock	siCELF1	0	1.23195	5e-05	0.00076141
XLOC_006541	XLOC_006541	-	1:160835201-160835289	mock	siCELF1	0	13.3367	0.00225	0.0203141
XLOC_006635	XLOC_006635	-	1:162885963-162886387	mock	siCELF1	0	0.108354	0.0006	0.00679415
XLOC_006636	XLOC_006636	-	1:162886999-162887252	mock	siCELF1	0	0.251372	0.00295	0.025352
XLOC_006695	XLOC_006695	-	1:163687056-163687548	mock	siCELF1	0	0.13066	5e-05	0.00076141
XLOC_006718	XLOC_006718	-	1:164065068-164065327	mock	siCELF1	0	0.351152	0.0001	0.00142184
XLOC_006819	XLOC_006819	-	1:167696894-167697171	mock	siCELF1	0	0.189541	0.00465	0.0369089
XLOC_006820	XLOC_006820	-	1:167710622-167710934	mock	siCELF1	0	0.145494	0.0027	0.023567
XLOC_006828	XLOC_006828	-	1:167755626-167755862	mock	siCELF1	0	1.4043	0.00025	0.00317807
XLOC_006835	XLOC_006835	-	1:167841963-167842713	mock	siCELF1	0	0.0991395	5e-05	0.00076141
XLOC_007027	XLOC_007027	-	1:170003847-170004126	mock	siCELF1	0	0.151992	0.00645	0.0479752
XLOC_007028	XLOC_007028	-	1:170155406-170155588	mock	siCELF1	0	0.804851	0.0027	0.023567
XLOC_007086	XLOC_007086	-	1:172856847-172857111	mock	siCELF1	0	0.397672	5e-05	0.00076141
XLOC_007087	XLOC_007087	-	1:172857528-172857781	mock	siCELF1	0	0.361375	0.0002	0.0026217
XLOC_007117	XLOC_007117	-	1:173858679-173858832	mock	siCELF1	0	2.32747	0.00025	0.00317807
XLOC_007123	XLOC_007123	-	1:174033876-174034520	mock	siCELF1	0	0.101117	5e-05	0.00076141
XLOC_007162	XLOC_007162	-	1:174558226-174558641	mock	siCELF1	0	0.0977744	0.00075	0.00821311
XLOC_007259	XLOC_007259	-	1:176392743-176392981	mock	siCELF1	0	0.675163	5e-05	0.00076141
XLOC_007268	XLOC_007268	-	1:176732836-176733053	mock	siCELF1	0	0.443448	0.0013	0.0130173
XLOC_007329	XLOC_007329	-	1:178261491-178261767	mock	siCELF1	0	0.273789	0.00025	0.00317807
XLOC_007393	XLOC_007393	-	1:178950704-178950970	mock	siCELF1	0	0.269758	0.00135	0.0134181
XLOC_007633	XLOC_007633	-	1:186070867-186071235	mock	siCELF1	0	0.221878	5e-05	0.00076141
XLOC_007640	XLOC_007640	-	1:186332426-186332999	mock	siCELF1	0	0.168994	5e-05	0.00076141
XLOC_007641	XLOC_007641	-	1:186333217-186333805	mock	siCELF1	0	0.433785	5e-05	0.00076141
XLOC_007642	XLOC_007642	-	1:186334332-186334778	mock	siCELF1	0	0.207312	5e-05	0.00076141
XLOC_007644	XLOC_007644	-	1:186349726-186350069	mock	siCELF1	0	0.154224	0.0017	0.0162667
XLOC_007648	XLOC_007648	-	1:186773365-186773727	mock	siCELF1	0	0.632491	5e-05	0.00076141
XLOC_007782	XLOC_007782	-	1:192880009-192880174	mock	siCELF1	0	1.21271	0.0025	0.0221888
XLOC_008064	XLOC_008064	-	1:3358881-3359402	mock	siCELF1	0	0.0816297	5e-05	0.00076141
XLOC_008082	XLOC_008082	RNA-directed DNA polymerase from mobile element jockey	1:4009332-4009698	mock	siCELF1	0	0.120865	0.0007	0.00774115
XLOC_008085	XLOC_008085	-	1:4015898-4016230	mock	siCELF1	0	0.147132	0.00085	0.00911648
XLOC_008090	XLOC_008090	-	1:4593675-4593854	mock	siCELF1	0	1.03236	0.0017	0.0162667
XLOC_008092	XLOC_008092	-	1:4621791-4622063	mock	siCELF1	0	0.225656	0.00265	0.0232676
XLOC_008173	XLOC_008173	-	1:8912446-8913035	mock	siCELF1	0	0.167706	5e-05	0.00076141
XLOC_008178	XLOC_008178	-	1:8926224-8926611	mock	siCELF1	0	0.168383	5e-05	0.00076141
XLOC_008183	XLOC_008183	-	1:8990368-8990898	mock	siCELF1	0	0.167224	5e-05	0.00076141
XLOC_008206	XLOC_008206	-	1:10467340-10467493	mock	siCELF1	0	1.70564	0.00155	0.0150972
XLOC_008240	XLOC_008240	-	1:11063897-11064547	mock	siCELF1	0	0.109602	5e-05	0.00076141
XLOC_008363	XLOC_008363	-	1:14014844-14015186	mock	siCELF1	0	0.14088	0.0017	0.0162667
XLOC_008365	XLOC_008365	-	1:14016207-14016588	mock	siCELF1	0	0.152609	0.00015	0.00203645
XLOC_008443	XLOC_008443	-	1:16666894-16667333	mock	siCELF1	0	0.120988	5e-05	0.00076141
XLOC_008456	XLOC_008456	-	1:16745616-16746667	mock	siCELF1	0	1.26371	0.00645	0.0479752
XLOC_008468	XLOC_008468	-	1:16784975-16785753	mock	siCELF1	0	0.0637432	5e-05	0.00076141
XLOC_008480	XLOC_008480	-	1:17311621-17311953	mock	siCELF1	0	0.391832	5e-05	0.00076141
XLOC_008485	XLOC_008485	-	1:17741193-17741462	mock	siCELF1	0	0.302554	0.0003	0.00372281
XLOC_008493	XLOC_008493	-	1:18079603-18079876	mock	siCELF1	0	0.397179	5e-05	0.00076141
XLOC_008537	XLOC_008537	-	1:18762856-18763206	mock	siCELF1	0	0.162142	0.0003	0.00372281
XLOC_008561	XLOC_008561	-	1:18835948-18836169	mock	siCELF1	0	0.482889	0.00085	0.00911648
XLOC_008582	XLOC_008582	-	1:19139850-19140037	mock	siCELF1	0	0.784672	0.003	0.0256884
XLOC_008585	XLOC_008585	-	1:19380698-19380926	mock	siCELF1	0	0.452616	0.00135	0.0134181
XLOC_008586	XLOC_008586	-	1:19390004-19390300	mock	siCELF1	0	0.250137	0.00025	0.00317807
XLOC_008611	XLOC_008611	-	1:19612671-19612954	mock	siCELF1	0	0.239386	0.0007	0.00774115
XLOC_008651	XLOC_008651	-	1:20531291-20531473	mock	siCELF1	0	0.869915	0.00215	0.0195728
XLOC_008731	XLOC_008731	-	1:23885358-23885633	mock	siCELF1	0	0.292808	0.00035	0.00425161
XLOC_008752	XLOC_008752	-	1:25101257-25101330	mock	siCELF1	0	46.1352	0.0017	0.0162667
XLOC_008791	XLOC_008791	-	1:26876024-26876319	mock	siCELF1	0	0.868891	0.00015	0.00203645
XLOC_008844	XLOC_008844	-	1:29383541-29383842	mock	siCELF1	0	0.186208	0.00325	0.0273184
XLOC_008846	XLOC_008846	-	1:29391649-29391786	mock	siCELF1	0	3.28543	0.00035	0.00425161
XLOC_008988	XLOC_008988	-	1:32130854-32130991	mock	siCELF1	0	4.36136	5e-05	0.00076141
XLOC_009169	XLOC_009169	-	1:36174282-36174574	mock	siCELF1	0	0.204856	0.0017	0.0162667
XLOC_009172	XLOC_009172	-	1:36182598-36183109	mock	siCELF1	0	0.085052	5e-05	0.00076141
XLOC_009179	XLOC_009179	-	1:36284588-36284820	mock	siCELF1	0	0.373664	0.00165	0.0159206
XLOC_009181	XLOC_009181	-	1:36291211-36291512	mock	siCELF1	0	0.204525	0.0003	0.00372281
XLOC_009190	XLOC_009190	-	1:36373658-36373872	mock	siCELF1	0	0.49181	0.00215	0.0195728
XLOC_009216	XLOC_009216	-	1:37121915-37122110	mock	siCELF1	0	0.596403	0.0047	0.0371038
XLOC_009384	XLOC_009384	-	1:43135912-43136193	mock	siCELF1	0	0.334469	5e-05	0.00076141
XLOC_009414	XLOC_009414	-	1:43344851-43345245	mock	siCELF1	0	0.126195	0.0002	0.0026217
XLOC_009416	XLOC_009416	-	1:43349251-43349455	mock	siCELF1	0	0.579782	0.00215	0.0195728
XLOC_009473	XLOC_009473	-	1:44457909-44458330	mock	siCELF1	0	0.263068	5e-05	0.00076141
XLOC_009580	XLOC_009580	-	1:45872323-45872421	mock	siCELF1	0	16.6494	5e-05	0.00076141
XLOC_009601	XLOC_009601	-	1:46412750-46413103	mock	siCELF1	0	0.172605	5e-05	0.00076141
XLOC_009725	XLOC_009725	-	1:49632344-49632613	mock	siCELF1	0	0.37312	5e-05	0.00076141
XLOC_009744	XLOC_009744	-	1:49812637-49812940	mock	siCELF1	0	0.601312	0.0001	0.00142184
XLOC_009792	XLOC_009792	-	1:50713311-50713672	mock	siCELF1	0	0.148703	0.0002	0.0026217
XLOC_009825	XLOC_009825	-	1:51216172-51216494	mock	siCELF1	0	0.130988	0.00325	0.0273184
XLOC_009826	XLOC_009826	-	1:51218454-51218708	mock	siCELF1	0	0.281994	0.00215	0.0195728
XLOC_009873	XLOC_009873	-	1:51875409-51875815	mock	siCELF1	0	0.198965	5e-05	0.00076141
XLOC_009999	XLOC_009999	-	1:54096517-54096630	mock	siCELF1	0	6.52796	0.001	0.0104611
XLOC_010061	XLOC_010061	-	1:56165091-56165434	mock	siCELF1	0	0.333853	0.0001	0.00142184
XLOC_010091	XLOC_010091	-	1:56475882-56476120	mock	siCELF1	0	2.13198	0.00065	0.00727558
XLOC_010114	XLOC_010114	-	1:56608560-56609084	mock	siCELF1	0	0.356791	0.0001	0.00142184
XLOC_010115	XLOC_010115	-	1:56611317-56616322	mock	siCELF1	0	1.99542	5e-05	0.00076141
XLOC_010117	XLOC_010117	-	1:56626501-56627078	mock	siCELF1	0	0.128296	5e-05	0.00076141
XLOC_010139	XLOC_010139	-	1:56899285-56899457	mock	siCELF1	0	1.0181	0.00265	0.0232676
XLOC_010255	XLOC_010255	-	1:58858755-58858949	mock	siCELF1	0	1.32221	5e-05	0.00076141
XLOC_010256	XLOC_010256	-	1:58865986-58866301	mock	siCELF1	0	0.189879	0.0008	0.00866734
XLOC_010263	XLOC_010263	-	1:58893480-58893828	mock	siCELF1	0	0.20649	0.0002	0.0026217
XLOC_010531	XLOC_010531	-	1:67605885-67606195	mock	siCELF1	0	0.285177	5e-05	0.00076141
XLOC_010589	XLOC_010589	-	1:68337843-68338104	mock	siCELF1	0	0.259579	0.00215	0.0195728
XLOC_010705	XLOC_010705	-	1:72235632-72235864	mock	siCELF1	0	0.331568	0.00185	0.0174388
XLOC_010730	XLOC_010730	-	1:72349435-72349710	mock	siCELF1	0	0.205774	0.0027	0.023567
XLOC_010735	XLOC_010735	-	1:72360720-72361191	mock	siCELF1	0	0.171322	5e-05	0.00076141
XLOC_010738	XLOC_010738	-	1:72374229-72374452	mock	siCELF1	0	0.576482	0.00015	0.00203645
XLOC_010795	XLOC_010795	-	1:73599497-73600102	mock	siCELF1	0	0.120974	5e-05	0.00076141
XLOC_010797	XLOC_010797	-	1:73601814-73602212	mock	siCELF1	0	0.138032	0.0002	0.0026217
XLOC_010817	XLOC_010817	-	1:73701618-73702039	mock	siCELF1	0	0.121909	5e-05	0.00076141
XLOC_010845	XLOC_010845	-	1:73855101-73855286	mock	siCELF1	0	0.716944	0.00325	0.0273184
XLOC_010846	XLOC_010846	-	1:73859899-73860162	mock	siCELF1	0	0.213553	0.0065	0.0482078
XLOC_010848	XLOC_010848	-	1:73861241-73861540	mock	siCELF1	0	0.225836	0.00055	0.00630385
XLOC_010852	XLOC_010852	-	1:73873547-73873927	mock	siCELF1	0	0.612191	5e-05	0.00076141
XLOC_010873	XLOC_010873	-	1:74081053-74081238	mock	siCELF1	0	0.77583	0.0047	0.0371038
XLOC_011330	XLOC_011330	-	1:81780708-81781037	mock	siCELF1	0	0.156556	0.00265	0.0232676
XLOC_011331	XLOC_011331	-	1:81792371-81792599	mock	siCELF1	0	0.536286	0.00015	0.00203645
XLOC_011371	XLOC_011371	-	1:83052388-83053079	mock	siCELF1	0	0.122317	5e-05	0.00076141
XLOC_011384	XLOC_011384	-	1:83220919-83221194	mock	siCELF1	0	0.189683	0.0065	0.0482078
XLOC_011388	XLOC_011388	-	1:83248507-83248775	mock	siCELF1	0	0.189682	0.00545	0.0420235
XLOC_011390	XLOC_011390	-	1:83385009-83385395	mock	siCELF1	0	0.583104	0.0004	0.00477413
XLOC_011415	XLOC_011415	-	1:83834237-83834446	mock	siCELF1	0	0.678425	0.00025	0.00317807
XLOC_011470	XLOC_011470	-	1:85856207-85856460	mock	siCELF1	0	0.240097	0.00265	0.0232676
XLOC_011483	XLOC_011483	-	1:86574663-86574881	mock	siCELF1	0	0.426358	0.0065	0.0482078
XLOC_011557	XLOC_011557	-	1:89179888-89180246	mock	siCELF1	0	0.14489	0.00025	0.00317807
XLOC_011571	XLOC_011571	-	1:90948980-90949180	mock	siCELF1	0	0.574298	0.0025	0.0221888
XLOC_011589	XLOC_011589	-	1:91320028-91320157	mock	siCELF1	0	3.19488	0.0019	0.0178065
XLOC_011656	XLOC_011656	-	1:92115731-92121557	mock	siCELF1	0	2.66024	0.00015	0.00203645
XLOC_011708	XLOC_011708	-	1:94406134-94406595	mock	siCELF1	0	0.0939399	0.0001	0.00142184
XLOC_011728	XLOC_011728	-	1:94701159-94701262	mock	siCELF1	0	8.37256	0.00215	0.0195728
XLOC_011735	XLOC_011735	-	1:95209451-95209599	mock	siCELF1	0	1.50699	0.00565	0.0430122
XLOC_011742	XLOC_011742	-	1:96059633-96060074	mock	siCELF1	0	0.214592	5e-05	0.00076141
XLOC_011781	XLOC_011781	-	1:97632685-97632899	mock	siCELF1	0	0.633175	0.00035	0.00425161
XLOC_011832	XLOC_011832	-	1:98698262-98698569	mock	siCELF1	0	0.164033	0.00215	0.0195728
XLOC_011847	XLOC_011847	-	1:98971391-98971465	mock	siCELF1	0	44.3095	0.00215	0.0195728
XLOC_011863	XLOC_011863	-	1:99053546-99053750	mock	siCELF1	0	0.594052	0.00215	0.0195728
XLOC_011871	XLOC_011871	-	1:99340081-99340438	mock	siCELF1	0	2.27347	0.00025	0.00317807
XLOC_011879	XLOC_011879	-	1:99737943-99738333	mock	siCELF1	0	0.132627	0.00015	0.00203645
XLOC_011933	XLOC_011933	-	1:100838704-100838793	mock	siCELF1	0	13.6642	0.00645	0.0479752
XLOC_011936	XLOC_011936	-	1:100866607-100867067	mock	siCELF1	0	0.119398	0.0012	0.0122088
XLOC_011939	XLOC_011939	-	1:100883675-100884009	mock	siCELF1	0	0.782258	5e-05	0.00076141
XLOC_011993	XLOC_011993	-	1:101806917-101807167	mock	siCELF1	0	0.368763	0.00065	0.00727558
XLOC_012005	XLOC_012005	-	1:102387418-102387877	mock	siCELF1	0	0.127552	5e-05	0.00076141
XLOC_012064	XLOC_012064	-	1:104509498-104509883	mock	siCELF1	0	0.329064	5e-05	0.00076141
XLOC_012105	XLOC_012105	-	1:105268839-105269157	mock	siCELF1	0	0.138547	0.0027	0.023567
XLOC_012147	XLOC_012147	-	1:105597828-105598238	mock	siCELF1	0	0.126236	5e-05	0.00076141
XLOC_012168	XLOC_012168	-	1:106566331-106566720	mock	siCELF1	0	0.387276	0.0025	0.0221888
XLOC_012292	XLOC_012292	-	1:109206483-109206903	mock	siCELF1	0	0.161002	0.0004	0.00477413
XLOC_012294	XLOC_012294	-	1:109228524-109228712	mock	siCELF1	0	0.752095	0.00155	0.0150972
XLOC_012339	XLOC_012339	-	1:109871782-109872062	mock	siCELF1	0	0.269106	0.00035	0.00425161
XLOC_012401	XLOC_012401	-	1:110040141-110040263	mock	siCELF1	0	3.45928	0.0047	0.0371038
XLOC_012435	XLOC_012435	-	1:110454556-110454858	mock	siCELF1	0	0.272619	5e-05	0.00076141
XLOC_012445	XLOC_012445	-	1:110976346-110976725	mock	siCELF1	0	0.202973	5e-05	0.00076141
XLOC_012448	XLOC_012448	-	1:111000996-111001287	mock	siCELF1	0	0.216163	0.00025	0.00317807
XLOC_012449	XLOC_012449	-	1:111003365-111003668	mock	siCELF1	0	0.16008	0.0017	0.0162667
XLOC_012484	XLOC_012484	-	1:111328442-111328651	mock	siCELF1	0	0.589807	0.00115	0.0117781
XLOC_012532	XLOC_012532	-	1:111538992-111539181	mock	siCELF1	0	0.811318	0.0007	0.00774115
XLOC_012626	XLOC_012626	-	1:112593834-112594101	mock	siCELF1	0	0.309728	0.00065	0.00727558
XLOC_012670	XLOC_012670	-	1:116056518-116056706	mock	siCELF1	0	0.894488	0.001	0.0104611
XLOC_012836	XLOC_012836	-	1:121962888-121963232	mock	siCELF1	0	0.119307	0.0025	0.0221888
XLOC_012838	XLOC_012838	-	1:122008768-122010301	mock	siCELF1	0	1.20368	5e-05	0.00076141
XLOC_012896	XLOC_012896	-	1:122845645-122845801	mock	siCELF1	0	1.36941	0.00295	0.025352
XLOC_012955	XLOC_012955	-	1:124232145-124232230	mock	siCELF1	0	32.0561	0.0002	0.0026217
XLOC_012985	XLOC_012985	-	1:124549317-124549521	mock	siCELF1	0	0.746679	0.00135	0.0134181
XLOC_012986	XLOC_012986	-	1:124555438-124555542	mock	siCELF1	0	7.06081	0.0065	0.0482078
XLOC_013015	XLOC_013015	-	1:125300205-125300522	mock	siCELF1	0	0.219358	0.00015	0.00203645
XLOC_013050	XLOC_013050	-	1:126419227-126419570	mock	siCELF1	0	0.238526	5e-05	0.00076141
XLOC_013117	XLOC_013117	-	1:127442060-127442367	mock	siCELF1	0	1.90242	5e-05	0.00076141
XLOC_013119	XLOC_013119	-	1:127452935-127453215	mock	siCELF1	0	0.246437	0.0008	0.00866734
XLOC_013131	XLOC_013131	-	1:127967700-127967888	mock	siCELF1	0	0.7123	0.00325	0.0273184
XLOC_013178	XLOC_013178	-	1:128616521-128617007	mock	siCELF1	0	0.120938	0.00085	0.00911648
XLOC_013233	XLOC_013233	-	1:130308096-130308395	mock	siCELF1	0	0.164528	0.00285	0.0246769
XLOC_013244	XLOC_013244	-	1:131009386-131009891	mock	siCELF1	0	0.0985496	0.0001	0.00142184
XLOC_013252	XLOC_013252	-	1:131036124-131036515	mock	siCELF1	0	0.27736	5e-05	0.00076141
XLOC_013303	XLOC_013303	-	1:132403756-132404350	mock	siCELF1	0	0.090951	5e-05	0.00076141
XLOC_013323	XLOC_013323	-	1:132785938-132786148	mock	siCELF1	0	0.524552	0.00215	0.0195728
XLOC_013382	XLOC_013382	-	1:134618919-134619233	mock	siCELF1	0	0.183147	0.00135	0.0134181
XLOC_013473	XLOC_013473	-	1:137318131-137318584	mock	siCELF1	0	0.33569	0.00275	0.0239318
XLOC_013475	XLOC_013475	-	1:137324390-137324768	mock	siCELF1	0	0.268078	5e-05	0.00076141
XLOC_013671	XLOC_013671	-	1:141554578-141554913	mock	siCELF1	0	0.134163	0.0018	0.0170446
XLOC_013891	XLOC_013891	-	1:149070956-149071075	mock	siCELF1	0	5.37429	0.0013	0.0130173
XLOC_013897	XLOC_013897	-	1:149091273-149091402	mock	siCELF1	0	3.00486	0.0027	0.023567
XLOC_013908	XLOC_013908	-	1:149107872-149108195	mock	siCELF1	0	0.197442	0.0004	0.00477413
XLOC_013923	XLOC_013923	-	1:149405436-149405687	mock	siCELF1	0	0.402937	0.00015	0.00203645
XLOC_013932	XLOC_013932	-	1:149427239-149427541	mock	siCELF1	0	0.254106	5e-05	0.00076141
XLOC_013934	XLOC_013934	-	1:149430180-149430311	mock	siCELF1	0	3.31902	0.001	0.0104611
XLOC_013981	XLOC_013981	-	1:149625344-149625666	mock	siCELF1	0	0.30307	0.0003	0.00372281
XLOC_013996	XLOC_013996	-	1:150109486-150109575	mock	siCELF1	0	16.4815	0.00215	0.0195728
XLOC_014000	XLOC_014000	-	1:150117022-150117561	mock	siCELF1	0	0.136429	5e-05	0.00076141
XLOC_014071	XLOC_014071	-	1:151210376-151210435	mock	siCELF1	0	241.987	0.00215	0.0195728
XLOC_014129	XLOC_014129	-	1:152003300-152003778	mock	siCELF1	0	0.0834617	0.0001	0.00142184
XLOC_014144	XLOC_014144	-	1:152392058-152392249	mock	siCELF1	0	0.948845	0.0006	0.00679415
XLOC_014232	XLOC_014232	-	1:155173336-155173812	mock	siCELF1	0	0.127498	5e-05	0.00076141
XLOC_014253	XLOC_014253	-	1:157167295-157167545	mock	siCELF1	0	0.206578	0.00645	0.0479752
XLOC_014279	XLOC_014279	-	1:157441364-157441532	mock	siCELF1	0	1.48456	0.0002	0.0026217
XLOC_014313	XLOC_014313	-	1:158035180-158035457	mock	siCELF1	0	0.201558	0.0025	0.0221888
XLOC_014330	XLOC_014330	-	1:158089477-158089872	mock	siCELF1	0	0.133745	5e-05	0.00076141
XLOC_014339	XLOC_014339	-	1:158134362-158134806	mock	siCELF1	0	0.121841	5e-05	0.00076141
XLOC_014380	XLOC_014380	-	1:159707118-159707566	mock	siCELF1	0	0.117465	0.0001	0.00142184
XLOC_014383	XLOC_014383	-	1:159732357-159732650	mock	siCELF1	0	0.17206	0.0027	0.023567
XLOC_014385	XLOC_014385	-	1:159814065-159814383	mock	siCELF1	0	0.211795	5e-05	0.00076141
XLOC_014391	XLOC_014391	-	1:160047560-160047774	mock	siCELF1	0	0.536888	0.0007	0.00774115
XLOC_014435	XLOC_014435	-	1:160492782-160493182	mock	siCELF1	0	0.24108	5e-05	0.00076141
XLOC_014437	XLOC_014437	-	1:160495523-160495750	mock	siCELF1	0	16.3098	5e-05	0.00076141
XLOC_014463	XLOC_014463	-	1:160907200-160907440	mock	siCELF1	0	0.475418	0.00025	0.00317807
XLOC_014616	XLOC_014616	-	1:163687056-163687548	mock	siCELF1	0	0.13362	0.0003	0.00372281
XLOC_014677	XLOC_014677	-	1:164388018-164388205	mock	siCELF1	0	0.940929	0.0007	0.00774115
XLOC_014680	XLOC_014680	-	1:164852162-164852385	mock	siCELF1	0	0.362916	0.00295	0.025352
XLOC_014740	XLOC_014740	-	1:166897713-166897801	mock	siCELF1	0	23.7378	0.00015	0.00203645
XLOC_014774	XLOC_014774	-	1:167755626-167755862	mock	siCELF1	0	1.39546	0.0011	0.0113417
XLOC_014782	XLOC_014782	-	1:167841963-167842713	mock	siCELF1	0	0.090805	5e-05	0.00076141
XLOC_014948	XLOC_014948	-	1:169656908-169657178	mock	siCELF1	0	0.257192	0.0007	0.00774115
XLOC_015029	XLOC_015029	-	1:173633435-173633859	mock	siCELF1	0	0.124962	5e-05	0.00076141
XLOC_015083	XLOC_015083	-	1:174561913-174562107	mock	siCELF1	0	0.914697	0.0001	0.00142184
XLOC_015343	XLOC_015343	-	1:181382880-181383250	mock	siCELF1	0	0.255715	0.0001	0.00142184
XLOC_015479	XLOC_015479	-	1:185405583-185405905	mock	siCELF1	0	0.145989	0.00125	0.0126337
XLOC_015492	XLOC_015492	-	1:186070867-186071235	mock	siCELF1	0	0.575031	0.0013	0.0130173
XLOC_015496	XLOC_015496	-	1:186298506-186298779	mock	siCELF1	0	0.210186	0.0027	0.023567
XLOC_015497	XLOC_015497	-	1:186332426-186332999	mock	siCELF1	0	0.17763	5e-05	0.00076141
XLOC_015498	XLOC_015498	-	1:186333217-186333805	mock	siCELF1	0	0.126798	5e-05	0.00076141
XLOC_015499	XLOC_015499	-	1:186334332-186334778	mock	siCELF1	0	0.19182	5e-05	0.00076141
XLOC_015501	XLOC_015501	-	1:186348243-186348471	mock	siCELF1	0	0.595108	5e-05	0.00076141
XLOC_015507	XLOC_015507	-	1:186773365-186773727	mock	siCELF1	0	0.560223	5e-05	0.00076141
XLOC_015589	XLOC_015589	-	1:192003250-192003465	mock	siCELF1	0	0.625748	0.00015	0.00203645
XLOC_015635	XLOC_015635	-	1:192862200-192862393	mock	siCELF1	0	0.914287	0.0006	0.00679415
XLOC_015688	XLOC_015688	-	1:193736074-193736174	mock	siCELF1	0	13.6938	0.0001	0.00142184
XLOC_015776	XLOC_015776	-	1:195017889-195018139	mock	siCELF1	0	2.47477	0.0002	0.0026217
XLOC_015830	XLOC_015830	ENSGALG00000002547	10:332747-334266	mock	siCELF1	0	0.0723307	5e-05	0.00076141
XLOC_016014	XLOC_016014	-	10:3711640-3712040	mock	siCELF1	0	0.170697	0.00095	0.0100364
XLOC_016200	XLOC_016200	-	10:8488478-8488757	mock	siCELF1	0	0.207039	0.003	0.0256884
XLOC_016206	XLOC_016206	-	10:8575072-8575260	mock	siCELF1	0	0.754464	0.00265	0.0232676
XLOC_016295	XLOC_016295	-	10:10712919-10713321	mock	siCELF1	0	0.146738	0.0001	0.00142184
XLOC_016474	XLOC_016474	-	10:14223920-14224141	mock	siCELF1	0	0.344209	0.0047	0.0371038
XLOC_016489	XLOC_016489	-	10:14580537-14580773	mock	siCELF1	0	0.293385	0.00355	0.0294161
XLOC_016527	XLOC_016527	-	10:15933225-15933446	mock	siCELF1	0	0.498991	0.001	0.0104611
XLOC_016542	XLOC_016542	-	10:15955724-15955988	mock	siCELF1	0	0.203595	0.00645	0.0479752
XLOC_016611	XLOC_016611	-	10:16768231-16768515	mock	siCELF1	0	0.171742	0.00325	0.0273184
XLOC_016613	XLOC_016613	-	10:16771616-16771872	mock	siCELF1	0	0.324852	0.00075	0.00821311
XLOC_016646	XLOC_016646	-	10:17300723-17300996	mock	siCELF1	0	0.21139	0.003	0.0256884
XLOC_016813	XLOC_016813	-	10:19864018-19864755	mock	siCELF1	0	0.185993	5e-05	0.00076141
XLOC_016974	XLOC_016974	-	10:3213455-3213770	mock	siCELF1	0	0.196441	0.0002	0.0026217
XLOC_017074	XLOC_017074	-	10:5509406-5509668	mock	siCELF1	0	0.383131	0.00025	0.00317807
XLOC_017082	XLOC_017082	-	10:5517671-5517989	mock	siCELF1	0	0.151184	0.0019	0.0178065
XLOC_017084	XLOC_017084	-	10:5519573-5519699	mock	siCELF1	0	3.77903	0.00155	0.0150972
XLOC_017142	XLOC_017142	-	10:7088721-7088970	mock	siCELF1	0	0.264923	0.0065	0.0482078
XLOC_017319	XLOC_017319	-	10:10712919-10713321	mock	siCELF1	0	0.276382	0.00115	0.0117781
XLOC_017427	XLOC_017427	-	10:12306100-12306513	mock	siCELF1	0	0.203428	5e-05	0.00076141
XLOC_017534	XLOC_017534	-	10:14738853-14739079	mock	siCELF1	0	0.361924	0.00295	0.025352
XLOC_017536	XLOC_017536	-	10:14741607-14741943	mock	siCELF1	0	0.14504	0.0011	0.0113417
XLOC_017708	XLOC_017708	-	10:18131357-18131619	mock	siCELF1	0	0.283567	0.00135	0.0134181
XLOC_017768	XLOC_017768	-	10:18959376-18959573	mock	siCELF1	0	1.11267	0.00015	0.00203645
XLOC_017842	XLOC_017842	-	10:6714207-6714507	mock	siCELF1	0	0.213554	0.00075	0.00821311
XLOC_017862	XLOC_017862	-	11:438887-439172	mock	siCELF1	0	0.420806	5e-05	0.00076141
XLOC_017902	XLOC_017902	-	11:972495-972613	mock	siCELF1	0	5.26213	0.0012	0.0122088
XLOC_017996	XLOC_017996	-	11:2613267-2613405	mock	siCELF1	0	2.93181	0.0012	0.0122088
XLOC_017999	XLOC_017999	-	11:2630519-2630859	mock	siCELF1	0	0.18654	0.00015	0.00203645
XLOC_018054	XLOC_018054	-	11:4425316-4425615	mock	siCELF1	0	0.291484	0.0003	0.00372281
XLOC_018074	XLOC_018074	-	11:5399405-5399887	mock	siCELF1	0	0.81131	0.00015	0.00203645
XLOC_018075	XLOC_018075	-	11:5402897-5404835	mock	siCELF1	0	6.34652	0.003	0.0256884
XLOC_018090	XLOC_018090	-	11:5921784-5922048	mock	siCELF1	0	0.25942	0.00205	0.0189684
XLOC_018156	XLOC_018156	-	11:8112962-8113126	mock	siCELF1	0	1.10068	0.0065	0.0482078
XLOC_018157	XLOC_018157	-	11:8115589-8115863	mock	siCELF1	0	0.498763	0.0001	0.00142184
XLOC_018294	XLOC_018294	-	11:11865175-11865658	mock	siCELF1	0	0.207634	0.0003	0.00372281
XLOC_018295	XLOC_018295	-	11:11866294-11866614	mock	siCELF1	0	0.32065	5e-05	0.00076141
XLOC_018296	XLOC_018296	-	11:11866727-11867090	mock	siCELF1	0	0.214188	5e-05	0.00076141
XLOC_018304	XLOC_018304	-	11:12626801-12627053	mock	siCELF1	0	0.306738	0.001	0.0104611
XLOC_018305	XLOC_018305	uc_338	11:12638990-12639143	mock	siCELF1	0	1.60808	0.00245	0.021827
XLOC_018313	XLOC_018313	-	11:12653613-12653880	mock	siCELF1	0	0.520083	5e-05	0.00076141
XLOC_018318	XLOC_018318	-	11:12660623-12660851	mock	siCELF1	0	0.452468	0.0013	0.0130173
XLOC_018333	XLOC_018333	-	11:13096212-13096642	mock	siCELF1	0	0.109057	0.00035	0.00425161
XLOC_018348	XLOC_018348	-	11:13987123-13987397	mock	siCELF1	0	0.207961	0.0027	0.023567
XLOC_018765	XLOC_018765	-	11:2880952-2881271	mock	siCELF1	0	0.23894	0.0001	0.00142184
XLOC_018816	XLOC_018816	-	11:5435575-5435740	mock	siCELF1	0	1.06637	0.00295	0.025352
XLOC_018875	XLOC_018875	-	11:7340528-7340710	mock	siCELF1	0	0.869915	0.00215	0.0195728
XLOC_018944	XLOC_018944	-	11:9783984-9784139	mock	siCELF1	0	1.582	0.00215	0.0195728
XLOC_019005	XLOC_019005	-	11:10748347-10748599	mock	siCELF1	0	0.253208	0.00335	0.0280029
XLOC_019053	XLOC_019053	-	11:11864331-11864690	mock	siCELF1	0	0.205789	5e-05	0.00076141
XLOC_019054	XLOC_019054	-	11:11865175-11865658	mock	siCELF1	0	0.107633	0.0002	0.0026217
XLOC_019074	XLOC_019074	-	11:12669176-12669580	mock	siCELF1	0	0.162641	0.00045	0.00528439
XLOC_019098	XLOC_019098	-	11:13172225-13172781	mock	siCELF1	0	0.0920243	5e-05	0.00076141
XLOC_019154	XLOC_019154	-	11:15237541-15237964	mock	siCELF1	0	0.134462	5e-05	0.00076141
XLOC_019170	XLOC_019170	-	11:15867084-15867369	mock	siCELF1	0	0.212739	0.001	0.0104611
XLOC_019184	XLOC_019184	-	11:16078179-16078444	mock	siCELF1	0	0.261513	0.001	0.0104611
XLOC_019192	XLOC_019192	-	11:16206277-16206542	mock	siCELF1	0	0.272802	0.00135	0.0134181
XLOC_019339	XLOC_019339	-	11:19292169-19292299	mock	siCELF1	0	4.77323	0.00025	0.00317807
XLOC_019352	XLOC_019352	-	12:5322-5518	mock	siCELF1	0	0.407165	0.00455	0.0362698
XLOC_019430	XLOC_019430	-	12:966651-966952	mock	siCELF1	0	0.31881	5e-05	0.00076141
XLOC_019435	XLOC_019435	-	12:1121172-1121462	mock	siCELF1	0	2.28812	0.0003	0.00372281
XLOC_019549	XLOC_019549	-	12:2923905-2924181	mock	siCELF1	0	0.246438	0.001	0.0104611
XLOC_019642	XLOC_019642	-	12:5732900-5733251	mock	siCELF1	0	0.178619	5e-05	0.00076141
XLOC_019778	XLOC_019778	-	12:9539395-9539871	mock	siCELF1	0	0.126232	0.0006	0.00679415
XLOC_019813	XLOC_019813	-	12:10084096-10084405	mock	siCELF1	0	0.198956	0.0002	0.0026217
XLOC_020066	XLOC_020066	-	12:19260744-19261143	mock	siCELF1	0	0.112029	0.0003	0.00372281
XLOC_020119	XLOC_020119	-	12:223221-223412	mock	siCELF1	0	1.14828	5e-05	0.00076141
XLOC_020197	XLOC_020197	-	12:1165844-1165932	mock	siCELF1	0	15.3333	0.003	0.0256884
XLOC_020376	XLOC_020376	-	12:4017137-4017396	mock	siCELF1	0	0.399021	5e-05	0.00076141
XLOC_020385	XLOC_020385	-	12:4479993-4480263	mock	siCELF1	0	0.217573	0.0039	0.0317303
XLOC_020579	XLOC_020579	-	12:9516433-9516605	mock	siCELF1	0	1.07009	0.00215	0.0195728
XLOC_020583	XLOC_020583	-	12:9539395-9539871	mock	siCELF1	0	0.12153	0.0002	0.0026217
XLOC_020841	XLOC_020841	-	12:18630250-18630304	mock	siCELF1	0	701.537	0.00215	0.0195728
XLOC_020969	XLOC_020969	-	13:900149-900423	mock	siCELF1	0	0.169183	0.00645	0.0479752
XLOC_020970	XLOC_020970	-	13:902392-902977	mock	siCELF1	0	0.165179	5e-05	0.00076141
XLOC_021046	XLOC_021046	-	13:2474279-2474502	mock	siCELF1	0	0.587607	0.00025	0.00317807
XLOC_021066	XLOC_021066	-	13:4075835-4075984	mock	siCELF1	0	1.84358	0.0013	0.0130173
XLOC_021132	XLOC_021132	-	13:7694408-7694847	mock	siCELF1	0	0.19442	5e-05	0.00076141
XLOC_021283	XLOC_021283	-	13:10287724-10287989	mock	siCELF1	0	0.196183	0.00395	0.0320774
XLOC_021612	XLOC_021612	-	13:344832-345279	mock	siCELF1	0	0.106614	5e-05	0.00076141
XLOC_021658	XLOC_021658	-	13:902392-902977	mock	siCELF1	0	0.0939936	5e-05	0.00076141
XLOC_021676	XLOC_021676	-	13:1174329-1174413	mock	siCELF1	0	28.4016	0.00035	0.00425161
XLOC_021708	XLOC_021708	-	13:2474537-2474638	mock	siCELF1	0	12.1016	0.0012	0.0122088
XLOC_021773	XLOC_021773	-	13:7489738-7490013	mock	siCELF1	0	0.283429	0.0001	0.00142184
XLOC_021788	XLOC_021788	-	13:7670672-7670890	mock	siCELF1	0	0.520596	0.0013	0.0130173
XLOC_021790	XLOC_021790	-	13:7694408-7694847	mock	siCELF1	0	0.210224	5e-05	0.00076141
XLOC_021818	XLOC_021818	-	13:8037615-8037917	mock	siCELF1	0	0.123863	0.0047	0.0371038
XLOC_022189	XLOC_022189	-	13:16964487-16964824	mock	siCELF1	0	0.155366	0.00085	0.00911648
XLOC_022252	XLOC_022252	-	14:317001-317127	mock	siCELF1	0	5.0483	0.0001	0.00142184
XLOC_022816	XLOC_022816	-	14:9071674-9071862	mock	siCELF1	0	0.668639	0.00295	0.025352
XLOC_022832	XLOC_022832	-	14:9823961-9824331	mock	siCELF1	0	0.190925	5e-05	0.00076141
XLOC_022837	XLOC_022837	-	14:9836672-9836980	mock	siCELF1	0	0.14845	0.00285	0.0246769
XLOC_022838	XLOC_022838	-	14:9837152-9837341	mock	siCELF1	0	1.1789	0.0002	0.0026217
XLOC_022839	XLOC_022839	-	14:9837483-9837913	mock	siCELF1	0	0.101276	0.0013	0.0130173
XLOC_022868	XLOC_022868	-	14:10183233-10183568	mock	siCELF1	0	0.129951	0.00325	0.0273184
XLOC_023092	XLOC_023092	-	14:519790-520293	mock	siCELF1	0	0.0902813	0.0001	0.00142184
XLOC_023278	XLOC_023278	-	14:3288805-3289020	mock	siCELF1	0	0.554294	0.00095	0.0100364
XLOC_023700	XLOC_023700	-	14:12579926-12580382	mock	siCELF1	0	0.243003	5e-05	0.00076141
XLOC_024045	XLOC_024045	-	15:5224159-5224622	mock	siCELF1	0	0.136737	0.00015	0.00203645
XLOC_024241	XLOC_024241	-	15:8352794-8352924	mock	siCELF1	0	2.6035	0.0065	0.0482078
XLOC_024663	XLOC_024663	-	15:5027229-5027451	mock	siCELF1	0	0.477894	0.0011	0.0113417
XLOC_025053	XLOC_025053	-	15:11054702-11055290	mock	siCELF1	0	0.241401	0.00035	0.00425161
XLOC_025284	XLOC_025284	-	17:1174507-1174769	mock	siCELF1	0	6.02521	0.0007	0.00774115
XLOC_025289	XLOC_025289	-	17:1178591-1178971	mock	siCELF1	0	0.462509	5e-05	0.00076141
XLOC_025294	XLOC_025294	-	17:1293305-1293848	mock	siCELF1	0	0.127404	5e-05	0.00076141
XLOC_025619	XLOC_025619	-	17:7450899-7451166	mock	siCELF1	0	0.423202	5e-05	0.00076141
XLOC_025842	XLOC_025842	-	17:1174507-1174769	mock	siCELF1	0	1.27705	0.00015	0.00203645
XLOC_025853	XLOC_025853	-	17:1292676-1292872	mock	siCELF1	0	0.865	0.0013	0.0130173
XLOC_025856	XLOC_025856	-	17:1294831-1295204	mock	siCELF1	0	0.123427	0.00045	0.00528439
XLOC_025874	XLOC_025874	-	17:1460249-1460476	mock	siCELF1	0	0.34978	0.0047	0.0371038
XLOC_026111	XLOC_026111	-	17:7252798-7253117	mock	siCELF1	0	0.236639	0.0001	0.00142184
XLOC_026234	XLOC_026234	-	17:9334489-9334769	mock	siCELF1	0	0.247924	0.00025	0.00317807
XLOC_026268	XLOC_026268	-	17:9893804-9893987	mock	siCELF1	0	1.11975	0.0004	0.00477413
XLOC_026320	XLOC_026320	-	18:349440-349606	mock	siCELF1	0	1.9705	5e-05	0.00076141
XLOC_026324	XLOC_026324	-	18:404379-405031	mock	siCELF1	0	0.18985	5e-05	0.00076141
XLOC_026374	XLOC_026374	-	18:845078-845265	mock	siCELF1	0	0.940708	0.0004	0.00477413
XLOC_026463	XLOC_026463	-	18:3422565-3422805	mock	siCELF1	0	0.336857	0.00215	0.0195728
XLOC_026571	XLOC_026571	-	18:5936825-5937291	mock	siCELF1	0	0.265262	0.00625	0.0467659
XLOC_026681	XLOC_026681	-	18:8515663-8515816	mock	siCELF1	0	2.097	0.00035	0.00425161
XLOC_026850	XLOC_026850	-	18:404379-405031	mock	siCELF1	0	0.14787	5e-05	0.00076141
XLOC_027058	XLOC_027058	-	18:4676737-4676967	mock	siCELF1	0	0.364649	0.0025	0.0221888
XLOC_027100	XLOC_027100	-	18:5934478-5934967	mock	siCELF1	0	0.129942	5e-05	0.00076141
XLOC_027101	XLOC_027101	-	18:5935847-5936172	mock	siCELF1	0	0.145065	0.00125	0.0126337
XLOC_027103	XLOC_027103	-	18:5936825-5937291	mock	siCELF1	0	0.161643	5e-05	0.00076141
XLOC_027108	XLOC_027108	-	18:5943278-5944111	mock	siCELF1	0	0.0954856	5e-05	0.00076141
XLOC_027366	XLOC_027366	-	19:8391-8768	mock	siCELF1	0	0.0985185	0.0024	0.021447
XLOC_027555	XLOC_027555	-	19:5075736-5076190	mock	siCELF1	0	0.122525	5e-05	0.00076141
XLOC_027735	XLOC_027735	-	19:7409028-7409316	mock	siCELF1	0	0.159036	0.0065	0.0482078
XLOC_028416	XLOC_028416	-	19:9694033-9694201	mock	siCELF1	0	1.57068	0.0002	0.0026217
XLOC_028549	XLOC_028549	-	2:2011817-2012229	mock	siCELF1	0	0.107114	0.0003	0.00372281
XLOC_028584	XLOC_028584	-	2:3109090-3109474	mock	siCELF1	0	0.169659	5e-05	0.00076141
XLOC_028607	XLOC_028607	-	2:3396205-3396564	mock	siCELF1	0	0.233989	5e-05	0.00076141
XLOC_028700	XLOC_028700	-	2:5631303-5631519	mock	siCELF1	0	0.748767	0.0002	0.0026217
XLOC_028750	XLOC_028750	-	2:6727708-6728041	mock	siCELF1	0	0.163019	0.0005	0.00579454
XLOC_028793	XLOC_028793	-	2:8537592-8537901	mock	siCELF1	0	0.206176	0.0001	0.00142184
XLOC_028855	XLOC_028855	-	2:10174058-10174317	mock	siCELF1	0	0.249999	0.00355	0.0294161
XLOC_028863	XLOC_028863	-	2:10184918-10185158	mock	siCELF1	0	0.386102	0.0017	0.0162667
XLOC_028887	XLOC_028887	-	2:10426001-10426608	mock	siCELF1	0	0.0741073	5e-05	0.00076141
XLOC_028893	XLOC_028893	-	2:11262385-11262639	mock	siCELF1	0	1.55308	0.0005	0.00579454
XLOC_028995	XLOC_028995	-	2:12227191-12227404	mock	siCELF1	0	0.596772	0.00155	0.0150972
XLOC_029012	XLOC_029012	-	2:12731965-12732374	mock	siCELF1	0	0.123473	0.00015	0.00203645
XLOC_029050	XLOC_029050	-	2:13721494-13721758	mock	siCELF1	0	0.250818	0.00215	0.0195728
XLOC_029088	XLOC_029088	-	2:14132769-14133025	mock	siCELF1	0	0.315219	0.00095	0.0100364
XLOC_029105	XLOC_029105	-	2:14294364-14294650	mock	siCELF1	0	0.215851	0.00145	0.0142437
XLOC_029122	XLOC_029122	-	2:14573039-14573170	mock	siCELF1	0	4.61708	0.0001	0.00142184
XLOC_029163	XLOC_029163	-	2:15694992-15695354	mock	siCELF1	0	0.140697	0.00055	0.00630385
XLOC_029244	XLOC_029244	-	2:18292510-18292714	mock	siCELF1	0	0.663874	0.00095	0.0100364
XLOC_029257	XLOC_029257	-	2:18354580-18354942	mock	siCELF1	0	0.212873	0.00025	0.00317807
XLOC_029260	XLOC_029260	-	2:18356562-18356985	mock	siCELF1	0	0.267484	5e-05	0.00076141
XLOC_029263	XLOC_029263	-	2:18386588-18386781	mock	siCELF1	0	1.1649	5e-05	0.00076141
XLOC_029287	XLOC_029287	-	2:18844372-18844459	mock	siCELF1	0	18.1463	0.00065	0.00727558
XLOC_029354	XLOC_029354	-	2:20994428-20994658	mock	siCELF1	0	0.404993	0.0047	0.0371038
XLOC_029389	XLOC_029389	-	2:22289003-22289477	mock	siCELF1	0	0.201592	0.00015	0.00203645
XLOC_029395	XLOC_029395	-	2:22515619-22515938	mock	siCELF1	0	0.140055	0.0029	0.0250355
XLOC_029423	XLOC_029423	-	2:23547527-23547688	mock	siCELF1	0	1.45075	0.001	0.0104611
XLOC_029479	XLOC_029479	-	2:25647439-25647754	mock	siCELF1	0	0.195072	0.0003	0.00372281
XLOC_029510	XLOC_029510	-	2:27058486-27059192	mock	siCELF1	0	0.17292	0.00125	0.0126337
XLOC_029511	XLOC_029511	-	2:27059542-27059761	mock	siCELF1	0	0.395685	0.00295	0.025352
XLOC_029512	XLOC_029512	-	2:27060111-27060695	mock	siCELF1	0	0.262752	0.00195	0.0181971
XLOC_029513	XLOC_029513	-	2:27061445-27062144	mock	siCELF1	0	0.107996	5e-05	0.00076141
XLOC_029514	XLOC_029514	-	2:27062947-27063329	mock	siCELF1	0	0.183493	5e-05	0.00076141
XLOC_029517	XLOC_029517	-	2:27068038-27068730	mock	siCELF1	0	0.125421	5e-05	0.00076141
XLOC_029518	XLOC_029518	-	2:27105052-27110123	mock	siCELF1	0	2.15054	0.0029	0.0250355
XLOC_029525	XLOC_029525	-	2:27396250-27396701	mock	siCELF1	0	0.267961	5e-05	0.00076141
XLOC_029574	XLOC_029574	-	2:29723645-29723980	mock	siCELF1	0	0.148677	0.0022	0.0199533
XLOC_029725	XLOC_029725	-	2:34542541-34542678	mock	siCELF1	0	2.71334	0.0013	0.0130173
XLOC_029726	XLOC_029726	-	2:34542971-34543333	mock	siCELF1	0	0.258141	5e-05	0.00076141
XLOC_029862	XLOC_029862	-	2:40300087-40300326	mock	siCELF1	0	0.272332	0.00565	0.0430122
XLOC_029868	XLOC_029868	-	2:40377211-40377328	mock	siCELF1	0	6.80121	5e-05	0.00076141
XLOC_029970	XLOC_029970	-	2:42790145-42790737	mock	siCELF1	0	0.0867032	5e-05	0.00076141
XLOC_030004	XLOC_030004	-	2:43613122-43613303	mock	siCELF1	0	0.99822	0.00085	0.00911648
XLOC_030120	XLOC_030120	-	2:48093200-48093333	mock	siCELF1	0	4.3324	0.00015	0.00203645
XLOC_030147	XLOC_030147	-	2:49133920-49134275	mock	siCELF1	0	0.15298	0.0003	0.00372281
XLOC_030197	XLOC_030197	-	2:50483973-50484143	mock	siCELF1	0	1.28983	0.0008	0.00866734
XLOC_030205	XLOC_030205	-	2:50922210-50922622	mock	siCELF1	0	0.403023	5e-05	0.00076141
XLOC_030211	XLOC_030211	-	2:50949761-50950592	mock	siCELF1	0	0.0898253	5e-05	0.00076141
XLOC_030226	XLOC_030226	-	2:50970245-50970614	mock	siCELF1	0	0.107739	0.0017	0.0162667
XLOC_030228	XLOC_030228	-	2:50973727-50974051	mock	siCELF1	0	0.193583	0.00015	0.00203645
XLOC_030282	XLOC_030282	-	2:52656239-52656606	mock	siCELF1	0	0.114061	0.00135	0.0134181
XLOC_030283	XLOC_030283	-	2:52661196-52661607	mock	siCELF1	0	0.249666	0.00075	0.00821311
XLOC_030336	XLOC_030336	-	2:53195699-53196257	mock	siCELF1	0	0.359325	0.00055	0.00630385
XLOC_030363	XLOC_030363	-	2:53535908-53536083	mock	siCELF1	0	0.673291	0.00645	0.0479752
XLOC_030368	XLOC_030368	-	2:53602507-53602693	mock	siCELF1	0	1.66517	5e-05	0.00076141
XLOC_030405	XLOC_030405	-	2:54640233-54640422	mock	siCELF1	0	0.63435	0.00645	0.0479752
XLOC_030424	XLOC_030424	-	2:55119548-55119955	mock	siCELF1	0	1.91242	0.00375	0.0308136
XLOC_030426	XLOC_030426	-	2:55124500-55124605	mock	siCELF1	0	9.57759	0.00065	0.00727558
XLOC_030476	XLOC_030476	-	2:56393762-56394177	mock	siCELF1	0	0.0996943	0.00055	0.00630385
XLOC_030657	XLOC_030657	-	2:62714780-62715061	mock	siCELF1	0	0.21485	0.00145	0.0142437
XLOC_030668	XLOC_030668	-	2:62955076-62955284	mock	siCELF1	0	0.656268	0.00085	0.00911648
XLOC_030685	XLOC_030685	-	2:63071876-63072320	mock	siCELF1	0	0.180131	5e-05	0.00076141
XLOC_030771	XLOC_030771	-	2:66182068-66182397	mock	siCELF1	0	0.178437	0.00035	0.00425161
XLOC_030785	XLOC_030785	-	2:66230364-66230683	mock	siCELF1	0	0.127605	0.0047	0.0371038
XLOC_030811	XLOC_030811	-	2:66543063-66543359	mock	siCELF1	0	0.24731	0.0002	0.0026217
XLOC_030815	XLOC_030815	-	2:66574332-66574523	mock	siCELF1	0	1.14076	0.0001	0.00142184
XLOC_030978	XLOC_030978	-	2:70646105-70646360	mock	siCELF1	0	0.445402	0.0003	0.00372281
XLOC_030979	XLOC_030979	-	2:70646415-70646876	mock	siCELF1	0	0.154858	5e-05	0.00076141
XLOC_030987	XLOC_030987	-	2:70655108-70655316	mock	siCELF1	0	0.641635	0.0007	0.00774115
XLOC_031030	XLOC_031030	-	2:71854843-71855355	mock	siCELF1	0	0.12366	5e-05	0.00076141
XLOC_031048	XLOC_031048	-	2:72319154-72319263	mock	siCELF1	0	6.54008	0.00215	0.0195728
XLOC_031051	XLOC_031051	-	2:72324607-72325023	mock	siCELF1	0	0.387244	5e-05	0.00076141
XLOC_031080	XLOC_031080	-	2:72393750-72394156	mock	siCELF1	0	0.113106	0.0003	0.00372281
XLOC_031083	XLOC_031083	-	2:72407960-72408028	mock	siCELF1	0	97.2057	0.00025	0.00317807
XLOC_031142	XLOC_031142	-	2:75146186-75146354	mock	siCELF1	0	1.16776	0.00215	0.0195728
XLOC_031143	XLOC_031143	-	2:75344805-75345008	mock	siCELF1	0	0.657074	0.0007	0.00774115
XLOC_031193	XLOC_031193	-	2:76513250-76513497	mock	siCELF1	0	0.407586	0.00055	0.00630385
XLOC_031225	XLOC_031225	-	2:77118787-77119086	mock	siCELF1	0	0.242209	0.00015	0.00203645
XLOC_031351	XLOC_031351	-	2:82832312-82832633	mock	siCELF1	0	0.148462	0.0015	0.0146772
XLOC_031395	XLOC_031395	-	2:85412485-85412644	mock	siCELF1	0	1.7123	0.0013	0.0130173
XLOC_031396	XLOC_031396	-	2:85413291-85413566	mock	siCELF1	0	0.177422	0.00565	0.0430122
XLOC_031398	XLOC_031398	-	2:85414539-85414822	mock	siCELF1	0	0.341585	5e-05	0.00076141
XLOC_031463	XLOC_031463	-	2:89078019-89078388	mock	siCELF1	0	0.186599	5e-05	0.00076141
XLOC_031575	XLOC_031575	-	2:92997992-92998183	mock	siCELF1	0	0.582525	0.00545	0.0420235
XLOC_031626	XLOC_031626	-	2:93389658-93389944	mock	siCELF1	0	0.223778	0.0012	0.0122088
XLOC_031744	XLOC_031744	-	2:95757829-95758467	mock	siCELF1	0	0.173111	5e-05	0.00076141
XLOC_031756	XLOC_031756	-	2:95920374-95920453	mock	siCELF1	0	45.8438	0.0001	0.00142184
XLOC_031844	XLOC_031844	-	2:99655655-99655944	mock	siCELF1	0	0.283216	5e-05	0.00076141
XLOC_031896	XLOC_031896	-	2:101220382-101220570	mock	siCELF1	0	0.733529	0.0047	0.0371038
XLOC_032051	XLOC_032051	-	2:103511924-103512107	mock	siCELF1	0	0.940405	0.0017	0.0162667
XLOC_032075	XLOC_032075	-	2:104706852-104707151	mock	siCELF1	0	0.25303	0.0001	0.00142184
XLOC_032076	XLOC_032076	-	2:104707801-104708181	mock	siCELF1	0	0.245984	0.00045	0.00528439
XLOC_032127	XLOC_032127	-	2:105390946-105391188	mock	siCELF1	0	0.389035	0.0007	0.00774115
XLOC_032154	XLOC_032154	-	2:105482636-105482895	mock	siCELF1	0	0.439572	0.0002	0.0026217
XLOC_032203	XLOC_032203	-	2:106726996-106727232	mock	siCELF1	0	0.389574	0.0013	0.0130173
XLOC_032204	XLOC_032204	-	2:106730082-106730441	mock	siCELF1	0	0.119328	0.00155	0.0150972
XLOC_032282	XLOC_032282	-	2:107995065-107998805	mock	siCELF1	0	0.236726	5e-05	0.00076141
XLOC_032328	XLOC_032328	-	2:109146160-109146335	mock	siCELF1	0	1.60637	5e-05	0.00076141
XLOC_032345	XLOC_032345	-	2:109515683-109515905	mock	siCELF1	0	0.434592	0.00215	0.0195728
XLOC_032357	XLOC_032357	-	2:109586978-109587170	mock	siCELF1	0	0.832903	0.0007	0.00774115
XLOC_032362	XLOC_032362	-	2:109621329-109621536	mock	siCELF1	0	0.48023	0.00295	0.025352
XLOC_032412	XLOC_032412	-	2:110920210-110920488	mock	siCELF1	0	0.194178	0.00555	0.0424578
XLOC_032451	XLOC_032451	-	2:112139076-112139274	mock	siCELF1	0	0.785062	0.0002	0.0026217
XLOC_032455	XLOC_032455	-	2:112563846-112563999	mock	siCELF1	0	1.53814	0.0027	0.023567
XLOC_032475	XLOC_032475	-	2:113095503-113095698	mock	siCELF1	0	0.767369	0.00215	0.0195728
XLOC_032500	XLOC_032500	-	2:113649016-113649191	mock	siCELF1	0	1.29522	0.00035	0.00425161
XLOC_032501	XLOC_032501	-	2:113650277-113650596	mock	siCELF1	0	0.227524	5e-05	0.00076141
XLOC_032507	XLOC_032507	-	2:113843216-113843355	mock	siCELF1	0	1.9247	0.00565	0.0430122
XLOC_032538	XLOC_032538	-	2:115323944-115324157	mock	siCELF1	0	0.442201	0.00295	0.025352
XLOC_032563	XLOC_032563	-	2:116565919-116566050	mock	siCELF1	0	2.65695	0.00465	0.0369089
XLOC_032622	XLOC_032622	-	2:117812943-117813357	mock	siCELF1	0	0.224839	0.00055	0.00630385
XLOC_032645	XLOC_032645	-	2:118555226-118555486	mock	siCELF1	0	0.265244	0.0018	0.0170446
XLOC_032663	XLOC_032663	-	2:119164422-119164593	mock	siCELF1	0	0.872268	0.00565	0.0430122
XLOC_032690	XLOC_032690	-	2:119733514-119733958	mock	siCELF1	0	0.256623	5e-05	0.00076141
XLOC_032692	XLOC_032692	-	2:119756299-119756783	mock	siCELF1	0	0.100779	0.0001	0.00142184
XLOC_032718	XLOC_032718	-	2:120395478-120395919	mock	siCELF1	0	0.0973471	0.00035	0.00425161
XLOC_032762	XLOC_032762	-	2:121261482-121261880	mock	siCELF1	0	0.171423	5e-05	0.00076141
XLOC_032845	XLOC_032845	-	2:124348613-124348860	mock	siCELF1	0	0.481396	5e-05	0.00076141
XLOC_032873	XLOC_032873	-	2:125446623-125447294	mock	siCELF1	0	0.476368	0.0003	0.00372281
XLOC_032968	XLOC_032968	-	2:127311611-127312052	mock	siCELF1	0	0.0904944	0.0008	0.00866734
XLOC_033037	XLOC_033037	-	2:128560983-128561207	mock	siCELF1	0	0.378677	0.00285	0.0246769
XLOC_033104	XLOC_033104	-	2:130413563-130413994	mock	siCELF1	0	0.219434	5e-05	0.00076141
XLOC_033131	XLOC_033131	-	2:131250919-131251029	mock	siCELF1	0	5.54673	0.00295	0.025352
XLOC_033170	XLOC_033170	-	2:132191510-132192924	mock	siCELF1	0	0.70799	0.00565	0.0430122
XLOC_033174	XLOC_033174	-	2:132245198-132245573	mock	siCELF1	0	0.114401	0.0012	0.0122088
XLOC_033180	XLOC_033180	-	2:132296729-132297011	mock	siCELF1	0	0.191462	0.0027	0.023567
XLOC_033235	XLOC_033235	-	2:132580829-132581264	mock	siCELF1	0	0.134652	5e-05	0.00076141
XLOC_033242	XLOC_033242	-	2:133417704-133417879	mock	siCELF1	0	1.1496	0.00095	0.0100364
XLOC_033247	XLOC_033247	-	2:133604053-133604373	mock	siCELF1	0	0.213366	0.0001	0.00142184
XLOC_033253	XLOC_033253	-	2:133797080-133797506	mock	siCELF1	0	0.193318	5e-05	0.00076141
XLOC_033255	XLOC_033255	-	2:133799852-133800269	mock	siCELF1	0	0.163524	5e-05	0.00076141
XLOC_033257	XLOC_033257	-	2:133803789-133804250	mock	siCELF1	0	0.134573	5e-05	0.00076141
XLOC_033259	XLOC_033259	-	2:133808155-133808450	mock	siCELF1	0	0.312638	5e-05	0.00076141
XLOC_033260	XLOC_033260	-	2:133809396-133809666	mock	siCELF1	0	0.455471	5e-05	0.00076141
XLOC_033261	XLOC_033261	-	2:133812123-133812788	mock	siCELF1	0	0.114148	5e-05	0.00076141
XLOC_033339	XLOC_033339	-	2:137056024-137056186	mock	siCELF1	0	1.1781	0.00325	0.0273184
XLOC_033355	XLOC_033355	-	2:137694876-137695057	mock	siCELF1	0	1.01623	0.00095	0.0100364
XLOC_033405	XLOC_033405	-	2:138763475-138763809	mock	siCELF1	0	1.66813	0.00035	0.00425161
XLOC_033416	XLOC_033416	-	2:138789422-138789754	mock	siCELF1	0	0.190946	5e-05	0.00076141
XLOC_033421	XLOC_033421	-	2:138796444-138796815	mock	siCELF1	0	0.242454	5e-05	0.00076141
XLOC_033470	XLOC_033470	-	2:140857658-140858133	mock	siCELF1	0	0.138334	0.0001	0.00142184
XLOC_033500	XLOC_033500	-	2:142113755-142113973	mock	siCELF1	0	0.458528	0.00165	0.0159206
XLOC_033529	XLOC_033529	-	2:142541444-142542019	mock	siCELF1	0	0.176433	5e-05	0.00076141
XLOC_033560	XLOC_033560	-	2:143847977-143848336	mock	siCELF1	0	0.156217	0.0001	0.00142184
XLOC_033744	XLOC_033744	-	2:965021-965180	mock	siCELF1	0	1.47756	0.0013	0.0130173
XLOC_033857	XLOC_033857	-	2:4294929-4295316	mock	siCELF1	0	0.118121	0.0002	0.0026217
XLOC_033874	XLOC_033874	-	2:4659366-4659613	mock	siCELF1	0	0.271886	0.00325	0.0273184
XLOC_033916	XLOC_033916	-	2:5672962-5673370	mock	siCELF1	0	0.138528	5e-05	0.00076141
XLOC_033919	XLOC_033919	-	2:5677586-5677883	mock	siCELF1	0	0.179844	0.0019	0.0178065
XLOC_033923	XLOC_033923	-	2:5683842-5684029	mock	siCELF1	0	0.682339	0.00645	0.0479752
XLOC_033933	XLOC_033933	-	2:5811799-5811913	mock	siCELF1	0	5.40059	0.00165	0.0159206
XLOC_033967	XLOC_033967	-	2:6741762-6741925	mock	siCELF1	0	1.88531	0.00015	0.00203645
XLOC_034041	XLOC_034041	-	2:10152692-10152818	mock	siCELF1	0	4.39776	0.0013	0.0130173
XLOC_034088	XLOC_034088	-	2:11262385-11262639	mock	siCELF1	0	0.502124	5e-05	0.00076141
XLOC_034162	XLOC_034162	-	2:11899274-11899389	mock	siCELF1	0	7.3564	5e-05	0.00076141
XLOC_034178	XLOC_034178	-	2:12101762-12102529	mock	siCELF1	0	0.152329	5e-05	0.00076141
XLOC_034183	XLOC_034183	-	2:12115485-12115687	mock	siCELF1	0	0.586034	0.0025	0.0221888
XLOC_034193	XLOC_034193	-	2:12328587-12329005	mock	siCELF1	0	0.12412	0.0001	0.00142184
XLOC_034384	XLOC_034384	-	2:16584925-16585109	mock	siCELF1	0	0.667007	0.00565	0.0430122
XLOC_034440	XLOC_034440	-	2:18337050-18337336	mock	siCELF1	0	0.299259	0.0001	0.00142184
XLOC_034447	XLOC_034447	-	2:18356562-18356985	mock	siCELF1	0	0.180928	5e-05	0.00076141
XLOC_034449	XLOC_034449	-	2:18367444-18367629	mock	siCELF1	0	0.817846	0.00215	0.0195728
XLOC_034495	XLOC_034495	-	2:19548223-19548617	mock	siCELF1	0	0.131855	0.00015	0.00203645
XLOC_034567	XLOC_034567	-	2:21538286-21538630	mock	siCELF1	0	0.177488	0.0003	0.00372281
XLOC_034591	XLOC_034591	-	2:22244803-22245040	mock	siCELF1	0	0.401587	0.00095	0.0100364
XLOC_034607	XLOC_034607	-	2:22289003-22289477	mock	siCELF1	0	0.1261	0.0004	0.00477413
XLOC_034608	XLOC_034608	-	2:22448044-22448538	mock	siCELF1	0	0.0943235	0.00015	0.00203645
XLOC_034688	XLOC_034688	-	2:25457007-25457212	mock	siCELF1	0	0.440553	0.00645	0.0479752
XLOC_034694	XLOC_034694	-	2:25564790-25565039	mock	siCELF1	0	0.434385	5e-05	0.00076141
XLOC_034700	XLOC_034700	-	2:25774857-25775141	mock	siCELF1	0	0.200282	0.00255	0.0225593
XLOC_034708	XLOC_034708	-	2:25954297-25954563	mock	siCELF1	0	1.80702	5e-05	0.00076141
XLOC_034732	XLOC_034732	-	2:27058486-27059192	mock	siCELF1	0	0.11144	0.00165	0.0159206
XLOC_034733	XLOC_034733	-	2:27060111-27060695	mock	siCELF1	0	0.161949	5e-05	0.00076141
XLOC_034734	XLOC_034734	-	2:27061445-27062144	mock	siCELF1	0	0.154748	0.00045	0.00528439
XLOC_034737	XLOC_034737	-	2:27068038-27068730	mock	siCELF1	0	0.160872	5e-05	0.00076141
XLOC_034748	XLOC_034748	-	2:27396250-27396701	mock	siCELF1	0	0.47874	5e-05	0.00076141
XLOC_034795	XLOC_034795	-	2:29731112-29731221	mock	siCELF1	0	6.90056	0.0017	0.0162667
XLOC_034881	XLOC_034881	-	2:32211958-32212292	mock	siCELF1	0	0.207009	0.00015	0.00203645
XLOC_034953	XLOC_034953	-	2:34296535-34296755	mock	siCELF1	0	0.390602	0.00295	0.025352
XLOC_035039	XLOC_035039	-	2:37609896-37610107	mock	siCELF1	0	0.552334	0.00135	0.0134181
XLOC_035050	XLOC_035050	-	2:37782083-37782286	mock	siCELF1	0	0.629079	0.001	0.0104611
XLOC_035145	XLOC_035145	-	2:40355592-40355764	mock	siCELF1	0	1.47351	0.0002	0.0026217
XLOC_035177	XLOC_035177	-	2:41071669-41071803	mock	siCELF1	0	3.15038	0.001	0.0104611
XLOC_035381	XLOC_035381	-	2:47620175-47620416	mock	siCELF1	0	0.26518	0.00565	0.0430122
XLOC_035457	XLOC_035457	-	2:50652026-50652426	mock	siCELF1	0	0.130111	0.00015	0.00203645
XLOC_035463	XLOC_035463	-	2:50922210-50922622	mock	siCELF1	0	0.194105	5e-05	0.00076141
XLOC_035470	XLOC_035470	Probable RNA-directed DNA polymerase from transposon BS	2:50949761-50950592	mock	siCELF1	0	0.0764811	5e-05	0.00076141
XLOC_035550	XLOC_035550	-	2:52227957-52228266	mock	siCELF1	0	0.121029	0.0047	0.0371038
XLOC_035560	XLOC_035560	-	2:52661196-52661607	mock	siCELF1	0	0.198684	5e-05	0.00076141
XLOC_035612	XLOC_035612	-	2:53208594-53208887	mock	siCELF1	0	0.17206	0.0027	0.023567
XLOC_035614	XLOC_035614	-	2:53216396-53217006	mock	siCELF1	0	0.0958053	5e-05	0.00076141
XLOC_035664	XLOC_035664	-	2:54298222-54298651	mock	siCELF1	0	0.129886	0.00105	0.010915
XLOC_035723	XLOC_035723	-	2:55119548-55119955	mock	siCELF1	0	0.166987	0.00035	0.00425161
XLOC_035772	XLOC_035772	-	2:56285213-56285283	mock	siCELF1	0	73.4527	0.00065	0.00727558
XLOC_035904	XLOC_035904	-	2:61133365-61133716	mock	siCELF1	0	0.131289	0.0011	0.0113417
XLOC_035962	XLOC_035962	-	2:62683545-62683874	mock	siCELF1	0	0.160317	0.0008	0.00866734
XLOC_035973	XLOC_035973	-	2:62951616-62951934	mock	siCELF1	0	0.259506	5e-05	0.00076141
XLOC_036007	XLOC_036007	-	2:63945101-63945516	mock	siCELF1	0	1.26647	5e-05	0.00076141
XLOC_036065	XLOC_036065	-	2:65949620-65949868	mock	siCELF1	0	0.375619	0.00105	0.010915
XLOC_036071	XLOC_036071	-	2:66083322-66083505	mock	siCELF1	0	0.852795	0.00215	0.0195728
XLOC_036077	XLOC_036077	-	2:66136358-66136671	mock	siCELF1	0	0.369595	0.00035	0.00425161
XLOC_036087	XLOC_036087	-	2:66180366-66180686	mock	siCELF1	0	0.190979	0.00035	0.00425161
XLOC_036098	XLOC_036098	-	2:66197000-66197311	mock	siCELF1	0	0.230503	0.0001	0.00142184
XLOC_036177	XLOC_036177	-	2:67607390-67607764	mock	siCELF1	0	0.114614	0.00145	0.0142437
XLOC_036303	XLOC_036303	-	2:70646105-70646360	mock	siCELF1	0	3.22176	0.0036	0.0297712
XLOC_036342	XLOC_036342	-	2:71854201-71854546	mock	siCELF1	0	0.221541	5e-05	0.00076141
XLOC_036343	XLOC_036343	-	2:71854843-71855355	mock	siCELF1	0	0.143068	5e-05	0.00076141
XLOC_036366	XLOC_036366	-	2:72319276-72319345	mock	siCELF1	0	68.8863	0.00215	0.0195728
XLOC_036370	XLOC_036370	-	2:72324607-72325023	mock	siCELF1	0	0.48696	5e-05	0.00076141
XLOC_036401	XLOC_036401	-	2:72400196-72400364	mock	siCELF1	0	1.00916	0.0047	0.0371038
XLOC_036416	XLOC_036416	-	2:72886305-72886495	mock	siCELF1	0	0.60386	0.0047	0.0371038
XLOC_036470	XLOC_036470	-	2:75474914-75475114	mock	siCELF1	0	0.602889	0.0047	0.0371038
XLOC_036569	XLOC_036569	-	2:78343801-78344005	mock	siCELF1	0	0.676916	0.0008	0.00866734
XLOC_036577	XLOC_036577	-	2:79134257-79134503	mock	siCELF1	0	0.373099	0.00085	0.00911648
XLOC_036878	XLOC_036878	-	2:91213060-91213399	mock	siCELF1	0	0.127493	0.00265	0.0232676
XLOC_036901	XLOC_036901	-	2:91469603-91469881	mock	siCELF1	0	0.305943	5e-05	0.00076141
XLOC_036976	XLOC_036976	-	2:93403960-93404184	mock	siCELF1	0	0.419863	0.0017	0.0162667
XLOC_037032	XLOC_037032	-	2:94598414-94598638	mock	siCELF1	0	0.40478	0.00325	0.0273184
XLOC_037054	XLOC_037054	-	2:94973478-94973656	mock	siCELF1	0	1.12982	0.00085	0.00911648
XLOC_037078	XLOC_037078	-	2:95342261-95342575	mock	siCELF1	0	0.14669	0.00325	0.0273184
XLOC_037096	XLOC_037096	-	2:95757829-95758467	mock	siCELF1	0	0.146977	5e-05	0.00076141
XLOC_037135	XLOC_037135	-	2:96554048-96554192	mock	siCELF1	0	2.10097	0.00215	0.0195728
XLOC_037206	XLOC_037206	-	2:99655148-99655359	mock	siCELF1	0	0.663058	0.00025	0.00317807
XLOC_037208	XLOC_037208	-	2:99657310-99657530	mock	siCELF1	0	0.40945	0.0047	0.0371038
XLOC_037247	XLOC_037247	-	2:101222464-101222764	mock	siCELF1	0	0.374033	5e-05	0.00076141
XLOC_037251	XLOC_037251	-	2:101279740-101279904	mock	siCELF1	0	2.06611	0.0003	0.00372281
XLOC_037293	XLOC_037293	-	2:102240320-102240823	mock	siCELF1	0	0.116845	5e-05	0.00076141
XLOC_037320	XLOC_037320	-	2:102327913-102328067	mock	siCELF1	0	1.76502	0.00135	0.0134181
XLOC_037459	XLOC_037459	-	2:105176014-105176333	mock	siCELF1	0	0.198385	0.00025	0.00317807
XLOC_037546	XLOC_037546	-	2:105778388-105778615	mock	siCELF1	0	0.607809	5e-05	0.00076141
XLOC_037587	XLOC_037587	-	2:106728872-106729131	mock	siCELF1	0	0.307955	0.0007	0.00774115
XLOC_037660	XLOC_037660	-	2:107995065-107998805	mock	siCELF1	0	0.22668	0.0001	0.00142184
XLOC_037678	XLOC_037678	-	2:108152402-108152541	mock	siCELF1	0	2.41273	0.00215	0.0195728
XLOC_037834	XLOC_037834	-	2:112222207-112222511	mock	siCELF1	0	0.206278	0.00025	0.00317807
XLOC_037880	XLOC_037880	-	2:113843419-113843770	mock	siCELF1	0	0.119658	0.0015	0.0146772
XLOC_038023	XLOC_038023	-	2:117812943-117813357	mock	siCELF1	0	0.145201	5e-05	0.00076141
XLOC_038076	XLOC_038076	-	2:119228508-119228816	mock	siCELF1	0	0.156869	0.00255	0.0225593
XLOC_038100	XLOC_038100	-	2:119733514-119733958	mock	siCELF1	0	0.223775	5e-05	0.00076141
XLOC_038196	XLOC_038196	-	2:121900791-121901107	mock	siCELF1	0	0.13098	0.00295	0.025352
XLOC_038222	XLOC_038222	-	2:122848705-122848890	mock	siCELF1	0	0.69825	0.00295	0.025352
XLOC_038259	XLOC_038259	-	2:124310343-124313072	mock	siCELF1	0	2.18584	0.0003	0.00372281
XLOC_038340	XLOC_038340	-	2:126409858-126410117	mock	siCELF1	0	0.284355	0.00135	0.0134181
XLOC_038359	XLOC_038359	-	2:126955619-126955834	mock	siCELF1	0	0.631854	0.0004	0.00477413
XLOC_038458	XLOC_038458	-	2:128834307-128834539	mock	siCELF1	0	0.373403	0.0018	0.0170446
XLOC_038508	XLOC_038508	-	2:130932044-130932447	mock	siCELF1	0	0.150005	5e-05	0.00076141
XLOC_038554	XLOC_038554	-	2:132265716-132266022	mock	siCELF1	0	0.216183	0.00025	0.00317807
XLOC_038606	XLOC_038606	-	2:132558961-132559162	mock	siCELF1	0	0.579211	0.0047	0.0371038
XLOC_038617	XLOC_038617	-	2:132585753-132586013	mock	siCELF1	0	0.334033	0.0007	0.00774115
XLOC_038641	XLOC_038641	-	2:133799852-133800269	mock	siCELF1	0	0.133844	0.00045	0.00528439
XLOC_038646	XLOC_038646	-	2:133811671-133811866	mock	siCELF1	0	0.60275	0.00325	0.0273184
XLOC_038647	XLOC_038647	-	2:133812123-133812788	mock	siCELF1	0	0.138695	5e-05	0.00076141
XLOC_038672	XLOC_038672	-	2:134499449-134499749	mock	siCELF1	0	0.271727	0.00015	0.00203645
XLOC_038793	XLOC_038793	-	2:138753495-138753797	mock	siCELF1	0	0.269377	0.0002	0.0026217
XLOC_038797	XLOC_038797	-	2:138763475-138763809	mock	siCELF1	0	0.433846	0.00015	0.00203645
XLOC_038823	XLOC_038823	-	2:139134348-139134659	mock	siCELF1	0	0.175061	0.00325	0.0273184
XLOC_038877	XLOC_038877	-	2:140600746-140601302	mock	siCELF1	0	0.270471	0.0004	0.00477413
XLOC_038925	XLOC_038925	-	2:142090564-142090785	mock	siCELF1	0	0.473718	0.0013	0.0130173
XLOC_038963	XLOC_038963	-	2:142541444-142542019	mock	siCELF1	0	0.215211	5e-05	0.00076141
XLOC_038964	XLOC_038964	-	2:142542116-142542753	mock	siCELF1	0	0.160646	5e-05	0.00076141
XLOC_038965	XLOC_038965	-	2:142543131-142543493	mock	siCELF1	0	0.287796	5e-05	0.00076141
XLOC_039001	XLOC_039001	-	2:143750865-143751058	mock	siCELF1	0	0.631973	0.00325	0.0273184
XLOC_039142	XLOC_039142	-	20:497069-497299	mock	siCELF1	0	0.576787	5e-05	0.00076141
XLOC_039246	XLOC_039246	-	20:4598373-4598519	mock	siCELF1	0	1.91771	0.00325	0.0273184
XLOC_039255	XLOC_039255	-	20:5095094-5095152	mock	siCELF1	0	248.774	0.0047	0.0371038
XLOC_039319	XLOC_039319	-	20:5834332-5834479	mock	siCELF1	0	2.51064	0.0003	0.00372281
XLOC_039326	XLOC_039326	-	20:5881900-5882144	mock	siCELF1	0	0.315692	0.00265	0.0232676
XLOC_039353	XLOC_039353	-	20:6868545-6868804	mock	siCELF1	0	1.32285	5e-05	0.00076141
XLOC_039474	XLOC_039474	-	20:9362083-9362316	mock	siCELF1	0	0.453425	5e-05	0.00076141
XLOC_039600	XLOC_039600	-	20:10977988-10978447	mock	siCELF1	0	0.133965	5e-05	0.00076141
XLOC_039679	XLOC_039679	-	20:12465202-12465361	mock	siCELF1	0	1.45729	0.0017	0.0162667
XLOC_039688	XLOC_039688	-	20:12765935-12766396	mock	siCELF1	0	0.171104	5e-05	0.00076141
XLOC_039732	XLOC_039732	-	20:13373271-13373643	mock	siCELF1	0	0.151979	0.00015	0.00203645
XLOC_039733	XLOC_039733	-	20:13380943-13381252	mock	siCELF1	0	0.243331	5e-05	0.00076141
XLOC_039735	XLOC_039735	-	20:13384395-13384980	mock	siCELF1	0	0.0993745	5e-05	0.00076141
XLOC_039776	XLOC_039776	-	20:13933012-13933473	mock	siCELF1	0	0.297567	5e-05	0.00076141
XLOC_039794	XLOC_039794	-	20:13961547-13961895	mock	siCELF1	0	4.03774	0.0002	0.0026217
XLOC_039827	XLOC_039827	-	20:14162977-14163229	mock	siCELF1	0	0.287129	0.00265	0.0232676
XLOC_039992	XLOC_039992	-	20:4992106-4992308	mock	siCELF1	0	0.917275	5e-05	0.00076141
XLOC_040272	XLOC_040272	-	20:10046034-10046273	mock	siCELF1	0	0.297089	0.00465	0.0369089
XLOC_040358	XLOC_040358	-	20:10981567-10981731	mock	siCELF1	0	0.956045	0.00285	0.0246769
XLOC_040406	XLOC_040406	-	20:11787950-11788235	mock	siCELF1	0	0.159776	0.0047	0.0371038
XLOC_040511	XLOC_040511	-	20:13384395-13384980	mock	siCELF1	0	0.122198	5e-05	0.00076141
XLOC_040556	XLOC_040556	-	20:13933012-13933473	mock	siCELF1	0	0.257957	5e-05	0.00076141
XLOC_040638	XLOC_040638	-	21:738761-739019	mock	siCELF1	0	0.73256	5e-05	0.00076141
XLOC_040739	XLOC_040739	-	21:2273594-2273852	mock	siCELF1	0	0.457584	5e-05	0.00076141
XLOC_040811	XLOC_040811	-	21:3166654-3166786	mock	siCELF1	0	2.74005	0.0027	0.023567
XLOC_041002	XLOC_041002	-	21:5681607-5682237	mock	siCELF1	0	0.101381	5e-05	0.00076141
XLOC_041042	XLOC_041042	-	21:6292458-6292758	mock	siCELF1	0	0.24862	0.0001	0.00142184
XLOC_041044	XLOC_041044	-	21:6294712-6294907	mock	siCELF1	0	0.567245	0.0065	0.0482078
XLOC_041149	XLOC_041149	-	21:1466635-1466836	mock	siCELF1	0	0.630278	0.00215	0.0195728
XLOC_041302	XLOC_041302	-	21:3166843-3167032	mock	siCELF1	0	0.660695	0.00465	0.0369089
XLOC_041431	XLOC_041431	-	21:5180586-5180838	mock	siCELF1	0	0.344021	0.0004	0.00477413
XLOC_041521	XLOC_041521	-	21:5682918-5683246	mock	siCELF1	0	0.185227	0.00015	0.00203645
XLOC_041547	XLOC_041547	-	21:6073578-6073935	mock	siCELF1	0	0.13932	0.00035	0.00425161
XLOC_041560	XLOC_041560	-	21:6197124-6197428	mock	siCELF1	0	0.152198	0.00355	0.0294161
XLOC_041568	XLOC_041568	-	21:6292458-6292758	mock	siCELF1	0	0.424516	0.0001	0.00142184
XLOC_041680	XLOC_041680	-	22:429672-429934	mock	siCELF1	0	0.241928	0.00205	0.0189684
XLOC_041758	XLOC_041758	-	22:2416429-2416714	mock	siCELF1	0	0.240556	0.00085	0.00911648
XLOC_042037	XLOC_042037	-	23:945278-945467	mock	siCELF1	0	0.708381	0.00265	0.0232676
XLOC_042040	XLOC_042040	-	23:958975-959171	mock	siCELF1	0	0.874982	0.00035	0.00425161
XLOC_042322	XLOC_042322	-	23:5193443-5193712	mock	siCELF1	0	0.348778	0.0001	0.00142184
XLOC_042369	XLOC_042369	-	23:5641908-5642211	mock	siCELF1	0	0.15057	0.0047	0.0371038
XLOC_042396	XLOC_042396	-	23:96366-96719	mock	siCELF1	0	0.277098	0.0005	0.00579454
XLOC_042436	XLOC_042436	-	23:982321-982873	mock	siCELF1	0	0.106313	5e-05	0.00076141
XLOC_042478	XLOC_042478	-	23:1445736-1445921	mock	siCELF1	0	0.65407	0.00565	0.0430122
XLOC_042491	XLOC_042491	-	23:1616273-1616543	mock	siCELF1	0	0.270991	0.0013	0.0130173
XLOC_042573	XLOC_042573	-	23:2549810-2550040	mock	siCELF1	0	0.435642	0.001	0.0104611
XLOC_042841	XLOC_042841	-	24:1743400-1743668	mock	siCELF1	0	0.233348	0.00285	0.0246769
XLOC_042940	XLOC_042940	-	24:3787291-3787758	mock	siCELF1	0	0.163528	5e-05	0.00076141
XLOC_042947	XLOC_042947	-	24:4077486-4077733	mock	siCELF1	0	0.308087	0.00325	0.0273184
XLOC_043189	XLOC_043189	-	24:3268577-3269014	mock	siCELF1	0	0.172935	5e-05	0.00076141
XLOC_043218	XLOC_043218	-	24:3480931-3481143	mock	siCELF1	0	0.525438	0.00065	0.00727558
XLOC_043238	XLOC_043238	-	24:4077953-4078393	mock	siCELF1	0	0.121477	0.00205	0.0189684
XLOC_043435	XLOC_043435	-	25:519708-520120	mock	siCELF1	0	0.266329	0.0039	0.0317303
XLOC_043462	XLOC_043462	-	25:804907-805108	mock	siCELF1	0	0.487026	0.00565	0.0430122
XLOC_043699	XLOC_043699	-	25:1187091-1187367	mock	siCELF1	0	0.283428	0.00035	0.00425161
XLOC_043700	XLOC_043700	-	25:1189002-1189414	mock	siCELF1	0	0.0873346	0.00145	0.0142437
XLOC_043961	XLOC_043961	-	26:2305043-2305958	mock	siCELF1	0	0.768178	0.00565	0.0430122
XLOC_043993	XLOC_043993	-	26:2590360-2590669	mock	siCELF1	0	0.220265	0.00015	0.00203645
XLOC_044047	XLOC_044047	-	26:3376024-3376105	mock	siCELF1	0	26.6391	0.0018	0.0170446
XLOC_044083	XLOC_044083	-	26:3878165-3878343	mock	siCELF1	0	0.943299	0.00215	0.0195728
XLOC_044441	XLOC_044441	-	26:3376109-3376205	mock	siCELF1	0	10.0145	0.00465	0.0369089
XLOC_044477	XLOC_044477	-	26:3844494-3844854	mock	siCELF1	0	0.115862	0.0017	0.0162667
XLOC_044590	XLOC_044590	-	26:3029728-3030011	mock	siCELF1	0	0.167234	0.0065	0.0482078
XLOC_044783	XLOC_044783	-	27:3581452-3581550	mock	siCELF1	0	9.86987	0.0029	0.0250355
XLOC_044800	XLOC_044800	-	27:3634057-3634339	mock	siCELF1	0	0.857004	0.0001	0.00142184
XLOC_045152	XLOC_045152	-	27:3630904-3631027	mock	siCELF1	0	4.48464	0.0008	0.00866734
XLOC_045155	XLOC_045155	-	27:3634057-3634339	mock	siCELF1	0	0.932738	5e-05	0.00076141
XLOC_045223	XLOC_045223	-	27:4436320-4436614	mock	siCELF1	0	5.4155	5e-05	0.00076141
XLOC_045664	XLOC_045664	-	28:4227790-4227896	mock	siCELF1	0	6.00964	0.0047	0.0371038
XLOC_045981	XLOC_045981	-	28:3458967-3459201	mock	siCELF1	0	0.304094	0.00325	0.0273184
XLOC_046051	XLOC_046051	-	28:4215451-4215836	mock	siCELF1	0	0.440249	5e-05	0.00076141
XLOC_046128	XLOC_046128	-	3:1526152-1526776	mock	siCELF1	0	0.102851	5e-05	0.00076141
XLOC_046139	XLOC_046139	-	3:2114060-2114445	mock	siCELF1	0	0.446477	5e-05	0.00076141
XLOC_046224	XLOC_046224	Insulinoma-associated protein 1	3:3755509-3755773	mock	siCELF1	0	0.606003	5e-05	0.00076141
XLOC_046276	XLOC_046276	-	3:4495824-4496047	mock	siCELF1	0	0.407629	0.00325	0.0273184
XLOC_046292	XLOC_046292	-	3:7193746-7195125	mock	siCELF1	0	1.66464	0.00075	0.00821311
XLOC_046318	XLOC_046318	-	3:7742339-7742549	mock	siCELF1	0	0.408507	0.0047	0.0371038
XLOC_046414	XLOC_046414	-	3:9627123-9627321	mock	siCELF1	0	0.700281	0.00135	0.0134181
XLOC_046417	XLOC_046417	-	3:9631269-9631488	mock	siCELF1	0	0.358605	0.00375	0.0308136
XLOC_046481	XLOC_046481	-	3:10578377-10578568	mock	siCELF1	0	0.716501	0.00275	0.0239318
XLOC_046524	XLOC_046524	-	3:12125073-12125261	mock	siCELF1	0	0.998247	0.00035	0.00425161
XLOC_046542	XLOC_046542	-	3:12549056-12549194	mock	siCELF1	0	2.63963	0.0008	0.00866734
XLOC_046567	XLOC_046567	-	3:14351808-14352074	mock	siCELF1	0	0.211024	0.0039	0.0317303
XLOC_046601	XLOC_046601	-	3:14418986-14419208	mock	siCELF1	0	0.404058	0.00265	0.0232676
XLOC_046713	XLOC_046713	-	3:16090101-16090301	mock	siCELF1	0	1.0283	5e-05	0.00076141
XLOC_046849	XLOC_046849	-	3:17699524-17699705	mock	siCELF1	0	0.838412	0.0047	0.0371038
XLOC_046932	XLOC_046932	-	3:20685507-20685686	mock	siCELF1	0	0.735262	0.00555	0.0424578
XLOC_046942	XLOC_046942	-	3:21066533-21066844	mock	siCELF1	0	0.216511	0.00025	0.00317807
XLOC_046981	XLOC_046981	-	3:21557941-21558595	mock	siCELF1	0	0.0874299	0.00085	0.00911648
XLOC_046983	XLOC_046983	-	3:21567309-21567667	mock	siCELF1	0	0.143747	0.0002	0.0026217
XLOC_047206	XLOC_047206	-	3:29130721-29131073	mock	siCELF1	0	0.127558	0.00145	0.0142437
XLOC_047253	XLOC_047253	-	3:29867022-29867313	mock	siCELF1	0	0.15138	0.00325	0.0273184
XLOC_047366	XLOC_047366	-	3:31578662-31578757	mock	siCELF1	0	12.208	0.0013	0.0130173
XLOC_047377	XLOC_047377	-	3:32298004-32298297	mock	siCELF1	0	0.253798	0.0001	0.00142184
XLOC_047388	XLOC_047388	-	3:32348574-32348786	mock	siCELF1	0	0.407687	0.00565	0.0430122
XLOC_047420	XLOC_047420	-	3:32960156-32960269	mock	siCELF1	0	13.1203	5e-05	0.00076141
XLOC_047511	XLOC_047511	-	3:36265610-36265919	mock	siCELF1	0	0.909903	0.0008	0.00866734
XLOC_047517	XLOC_047517	-	3:36341797-36342122	mock	siCELF1	0	0.180154	0.0007	0.00774115
XLOC_047775	XLOC_047775	-	3:41111038-41111210	mock	siCELF1	0	1.377	0.00035	0.00425161
XLOC_047783	XLOC_047783	-	3:41283123-41283441	mock	siCELF1	0	0.417396	5e-05	0.00076141
XLOC_047846	XLOC_047846	-	3:43158590-43158894	mock	siCELF1	0	0.130647	0.0047	0.0371038
XLOC_047850	XLOC_047850	-	3:43205022-43205365	mock	siCELF1	0	0.190816	5e-05	0.00076141
XLOC_047856	XLOC_047856	-	3:43254469-43254878	mock	siCELF1	0	0.218915	5e-05	0.00076141
XLOC_047864	XLOC_047864	-	3:43271622-43271867	mock	siCELF1	0	0.369576	0.0004	0.00477413
XLOC_047887	XLOC_047887	-	3:43556757-43557028	mock	siCELF1	0	0.420719	5e-05	0.00076141
XLOC_047916	XLOC_047916	-	3:44934699-44934967	mock	siCELF1	0	0.44432	5e-05	0.00076141
XLOC_047917	XLOC_047917	-	3:44935498-44935944	mock	siCELF1	0	0.197267	5e-05	0.00076141
XLOC_047924	XLOC_047924	-	3:44998560-44998707	mock	siCELF1	0	1.9393	0.00215	0.0195728
XLOC_047970	XLOC_047970	-	3:45655496-45655773	mock	siCELF1	0	0.344265	5e-05	0.00076141
XLOC_048058	XLOC_048058	-	3:47386147-47386345	mock	siCELF1	0	0.684576	0.001	0.0104611
XLOC_048116	XLOC_048116	-	3:48986710-48987191	mock	siCELF1	0	0.105786	5e-05	0.00076141
XLOC_048118	XLOC_048118	-	3:48990811-48991071	mock	siCELF1	0	0.374045	0.00025	0.00317807
XLOC_048119	XLOC_048119	-	3:48992164-48992646	mock	siCELF1	0	0.180392	5e-05	0.00076141
XLOC_048123	XLOC_048123	-	3:49000566-49000982	mock	siCELF1	0	0.209936	0.00045	0.00528439
XLOC_048238	XLOC_048238	-	3:51309518-51309692	mock	siCELF1	0	0.81798	0.00565	0.0430122
XLOC_048320	XLOC_048320	-	3:53054695-53054950	mock	siCELF1	0	0.31156	0.00155	0.0150972
XLOC_048397	XLOC_048397	-	3:55165813-55166223	mock	siCELF1	0	0.314334	0.00015	0.00203645
XLOC_048502	XLOC_048502	-	3:57082181-57082527	mock	siCELF1	0	0.227651	5e-05	0.00076141
XLOC_048504	XLOC_048504	-	3:57084894-57085406	mock	siCELF1	0	0.292121	5e-05	0.00076141
XLOC_048526	XLOC_048526	-	3:58431987-58432212	mock	siCELF1	0	0.527639	0.0002	0.0026217
XLOC_048537	XLOC_048537	-	3:58836086-58836515	mock	siCELF1	0	0.095907	0.00035	0.00425161
XLOC_048626	XLOC_048626	-	3:61629916-61630050	mock	siCELF1	0	3.18157	0.001	0.0104611
XLOC_048646	XLOC_048646	-	3:62457309-62457666	mock	siCELF1	0	0.517551	0.00055	0.00630385
XLOC_048680	XLOC_048680	-	3:63333465-63333656	mock	siCELF1	0	1.38716	0.00035	0.00425161
XLOC_048715	XLOC_048715	-	3:64827779-64828134	mock	siCELF1	0	0.212748	5e-05	0.00076141
XLOC_048910	XLOC_048910	-	3:69212241-69212647	mock	siCELF1	0	0.0985854	0.001	0.0104611
XLOC_048944	XLOC_048944	-	3:72178274-72178535	mock	siCELF1	0	0.363551	0.00095	0.0100364
XLOC_048945	XLOC_048945	-	3:72178950-72179086	mock	siCELF1	0	2.67899	0.0019	0.0178065
XLOC_048970	XLOC_048970	-	3:73111151-73111565	mock	siCELF1	0	0.199351	0.00315	0.0267606
XLOC_048971	XLOC_048971	-	3:73118541-73119281	mock	siCELF1	0	0.0833555	5e-05	0.00076141
XLOC_048973	XLOC_048973	-	3:73130739-73131138	mock	siCELF1	0	0.137041	5e-05	0.00076141
XLOC_048974	XLOC_048974	-	3:73131699-73131956	mock	siCELF1	0	0.261454	0.00335	0.0280029
XLOC_048988	XLOC_048988	-	3:73509199-73509808	mock	siCELF1	0	2.10031	0.00135	0.0134181
XLOC_048992	XLOC_048992	-	3:73761527-73761784	mock	siCELF1	0	0.391286	0.0002	0.0026217
XLOC_049019	XLOC_049019	-	3:74073000-74073240	mock	siCELF1	0	0.403917	0.0004	0.00477413
XLOC_049092	XLOC_049092	-	3:75045818-75046156	mock	siCELF1	0	0.591921	0.0001	0.00142184
XLOC_049133	XLOC_049133	-	3:75910430-75910594	mock	siCELF1	0	1.18227	0.0027	0.023567
XLOC_049137	XLOC_049137	-	3:75985600-75985802	mock	siCELF1	0	0.625719	0.00215	0.0195728
XLOC_049152	XLOC_049152	-	3:76533617-76533844	mock	siCELF1	0	0.351253	0.00465	0.0369089
XLOC_049161	XLOC_049161	-	3:76636954-76637171	mock	siCELF1	0	0.652149	0.0003	0.00372281
XLOC_049186	XLOC_049186	-	3:77510682-77511052	mock	siCELF1	0	0.0932764	0.0016	0.0155203
XLOC_049203	XLOC_049203	-	3:78425047-78425219	mock	siCELF1	0	1.07009	0.00215	0.0195728
XLOC_049211	XLOC_049211	-	3:78602719-78602940	mock	siCELF1	0	0.317474	0.00375	0.0308136
XLOC_049237	XLOC_049237	-	3:79484033-79484353	mock	siCELF1	0	0.121622	0.00355	0.0294161
XLOC_049387	XLOC_049387	-	3:82071658-82071910	mock	siCELF1	0	0.3227	0.0011	0.0113417
XLOC_049420	XLOC_049420	-	3:83325870-83326190	mock	siCELF1	0	0.134856	0.00295	0.025352
XLOC_049459	XLOC_049459	-	3:84424948-84425340	mock	siCELF1	0	0.109387	0.0008	0.00866734
XLOC_049460	XLOC_049460	-	3:84437268-84437497	mock	siCELF1	0	0.61255	0.0001	0.00142184
XLOC_049504	XLOC_049504	-	3:85908260-85908443	mock	siCELF1	0	1.62596	5e-05	0.00076141
XLOC_049507	XLOC_049507	-	3:85911888-85912341	mock	siCELF1	0	0.178391	5e-05	0.00076141
XLOC_049509	XLOC_049509	-	3:85915363-85915480	mock	siCELF1	0	7.79018	5e-05	0.00076141
XLOC_049512	XLOC_049512	-	3:85936504-85937109	mock	siCELF1	0	0.110543	5e-05	0.00076141
XLOC_049524	XLOC_049524	-	3:85995907-85996317	mock	siCELF1	0	0.542442	0.00015	0.00203645
XLOC_049548	XLOC_049548	-	3:86730086-86730240	mock	siCELF1	0	1.83867	0.00095	0.0100364
XLOC_049552	XLOC_049552	-	3:86757237-86757618	mock	siCELF1	0	0.255619	5e-05	0.00076141
XLOC_049570	XLOC_049570	-	3:87192630-87193080	mock	siCELF1	0	0.209329	5e-05	0.00076141
XLOC_049573	XLOC_049573	-	3:87246281-87246488	mock	siCELF1	0	0.711077	0.00035	0.00425161
XLOC_049627	XLOC_049627	-	3:87711181-87711566	mock	siCELF1	0	0.197367	0.00025	0.00317807
XLOC_049786	XLOC_049786	-	3:93542601-93545154	mock	siCELF1	0	2.56822	0.00055	0.00630385
XLOC_049791	XLOC_049791	-	3:93676719-93676952	mock	siCELF1	0	0.691949	5e-05	0.00076141
XLOC_049805	XLOC_049805	-	3:94062987-94063476	mock	siCELF1	0	0.0901307	0.0002	0.0026217
XLOC_049823	XLOC_049823	-	3:95204347-95204779	mock	siCELF1	0	0.126241	0.00035	0.00425161
XLOC_049995	XLOC_049995	-	3:97236746-97236918	mock	siCELF1	0	0.853644	0.00565	0.0430122
XLOC_050019	XLOC_050019	-	3:97779693-97779885	mock	siCELF1	0	0.984628	0.00055	0.00630385
XLOC_050022	XLOC_050022	-	3:97784029-97784252	mock	siCELF1	0	0.387744	0.00295	0.025352
XLOC_050051	XLOC_050051	-	3:98724120-98724272	mock	siCELF1	0	1.48358	0.00465	0.0369089
XLOC_050075	XLOC_050075	-	3:99254911-99256276	mock	siCELF1	0	0.154867	0.0001	0.00142184
XLOC_050077	XLOC_050077	-	3:99367936-99368214	mock	siCELF1	0	0.199433	0.0027	0.023567
XLOC_050081	XLOC_050081	-	3:99438146-99439283	mock	siCELF1	0	0.98448	0.00645	0.0479752
XLOC_050103	XLOC_050103	-	3:100311199-100311536	mock	siCELF1	0	0.194281	0.00015	0.00203645
XLOC_050115	XLOC_050115	-	3:100382626-100382937	mock	siCELF1	0	0.223729	0.0001	0.00142184
XLOC_050141	XLOC_050141	-	3:100614970-100615453	mock	siCELF1	0	0.212604	5e-05	0.00076141
XLOC_050147	XLOC_050147	-	3:100622287-100622409	mock	siCELF1	0	5.25688	0.00035	0.00425161
XLOC_050204	XLOC_050204	-	3:102797941-102798045	mock	siCELF1	0	8.44581	0.00325	0.0273184
XLOC_050232	XLOC_050232	-	3:103819143-103819362	mock	siCELF1	0	0.428666	0.00335	0.0280029
XLOC_050449	XLOC_050449	-	3:108568525-108568921	mock	siCELF1	0	0.173663	5e-05	0.00076141
XLOC_050450	XLOC_050450	-	3:108569262-108569821	mock	siCELF1	0	0.0971659	5e-05	0.00076141
XLOC_050461	XLOC_050461	-	3:109109806-109110129	mock	siCELF1	0	0.217079	0.0001	0.00142184
XLOC_050521	XLOC_050521	-	3:109478283-109478571	mock	siCELF1	0	0.28176	5e-05	0.00076141
XLOC_050599	XLOC_050599	-	3:2114060-2114445	mock	siCELF1	0	0.547231	5e-05	0.00076141
XLOC_050674	XLOC_050674	-	3:2804833-2805239	mock	siCELF1	0	0.105981	0.00085	0.00911648
XLOC_050703	XLOC_050703	-	3:3288660-3288934	mock	siCELF1	0	0.194941	0.00325	0.0273184
XLOC_050714	XLOC_050714	-	3:3430047-3430307	mock	siCELF1	0	0.209489	0.00565	0.0430122
XLOC_050799	XLOC_050799	-	3:7428345-7428621	mock	siCELF1	0	0.218979	0.0018	0.0170446
XLOC_050800	XLOC_050800	-	3:7434266-7434412	mock	siCELF1	0	1.73475	0.0047	0.0371038
XLOC_050825	XLOC_050825	-	3:7660126-7660240	mock	siCELF1	0	6.31162	0.0007	0.00774115
XLOC_050870	XLOC_050870	-	3:8528283-8528396	mock	siCELF1	0	6.68956	0.0005	0.00579454
XLOC_050969	XLOC_050969	-	3:9796859-9797008	mock	siCELF1	0	2.74268	0.0002	0.0026217
XLOC_051071	XLOC_051071	-	3:12044633-12044956	mock	siCELF1	0	0.115983	0.0047	0.0371038
XLOC_051087	XLOC_051087	-	3:12333735-12333904	mock	siCELF1	0	1.14225	0.00215	0.0195728
XLOC_051234	XLOC_051234	-	3:15952211-15952371	mock	siCELF1	0	1.67511	0.0006	0.00679415
XLOC_051252	XLOC_051252	-	3:16346546-16346790	mock	siCELF1	0	0.423205	0.0003	0.00372281
XLOC_051482	XLOC_051482	-	3:20546439-20546560	mock	siCELF1	0	4.75483	0.001	0.0104611
XLOC_051543	XLOC_051543	-	3:21425015-21425154	mock	siCELF1	0	3.96148	0.0001	0.00142184
XLOC_051552	XLOC_051552	-	3:21557941-21558595	mock	siCELF1	0	0.138142	5e-05	0.00076141
XLOC_051586	XLOC_051586	-	3:22374156-22374265	mock	siCELF1	0	6.10907	0.003	0.0256884
XLOC_051640	XLOC_051640	-	3:23990895-23990972	mock	siCELF1	0	35.1728	0.00215	0.0195728
XLOC_051669	XLOC_051669	-	3:25896083-25896309	mock	siCELF1	0	0.440372	0.00125	0.0126337
XLOC_051670	XLOC_051670	-	3:25898012-25898130	mock	siCELF1	0	5.77365	0.0008	0.00866734
XLOC_051671	XLOC_051671	-	3:25903354-25903667	mock	siCELF1	0	0.482774	5e-05	0.00076141
XLOC_051757	XLOC_051757	-	3:27023193-27023532	mock	siCELF1	0	0.120571	0.0029	0.0250355
XLOC_051767	XLOC_051767	-	3:27053260-27053556	mock	siCELF1	0	0.167334	0.0027	0.023567
XLOC_051860	XLOC_051860	-	3:29985337-29985603	mock	siCELF1	0	0.286528	0.0004	0.00477413
XLOC_051993	XLOC_051993	-	3:31578772-31578876	mock	siCELF1	0	8.14693	0.00265	0.0232676
XLOC_052096	XLOC_052096	-	3:34172863-34172924	mock	siCELF1	0	176.915	0.00215	0.0195728
XLOC_052143	XLOC_052143	-	3:36265610-36265919	mock	siCELF1	0	0.482787	0.00015	0.00203645
XLOC_052393	XLOC_052393	-	3:41283123-41283441	mock	siCELF1	0	0.297082	5e-05	0.00076141
XLOC_052394	XLOC_052394	-	3:41283532-41283853	mock	siCELF1	0	0.167436	0.00095	0.0100364
XLOC_052420	XLOC_052420	-	3:41537005-41537404	mock	siCELF1	0	0.234629	5e-05	0.00076141
XLOC_052445	XLOC_052445	-	3:43005833-43006175	mock	siCELF1	0	0.150256	0.00045	0.00528439
XLOC_052467	XLOC_052467	-	3:43253057-43253260	mock	siCELF1	0	0.81758	0.00025	0.00317807
XLOC_052469	XLOC_052469	-	3:43255303-43255538	mock	siCELF1	0	0.472535	0.0002	0.0026217
XLOC_052471	XLOC_052471	-	3:43257502-43258017	mock	siCELF1	0	0.127047	5e-05	0.00076141
XLOC_052512	XLOC_052512	-	3:44844999-44845313	mock	siCELF1	0	0.138556	0.0047	0.0371038
XLOC_052521	XLOC_052521	-	3:44935498-44935944	mock	siCELF1	0	0.267719	5e-05	0.00076141
XLOC_052558	XLOC_052558	-	3:45614685-45614888	mock	siCELF1	0	0.447713	0.0047	0.0371038
XLOC_052568	XLOC_052568	-	3:45657462-45657789	mock	siCELF1	0	0.19781	0.0001	0.00142184
XLOC_052597	XLOC_052597	-	3:46131307-46131651	mock	siCELF1	0	0.128619	0.0011	0.0113417
XLOC_052667	XLOC_052667	-	3:48137441-48137829	mock	siCELF1	0	0.120854	0.00025	0.00317807
XLOC_052686	XLOC_052686	-	3:48985638-48985954	mock	siCELF1	0	0.260052	5e-05	0.00076141
XLOC_052688	XLOC_052688	-	3:48992164-48992646	mock	siCELF1	0	0.146995	0.0002	0.0026217
XLOC_052690	XLOC_052690	-	3:49000566-49000982	mock	siCELF1	0	0.231981	0.00025	0.00317807
XLOC_052692	XLOC_052692	-	3:49004821-49004977	mock	siCELF1	0	1.77913	0.00155	0.0150972
XLOC_052695	XLOC_052695	-	3:49012069-49013287	mock	siCELF1	0	0.201167	5e-05	0.00076141
XLOC_052846	XLOC_052846	-	3:53256435-53256598	mock	siCELF1	0	1.04305	0.00565	0.0430122
XLOC_052850	XLOC_052850	-	3:53260360-53260778	mock	siCELF1	0	0.149112	5e-05	0.00076141
XLOC_052859	XLOC_052859	-	3:53391225-53391477	mock	siCELF1	0	0.412577	5e-05	0.00076141
XLOC_052907	XLOC_052907	-	3:55165813-55166223	mock	siCELF1	0	0.101774	0.0012	0.0122088
XLOC_052948	XLOC_052948	-	3:56622714-56622879	mock	siCELF1	0	1.24905	0.00215	0.0195728
XLOC_052988	XLOC_052988	-	3:57084894-57085406	mock	siCELF1	0	0.287374	5e-05	0.00076141
XLOC_053019	XLOC_053019	-	3:58423125-58423364	mock	siCELF1	0	0.272332	0.00565	0.0430122
XLOC_053024	XLOC_053024	-	3:58433020-58433337	mock	siCELF1	0	0.209259	0.0001	0.00142184
XLOC_053074	XLOC_053074	-	3:59416728-59417132	mock	siCELF1	0	0.102902	0.00075	0.00821311
XLOC_053149	XLOC_053149	-	3:62457309-62457666	mock	siCELF1	0	0.415419	5e-05	0.00076141
XLOC_053270	XLOC_053270	-	3:65920840-65921060	mock	siCELF1	0	0.40652	0.00325	0.0273184
XLOC_053331	XLOC_053331	-	3:66668173-66668297	mock	siCELF1	0	3.47656	0.00185	0.0174388
XLOC_053394	XLOC_053394	-	3:68299515-68299784	mock	siCELF1	0	0.261558	0.0022	0.0199533
XLOC_053469	XLOC_053469	-	3:72152956-72153263	mock	siCELF1	0	0.187392	0.0007	0.00774115
XLOC_053470	XLOC_053470	-	3:72161930-72162196	mock	siCELF1	0	0.397384	0.00015	0.00203645
XLOC_053499	XLOC_053499	-	3:73110660-73110960	mock	siCELF1	0	0.345191	5e-05	0.00076141
XLOC_053500	XLOC_053500	-	3:73111151-73111565	mock	siCELF1	0	0.142455	5e-05	0.00076141
XLOC_053558	XLOC_053558	-	3:74098922-74099271	mock	siCELF1	0	0.206132	5e-05	0.00076141
XLOC_053624	XLOC_053624	-	3:75045083-75045444	mock	siCELF1	0	0.149455	0.00015	0.00203645
XLOC_053655	XLOC_053655	-	3:75651003-75651293	mock	siCELF1	0	0.533412	0.0004	0.00477413
XLOC_053693	XLOC_053693	-	3:76565640-76566069	mock	siCELF1	0	0.159687	5e-05	0.00076141
XLOC_053743	XLOC_053743	-	3:78429000-78429112	mock	siCELF1	0	10.6341	5e-05	0.00076141
XLOC_054087	XLOC_054087	-	3:85801245-85801510	mock	siCELF1	0	0.230958	0.003	0.0256884
XLOC_054099	XLOC_054099	-	3:85908629-85909153	mock	siCELF1	0	0.111901	5e-05	0.00076141
XLOC_054103	XLOC_054103	-	3:85915568-85915926	mock	siCELF1	0	0.240442	5e-05	0.00076141
XLOC_054104	XLOC_054104	-	3:85923058-85923528	mock	siCELF1	0	0.130752	5e-05	0.00076141
XLOC_054119	XLOC_054119	-	3:85991062-85991262	mock	siCELF1	0	0.685518	0.0007	0.00774115
XLOC_054121	XLOC_054121	-	3:85995907-85996317	mock	siCELF1	0	0.203686	5e-05	0.00076141
XLOC_054148	XLOC_054148	-	3:86729648-86730052	mock	siCELF1	0	0.156504	5e-05	0.00076141
XLOC_054232	XLOC_054232	-	3:87711181-87711566	mock	siCELF1	0	0.244127	0.0011	0.0113417
XLOC_054293	XLOC_054293	-	3:92324201-92324454	mock	siCELF1	0	0.28253	0.0019	0.0178065
XLOC_054372	XLOC_054372	-	3:93365942-93366216	mock	siCELF1	0	0.345324	0.0001	0.00142184
XLOC_054374	XLOC_054374	-	3:93574894-93575182	mock	siCELF1	0	0.202466	0.00185	0.0174388
XLOC_054375	XLOC_054375	-	3:93575576-93575848	mock	siCELF1	0	0.314762	0.00035	0.00425161
XLOC_054380	XLOC_054380	-	3:93593812-93593910	mock	siCELF1	0	10.469	0.00215	0.0195728
XLOC_054388	XLOC_054388	-	3:93949139-93949259	mock	siCELF1	0	4.36191	0.00215	0.0195728
XLOC_054415	XLOC_054415	-	3:95204347-95204779	mock	siCELF1	0	0.18032	0.0008	0.00866734
XLOC_054493	XLOC_054493	-	3:96378089-96378260	mock	siCELF1	0	1.44587	0.0011	0.0113417
XLOC_054533	XLOC_054533	-	3:96719014-96719251	mock	siCELF1	0	0.434422	0.0002	0.0026217
XLOC_054582	XLOC_054582	-	3:97781890-97782204	mock	siCELF1	0	0.231431	0.00015	0.00203645
XLOC_054600	XLOC_054600	-	3:98560742-98561103	mock	siCELF1	0	0.183951	5e-05	0.00076141
XLOC_054616	XLOC_054616	-	3:98670135-98670348	mock	siCELF1	0	0.476133	0.00555	0.0424578
XLOC_054629	XLOC_054629	-	3:98744717-98744879	mock	siCELF1	0	1.79164	5e-05	0.00076141
XLOC_054640	XLOC_054640	-	3:99057868-99058018	mock	siCELF1	0	2.5245	5e-05	0.00076141
XLOC_054678	XLOC_054678	-	3:100364262-100364441	mock	siCELF1	0	0.95533	0.00215	0.0195728
XLOC_054710	XLOC_054710	-	3:100614970-100615453	mock	siCELF1	0	0.456468	0.00025	0.00317807
XLOC_054923	XLOC_054923	-	3:105515329-105515821	mock	siCELF1	0	0.0810101	0.0001	0.00142184
XLOC_054945	XLOC_054945	-	3:106798849-106799167	mock	siCELF1	0	0.155251	0.0017	0.0162667
XLOC_055014	XLOC_055014	-	3:107663887-107664149	mock	siCELF1	0	0.237413	0.0027	0.023567
XLOC_055028	XLOC_055028	-	3:108513135-108513316	mock	siCELF1	0	1.0956	0.0008	0.00866734
XLOC_055032	XLOC_055032	-	3:108573708-108574138	mock	siCELF1	0	0.206626	0.00025	0.00317807
XLOC_055106	XLOC_055106	-	3:109899480-109899808	mock	siCELF1	0	0.2018	0.0001	0.00142184
XLOC_055519	XLOC_055519	-	4:6410488-6410786	mock	siCELF1	0	0.23656	0.0002	0.0026217
XLOC_055615	XLOC_055615	-	4:10612561-10612754	mock	siCELF1	0	0.967643	5e-05	0.00076141
XLOC_055842	XLOC_055842	-	4:17334123-17334382	mock	siCELF1	0	0.266954	0.00325	0.0273184
XLOC_055855	XLOC_055855	-	4:17874402-17874761	mock	siCELF1	0	0.338853	5e-05	0.00076141
XLOC_055864	XLOC_055864	-	4:17981955-17982178	mock	siCELF1	0	0.341528	0.00565	0.0430122
XLOC_055901	XLOC_055901	-	4:18668341-18668779	mock	siCELF1	0	0.113173	0.00015	0.00203645
XLOC_055918	XLOC_055918	-	4:18711034-18711249	mock	siCELF1	0	0.511343	0.0017	0.0162667
XLOC_055920	XLOC_055920	-	4:18738961-18739188	mock	siCELF1	0	0.545516	0.0001	0.00142184
XLOC_055929	XLOC_055929	-	4:18829927-18830138	mock	siCELF1	0	0.516081	0.00215	0.0195728
XLOC_055957	XLOC_055957	-	4:19160076-19160223	mock	siCELF1	0	2.23185	0.0001	0.00142184
XLOC_055959	XLOC_055959	-	4:19163835-19164261	mock	siCELF1	0	0.158845	5e-05	0.00076141
XLOC_056017	XLOC_056017	-	4:19702625-19702880	mock	siCELF1	0	0.365692	0.0004	0.00477413
XLOC_056090	XLOC_056090	-	4:20448971-20449384	mock	siCELF1	0	0.252779	0.0008	0.00866734
XLOC_056093	XLOC_056093	-	4:20453376-20453682	mock	siCELF1	0	0.389762	5e-05	0.00076141
XLOC_056160	XLOC_056160	-	4:21259466-21259842	mock	siCELF1	0	0.15485	5e-05	0.00076141
XLOC_056261	XLOC_056261	-	4:25166725-25167143	mock	siCELF1	0	0.19249	5e-05	0.00076141
XLOC_056274	XLOC_056274	-	4:26850000-26850151	mock	siCELF1	0	2.99676	5e-05	0.00076141
XLOC_056288	XLOC_056288	-	4:27308416-27308680	mock	siCELF1	0	0.432596	5e-05	0.00076141
XLOC_056314	XLOC_056314	-	4:27453074-27453318	mock	siCELF1	0	0.437394	5e-05	0.00076141
XLOC_056338	XLOC_056338	-	4:28212416-28212761	mock	siCELF1	0	0.248038	5e-05	0.00076141
XLOC_056734	XLOC_056734	-	4:39259880-39260041	mock	siCELF1	0	1.1983	0.00295	0.025352
XLOC_056751	XLOC_056751	-	4:40224556-40234349	mock	siCELF1	0	1.47075	5e-05	0.00076141
XLOC_056754	XLOC_056754	-	4:40260278-40260698	mock	siCELF1	0	0.195258	5e-05	0.00076141
XLOC_056768	XLOC_056768	-	4:41156220-41156533	mock	siCELF1	0	0.144067	0.0047	0.0371038
XLOC_056774	XLOC_056774	-	4:41456539-41456818	mock	siCELF1	0	0.192802	0.00325	0.0273184
XLOC_056799	XLOC_056799	-	4:42667793-42668158	mock	siCELF1	0	0.167664	5e-05	0.00076141
XLOC_056869	XLOC_056869	-	4:43523092-43523348	mock	siCELF1	0	0.388291	0.0017	0.0162667
XLOC_056894	XLOC_056894	-	4:43965850-43966087	mock	siCELF1	0	0.366838	0.001	0.0104611
XLOC_056922	XLOC_056922	-	4:44259206-44259552	mock	siCELF1	0	0.159956	0.00015	0.00203645
XLOC_056992	XLOC_056992	-	4:45344567-45344685	mock	siCELF1	0	5.61191	0.00045	0.00528439
XLOC_057083	XLOC_057083	-	4:48970674-48973241	mock	siCELF1	0	0.223013	5e-05	0.00076141
XLOC_057163	XLOC_057163	-	4:50246048-50246445	mock	siCELF1	0	0.142861	0.00015	0.00203645
XLOC_057354	XLOC_057354	-	4:58861663-58862043	mock	siCELF1	0	0.108703	0.00135	0.0134181
XLOC_057356	XLOC_057356	-	4:58869018-58869088	mock	siCELF1	0	59.7661	0.0065	0.0482078
XLOC_057450	XLOC_057450	-	4:61422153-61422259	mock	siCELF1	0	10.2265	0.0001	0.00142184
XLOC_057504	XLOC_057504	-	4:62706847-62707198	mock	siCELF1	0	0.129877	0.00185	0.0174388
XLOC_057608	XLOC_057608	-	4:66253322-66253697	mock	siCELF1	0	0.342434	0.00065	0.00727558
XLOC_057655	XLOC_057655	-	4:67993852-67994313	mock	siCELF1	0	0.16349	0.00055	0.00630385
XLOC_057696	XLOC_057696	-	4:69170408-69170665	mock	siCELF1	0	0.232598	0.00295	0.025352
XLOC_057720	XLOC_057720	-	4:70086346-70086599	mock	siCELF1	0	0.302159	0.00215	0.0195728
XLOC_057727	XLOC_057727	-	4:70461263-70461588	mock	siCELF1	0	0.159506	0.0012	0.0122088
XLOC_057775	XLOC_057775	-	4:71180227-71180413	mock	siCELF1	0	0.849307	0.001	0.0104611
XLOC_057805	XLOC_057805	-	4:71526624-71526823	mock	siCELF1	0	0.733669	0.0008	0.00866734
XLOC_057832	XLOC_057832	-	4:71739080-71739376	mock	siCELF1	0	0.167334	0.0027	0.023567
XLOC_057862	XLOC_057862	-	4:71988585-71988772	mock	siCELF1	0	0.675099	0.00295	0.025352
XLOC_057955	XLOC_057955	-	4:76159885-76160097	mock	siCELF1	0	0.47279	0.00325	0.0273184
XLOC_057964	XLOC_057964	-	4:76204201-76204388	mock	siCELF1	0	1.12342	0.00015	0.00203645
XLOC_058012	XLOC_058012	-	4:77627655-77627968	mock	siCELF1	0	0.171947	0.00155	0.0150972
XLOC_058039	XLOC_058039	-	4:78152701-78153024	mock	siCELF1	0	0.155502	0.00145	0.0142437
XLOC_058056	XLOC_058056	-	4:78836781-78837172	mock	siCELF1	0	0.342752	5e-05	0.00076141
XLOC_058064	XLOC_058064	-	4:79105640-79106278	mock	siCELF1	0	0.0997389	5e-05	0.00076141
XLOC_058067	XLOC_058067	-	4:79318562-79318920	mock	siCELF1	0	0.144831	0.00015	0.00203645
XLOC_058123	XLOC_058123	-	4:81356243-81356519	mock	siCELF1	0	0.249848	0.0017	0.0162667
XLOC_058161	XLOC_058161	-	4:82608708-82609007	mock	siCELF1	0	0.391479	0.0001	0.00142184
XLOC_058182	XLOC_058182	-	4:83133398-83133451	mock	siCELF1	0	1131.44	0.00045	0.00528439
XLOC_058183	XLOC_058183	-	4:83181542-83183149	mock	siCELF1	0	0.7596	0.00205	0.0189684
XLOC_058224	XLOC_058224	-	4:84851327-84851654	mock	siCELF1	0	0.641124	0.0018	0.0170446
XLOC_058324	XLOC_058324	-	4:88258740-88258993	mock	siCELF1	0	0.233118	0.00395	0.0320774
XLOC_058374	XLOC_058374	-	4:89116482-89116580	mock	siCELF1	0	11.9875	0.00095	0.0100364
XLOC_058476	XLOC_058476	-	4:228749-229005	mock	siCELF1	0	0.342488	0.0004	0.00477413
XLOC_058713	XLOC_058713	-	4:3012747-3013048	mock	siCELF1	0	0.328448	5e-05	0.00076141
XLOC_059065	XLOC_059065	-	4:13701316-13701642	mock	siCELF1	0	0.155755	0.00135	0.0134181
XLOC_059137	XLOC_059137	-	4:16555235-16555440	mock	siCELF1	0	0.448007	0.00565	0.0430122
XLOC_059205	XLOC_059205	-	4:18668341-18668779	mock	siCELF1	0	0.151225	0.0001	0.00142184
XLOC_059337	XLOC_059337	-	4:20385903-20386316	mock	siCELF1	0	0.109041	0.0004	0.00477413
XLOC_059338	XLOC_059338	-	4:20393138-20393385	mock	siCELF1	0	0.370027	0.0002	0.0026217
XLOC_059355	XLOC_059355	-	4:20448971-20449384	mock	siCELF1	0	0.378688	0.0027	0.023567
XLOC_059378	XLOC_059378	-	4:20584679-20585003	mock	siCELF1	0	0.123999	0.00295	0.025352
XLOC_059466	XLOC_059466	-	4:23258788-23258897	mock	siCELF1	0	5.25878	0.00325	0.0273184
XLOC_059502	XLOC_059502	-	4:24725119-24725195	mock	siCELF1	0	44.5396	0.00015	0.00203645
XLOC_059514	XLOC_059514	-	4:25173983-25174236	mock	siCELF1	0	0.313986	0.00135	0.0134181
XLOC_059596	XLOC_059596	-	4:28275872-28276108	mock	siCELF1	0	0.330649	0.0065	0.0482078
XLOC_059744	XLOC_059744	-	4:31789940-31790217	mock	siCELF1	0	0.178702	0.0047	0.0371038
XLOC_059785	XLOC_059785	-	4:33572094-33572236	mock	siCELF1	0	1.92094	0.00325	0.0273184
XLOC_059795	XLOC_059795	-	4:33782098-33782317	mock	siCELF1	0	0.451325	0.00205	0.0189684
XLOC_060001	XLOC_060001	-	4:40260278-40260698	mock	siCELF1	0	0.75417	0.0003	0.00372281
XLOC_060002	XLOC_060002	-	4:40261582-40262035	mock	siCELF1	0	0.105547	0.0003	0.00372281
XLOC_060003	XLOC_060003	-	4:40263002-40263328	mock	siCELF1	0	0.145141	0.00215	0.0195728
XLOC_060018	XLOC_060018	-	4:40620433-40620679	mock	siCELF1	0	0.297349	0.003	0.0256884
XLOC_060033	XLOC_060033	-	4:42032598-42032698	mock	siCELF1	0	8.64733	0.00265	0.0232676
XLOC_060165	XLOC_060165	-	4:44743220-44743419	mock	siCELF1	0	0.585002	0.0027	0.023567
XLOC_060170	XLOC_060170	-	4:44789084-44789316	mock	siCELF1	0	0.391834	0.00325	0.0273184
XLOC_060206	XLOC_060206	-	4:45344697-45344790	mock	siCELF1	0	16.3425	0.0008	0.00866734
XLOC_060286	XLOC_060286	-	4:48728144-48728436	mock	siCELF1	0	0.238208	0.0002	0.0026217
XLOC_060313	XLOC_060313	-	4:49298905-49299319	mock	siCELF1	0	0.110261	0.0001	0.00142184
XLOC_060368	XLOC_060368	-	4:50898834-50899076	mock	siCELF1	0	0.470185	5e-05	0.00076141
XLOC_060437	XLOC_060437	-	4:53809882-53810159	mock	siCELF1	0	0.299884	0.0002	0.0026217
XLOC_060483	XLOC_060483	-	4:55833268-55833345	mock	siCELF1	0	43.1566	0.00035	0.00425161
XLOC_060506	XLOC_060506	-	4:56854774-56881542	mock	siCELF1	0	4.8136	0.0001	0.00142184
XLOC_060531	XLOC_060531	-	4:58869101-58869207	mock	siCELF1	0	7.93539	0.0012	0.0122088
XLOC_060593	XLOC_060593	-	4:60093758-60094022	mock	siCELF1	0	0.250818	0.00215	0.0195728
XLOC_060657	XLOC_060657	-	4:61574452-61574812	mock	siCELF1	0	0.203699	5e-05	0.00076141
XLOC_060715	XLOC_060715	-	4:61735164-61735629	mock	siCELF1	0	0.167439	0.0002	0.0026217
XLOC_060762	XLOC_060762	-	4:64460183-64460535	mock	siCELF1	0	0.140237	0.00085	0.00911648
XLOC_060823	XLOC_060823	-	4:65871113-65871324	mock	siCELF1	0	0.453507	0.00295	0.025352
XLOC_060843	XLOC_060843	-	4:66253322-66253697	mock	siCELF1	0	0.335364	0.0001	0.00142184
XLOC_060895	XLOC_060895	-	4:67993852-67994313	mock	siCELF1	0	0.105169	0.00045	0.00528439
XLOC_061045	XLOC_061045	-	4:71526825-71526928	mock	siCELF1	0	6.58284	0.00545	0.0420235
XLOC_061197	XLOC_061197	-	4:76789248-76789561	mock	siCELF1	0	0.247851	0.00015	0.00203645
XLOC_061203	XLOC_061203	-	4:76848280-76848408	mock	siCELF1	0	3.23238	0.00255	0.0225593
XLOC_061207	XLOC_061207	-	4:76889595-76889845	mock	siCELF1	0	0.334951	0.0008	0.00866734
XLOC_061258	XLOC_061258	-	4:78836781-78837172	mock	siCELF1	0	0.229762	0.0001	0.00142184
XLOC_061400	XLOC_061400	-	4:83133472-83133556	mock	siCELF1	0	22.0154	0.00215	0.0195728
XLOC_061449	XLOC_061449	-	4:84855754-84855899	mock	siCELF1	0	2.33714	0.00075	0.00821311
XLOC_061464	XLOC_061464	-	4:84989555-84989781	mock	siCELF1	0	0.519068	0.00035	0.00425161
XLOC_061546	XLOC_061546	-	4:88540016-88540233	mock	siCELF1	0	0.382162	0.0047	0.0371038
XLOC_061629	XLOC_061629	-	4:89905475-89905735	mock	siCELF1	0	0.262607	0.00215	0.0195728
XLOC_061697	XLOC_061697	-	5:661258-661495	mock	siCELF1	0	0.302299	0.00325	0.0273184
XLOC_061788	XLOC_061788	-	5:3112697-3113073	mock	siCELF1	0	0.0998041	0.0019	0.0178065
XLOC_061826	XLOC_061826	-	5:4394882-4395329	mock	siCELF1	0	0.166448	5e-05	0.00076141
XLOC_061863	XLOC_061863	-	5:5526870-5527370	mock	siCELF1	0	0.193557	5e-05	0.00076141
XLOC_061903	XLOC_061903	-	5:7043710-7044115	mock	siCELF1	0	0.44924	0.00015	0.00203645
XLOC_061910	XLOC_061910	-	5:7155247-7155650	mock	siCELF1	0	0.131046	5e-05	0.00076141
XLOC_062066	XLOC_062066	-	5:10385697-10386009	mock	siCELF1	0	0.308059	5e-05	0.00076141
XLOC_062103	XLOC_062103	-	5:11492508-11493199	mock	siCELF1	0	0.0799229	5e-05	0.00076141
XLOC_062249	XLOC_062249	-	5:13697685-13697958	mock	siCELF1	0	0.246936	0.00085	0.00911648
XLOC_062329	XLOC_062329	-	5:15532109-15532317	mock	siCELF1	0	0.719042	0.0003	0.00372281
XLOC_062362	XLOC_062362	-	5:15905948-15906230	mock	siCELF1	0	0.24648	0.0013	0.0130173
XLOC_062548	XLOC_062548	-	5:21896858-21897153	mock	siCELF1	0	0.235488	0.00035	0.00425161
XLOC_062922	XLOC_062922	-	5:28968393-28968652	mock	siCELF1	0	0.359513	0.0002	0.0026217
XLOC_062970	XLOC_062970	-	5:30891443-30891789	mock	siCELF1	0	0.290489	5e-05	0.00076141
XLOC_062972	XLOC_062972	-	5:30893010-30893507	mock	siCELF1	0	0.148613	5e-05	0.00076141
XLOC_062998	XLOC_062998	-	5:31475718-31475852	mock	siCELF1	0	3.19367	0.00095	0.0100364
XLOC_063037	XLOC_063037	-	5:31678960-31679194	mock	siCELF1	0	0.286873	0.00565	0.0430122
XLOC_063055	XLOC_063055	-	5:31893399-31893650	mock	siCELF1	0	0.295726	0.0017	0.0162667
XLOC_063132	XLOC_063132	-	5:33858793-33858996	mock	siCELF1	0	0.7343	0.00065	0.00727558
XLOC_063151	XLOC_063151	-	5:34033230-34033638	mock	siCELF1	0	0.148561	5e-05	0.00076141
XLOC_063152	XLOC_063152	-	5:34040673-34041123	mock	siCELF1	0	0.173554	0.00185	0.0174388
XLOC_063360	XLOC_063360	-	5:38338317-38338848	mock	siCELF1	0	0.229485	5e-05	0.00076141
XLOC_063451	XLOC_063451	-	5:39910394-39910568	mock	siCELF1	0	0.816147	0.00545	0.0420235
XLOC_063520	XLOC_063520	-	5:41309127-41309547	mock	siCELF1	0	0.186188	5e-05	0.00076141
XLOC_063554	XLOC_063554	-	5:41559141-41559371	mock	siCELF1	0	0.389665	0.00325	0.0273184
XLOC_063555	XLOC_063555	-	5:41559699-41559856	mock	siCELF1	0	2.48068	5e-05	0.00076141
XLOC_063567	XLOC_063567	-	5:41623187-41623799	mock	siCELF1	0	0.260874	5e-05	0.00076141
XLOC_063572	XLOC_063572	-	5:41647133-41647317	mock	siCELF1	0	0.853428	0.00195	0.0181971
XLOC_063614	XLOC_063614	-	5:42858933-42859274	mock	siCELF1	0	0.264995	5e-05	0.00076141
XLOC_063706	XLOC_063706	-	5:46008906-46009351	mock	siCELF1	0	0.144605	0.0001	0.00142184
XLOC_063710	XLOC_063710	-	5:46041580-46041858	mock	siCELF1	0	0.408333	5e-05	0.00076141
XLOC_063711	XLOC_063711	-	5:46045902-46046377	mock	siCELF1	0	0.131839	5e-05	0.00076141
XLOC_063712	XLOC_063712	-	5:46048351-46048611	mock	siCELF1	0	0.294675	0.00145	0.0142437
XLOC_063721	XLOC_063721	-	5:46327515-46327762	mock	siCELF1	0	0.347644	0.00325	0.0273184
XLOC_063722	XLOC_063722	-	5:46342266-46342584	mock	siCELF1	0	0.134903	0.0047	0.0371038
XLOC_063778	XLOC_063778	-	5:48906410-48906608	mock	siCELF1	0	0.584934	0.00555	0.0424578
XLOC_063994	XLOC_063994	ENSGALG00000028260	5:51816423-51816852	mock	siCELF1	0	0.185201	5e-05	0.00076141
XLOC_064120	XLOC_064120	-	5:54925081-54925349	mock	siCELF1	0	0.455794	5e-05	0.00076141
XLOC_064159	XLOC_064159	-	5:55632143-55632284	mock	siCELF1	0	2.93829	0.0004	0.00477413
XLOC_064166	XLOC_064166	-	5:56089223-56089596	mock	siCELF1	0	0.121951	0.00035	0.00425161
XLOC_064305	XLOC_064305	-	5:58506171-58506668	mock	siCELF1	0	0.406189	0.0002	0.0026217
XLOC_064394	XLOC_064394	-	5:705871-705992	mock	siCELF1	0	4.21512	0.00215	0.0195728
XLOC_064439	XLOC_064439	-	5:1847060-1847456	mock	siCELF1	0	0.124984	5e-05	0.00076141
XLOC_064459	XLOC_064459	-	5:2736719-2736919	mock	siCELF1	0	0.532308	0.00295	0.025352
XLOC_064486	XLOC_064486	-	5:3423960-3424302	mock	siCELF1	0	0.161554	0.00135	0.0134181
XLOC_064535	XLOC_064535	-	5:4262581-4262801	mock	siCELF1	0	0.562554	0.001	0.0104611
XLOC_064549	XLOC_064549	-	5:4545557-4545840	mock	siCELF1	0	0.229116	0.0017	0.0162667
XLOC_064582	XLOC_064582	-	5:5526870-5527370	mock	siCELF1	0	0.187837	5e-05	0.00076141
XLOC_064626	XLOC_064626	-	5:7043710-7044115	mock	siCELF1	0	0.245417	5e-05	0.00076141
XLOC_064852	XLOC_064852	-	5:11932974-11933309	mock	siCELF1	0	0.139716	0.00155	0.0150972
XLOC_065054	XLOC_065054	-	5:16138729-16138889	mock	siCELF1	0	2.34107	0.0001	0.00142184
XLOC_065194	XLOC_065194	-	5:21862656-21862872	mock	siCELF1	0	0.362417	0.00395	0.0320774
XLOC_065420	XLOC_065420	-	5:26655517-26655681	mock	siCELF1	0	1.18227	0.0027	0.023567
XLOC_065495	XLOC_065495	-	5:27662792-27662979	mock	siCELF1	0	1.00653	0.0001	0.00142184
XLOC_065578	XLOC_065578	-	5:30893010-30893507	mock	siCELF1	0	0.181523	5e-05	0.00076141
XLOC_065610	XLOC_065610	-	5:31574451-31574651	mock	siCELF1	0	0.933538	0.00025	0.00317807
XLOC_065658	XLOC_065658	-	5:31784543-31784675	mock	siCELF1	0	3.30598	0.00155	0.0150972
XLOC_065659	XLOC_065659	-	5:31800234-31800572	mock	siCELF1	0	0.189935	0.00025	0.00317807
XLOC_065723	XLOC_065723	-	5:33677681-33677878	mock	siCELF1	0	0.815589	0.0004	0.00477413
XLOC_065756	XLOC_065756	-	5:34008263-34008600	mock	siCELF1	0	0.129138	0.0017	0.0162667
XLOC_065762	XLOC_065762	-	5:34040673-34041123	mock	siCELF1	0	0.114457	5e-05	0.00076141
XLOC_065804	XLOC_065804	-	5:35225795-35225978	mock	siCELF1	0	0.967696	0.001	0.0104611
XLOC_065971	XLOC_065971	-	5:38338317-38338848	mock	siCELF1	0	0.197019	5e-05	0.00076141
XLOC_065973	XLOC_065973	-	5:38344041-38344577	mock	siCELF1	0	0.499932	5e-05	0.00076141
XLOC_065984	XLOC_065984	-	5:38427287-38427600	mock	siCELF1	0	0.157559	0.0017	0.0162667
XLOC_066102	XLOC_066102	-	5:41612933-41613265	mock	siCELF1	0	0.262381	5e-05	0.00076141
XLOC_066112	XLOC_066112	-	5:41623187-41623799	mock	siCELF1	0	0.10796	5e-05	0.00076141
XLOC_066133	XLOC_066133	-	5:42296356-42296627	mock	siCELF1	0	0.296443	0.0002	0.0026217
XLOC_066148	XLOC_066148	-	5:42858933-42859274	mock	siCELF1	0	0.211562	0.00145	0.0142437
XLOC_066149	XLOC_066149	-	5:42859632-42859877	mock	siCELF1	0	0.314808	0.00215	0.0195728
XLOC_066209	XLOC_066209	-	5:44333916-44334212	mock	siCELF1	0	4.82626	0.00565	0.0430122
XLOC_066216	XLOC_066216	-	5:44649085-44649245	mock	siCELF1	0	11.7756	5e-05	0.00076141
XLOC_066259	XLOC_066259	-	5:46041580-46041858	mock	siCELF1	0	0.523486	0.0001	0.00142184
XLOC_066263	XLOC_066263	-	5:46050578-46050978	mock	siCELF1	0	0.450344	5e-05	0.00076141
XLOC_066275	XLOC_066275	-	5:46667849-46667989	mock	siCELF1	0	2.33414	0.0017	0.0162667
XLOC_066314	XLOC_066314	-	5:48489672-48490060	mock	siCELF1	0	0.131152	0.0001	0.00142184
XLOC_066597	XLOC_066597	-	5:53383511-53383644	mock	siCELF1	0	5.08598	5e-05	0.00076141
XLOC_066598	XLOC_066598	-	5:53403396-53403794	mock	siCELF1	0	0.167009	5e-05	0.00076141
XLOC_066618	XLOC_066618	-	5:54125986-54126222	mock	siCELF1	0	0.310565	0.00295	0.025352
XLOC_066677	XLOC_066677	-	5:54895709-54896052	mock	siCELF1	0	0.183144	0.00015	0.00203645
XLOC_066678	XLOC_066678	-	5:54916487-54916780	mock	siCELF1	0	0.209253	0.0012	0.0122088
XLOC_066685	XLOC_066685	-	5:54925081-54925349	mock	siCELF1	0	1.57132	0.00505	0.0394327
XLOC_066745	XLOC_066745	-	5:56247911-56248095	mock	siCELF1	0	1.12099	5e-05	0.00076141
XLOC_066762	XLOC_066762	-	5:56568058-56568301	mock	siCELF1	0	0.266399	0.0047	0.0371038
XLOC_066878	XLOC_066878	-	5:58506171-58506668	mock	siCELF1	0	0.125801	5e-05	0.00076141
XLOC_066988	XLOC_066988	-	6:2587310-2587521	mock	siCELF1	0	0.537327	0.00265	0.0232676
XLOC_067033	XLOC_067033	-	6:5448500-5448837	mock	siCELF1	0	0.204009	5e-05	0.00076141
XLOC_067102	XLOC_067102	-	6:8652650-8652877	mock	siCELF1	0	0.482397	0.00025	0.00317807
XLOC_067103	XLOC_067103	-	6:8655649-8655786	mock	siCELF1	0	2.45914	0.0009	0.0095951
XLOC_067141	XLOC_067141	-	6:9062893-9062950	mock	siCELF1	0	348.702	0.00215	0.0195728
XLOC_067168	XLOC_067168	-	6:9829584-9829928	mock	siCELF1	0	0.185406	5e-05	0.00076141
XLOC_067207	XLOC_067207	-	6:10467595-10467940	mock	siCELF1	0	0.149651	0.0005	0.00579454
XLOC_067302	XLOC_067302	-	6:12197427-12197892	mock	siCELF1	0	0.112757	5e-05	0.00076141
XLOC_067337	XLOC_067337	-	6:14177123-14177386	mock	siCELF1	0	0.214403	0.00295	0.025352
XLOC_067382	XLOC_067382	-	6:14657665-14657863	mock	siCELF1	0	0.63419	0.00265	0.0232676
XLOC_067589	XLOC_067589	-	6:19311998-19312338	mock	siCELF1	0	0.170799	0.00035	0.00425161
XLOC_067709	XLOC_067709	-	6:22036900-22037280	mock	siCELF1	0	0.138057	0.0001	0.00142184
XLOC_067798	XLOC_067798	-	6:23934770-23935274	mock	siCELF1	0	0.119099	5e-05	0.00076141
XLOC_067802	XLOC_067802	-	6:23943700-23943889	mock	siCELF1	0	0.67726	0.0065	0.0482078
XLOC_067814	XLOC_067814	-	6:24388349-24388530	mock	siCELF1	0	0.821129	0.0027	0.023567
XLOC_067818	XLOC_067818	-	6:25177998-25178387	mock	siCELF1	0	0.11266	0.00085	0.00911648
XLOC_067903	XLOC_067903	-	6:25674150-25674317	mock	siCELF1	0	1.34354	0.0012	0.0122088
XLOC_067933	XLOC_067933	-	6:26893936-26894286	mock	siCELF1	0	0.235643	5e-05	0.00076141
XLOC_067977	XLOC_067977	-	6:27669358-27669620	mock	siCELF1	0	0.443355	5e-05	0.00076141
XLOC_068017	XLOC_068017	-	6:29204085-29204327	mock	siCELF1	0	0.340079	0.0018	0.0170446
XLOC_068045	XLOC_068045	-	6:29394574-29394918	mock	siCELF1	0	0.123524	0.00215	0.0195728
XLOC_068057	XLOC_068057	-	6:29481070-29481345	mock	siCELF1	0	0.397448	5e-05	0.00076141
XLOC_068079	XLOC_068079	-	6:29975588-30002799	mock	siCELF1	0	0.547576	5e-05	0.00076141
XLOC_068080	XLOC_068080	-	6:30042206-30042811	mock	siCELF1	0	0.229068	5e-05	0.00076141
XLOC_068083	XLOC_068083	-	6:30047273-30047799	mock	siCELF1	0	0.13567	0.00055	0.00630385
XLOC_068086	XLOC_068086	-	6:30052753-30053240	mock	siCELF1	0	0.106817	5e-05	0.00076141
XLOC_068173	XLOC_068173	-	6:32079980-32080618	mock	siCELF1	0	0.172181	5e-05	0.00076141
XLOC_068174	XLOC_068174	-	6:32080697-32081782	mock	siCELF1	0	0.105735	5e-05	0.00076141
XLOC_068175	XLOC_068175	-	6:32082070-32082648	mock	siCELF1	0	0.165782	5e-05	0.00076141
XLOC_068177	XLOC_068177	-	6:32084943-32085466	mock	siCELF1	0	0.138452	0.00145	0.0142437
XLOC_068179	XLOC_068179	-	6:32088571-32088839	mock	siCELF1	0	0.292358	0.0017	0.0162667
XLOC_068180	XLOC_068180	-	6:32089063-32089519	mock	siCELF1	0	0.39341	5e-05	0.00076141
XLOC_068183	XLOC_068183	-	6:32096583-32096960	mock	siCELF1	0	0.0992016	0.0019	0.0178065
XLOC_068362	XLOC_068362	-	6:2585788-2586046	mock	siCELF1	0	0.322598	0.00045	0.00528439
XLOC_068513	XLOC_068513	-	6:9062976-9063027	mock	siCELF1	0	2011.83	0.00215	0.0195728
XLOC_068666	XLOC_068666	-	6:12192518-12192877	mock	siCELF1	0	0.249834	5e-05	0.00076141
XLOC_068708	XLOC_068708	-	6:14262044-14262255	mock	siCELF1	0	0.739342	0.0001	0.00142184
XLOC_068862	XLOC_068862	-	6:17149965-17150106	mock	siCELF1	0	2.37929	0.0007	0.00774115
XLOC_068872	XLOC_068872	-	6:17299793-17300028	mock	siCELF1	0	0.36044	0.00215	0.0195728
XLOC_069138	XLOC_069138	-	6:23934770-23935274	mock	siCELF1	0	0.160363	0.0002	0.0026217
XLOC_069154	XLOC_069154	-	6:25170810-25171078	mock	siCELF1	0	0.206213	0.00295	0.025352
XLOC_069172	XLOC_069172	-	6:25507788-25508118	mock	siCELF1	0	0.82317	5e-05	0.00076141
XLOC_069189	XLOC_069189	-	6:25671272-25671778	mock	siCELF1	0	0.0818094	0.0001	0.00142184
XLOC_069218	XLOC_069218	-	6:26893936-26894286	mock	siCELF1	0	0.192312	0.00135	0.0134181
XLOC_069219	XLOC_069219	-	6:26902823-26903195	mock	siCELF1	0	0.266849	5e-05	0.00076141
XLOC_069240	XLOC_069240	-	6:27635259-27635378	mock	siCELF1	0	4.5156	0.00215	0.0195728
XLOC_069256	XLOC_069256	-	6:28406241-28408403	mock	siCELF1	0	0.20784	0.0065	0.0482078
XLOC_069319	XLOC_069319	-	6:29474748-29474825	mock	siCELF1	0	32.0075	0.0039	0.0317303
XLOC_069345	XLOC_069345	-	6:30047273-30047799	mock	siCELF1	0	0.144858	5e-05	0.00076141
XLOC_069349	XLOC_069349	-	6:30052312-30052572	mock	siCELF1	0	0.282388	0.001	0.0104611
XLOC_069463	XLOC_069463	-	6:32079980-32080618	mock	siCELF1	0	0.178208	5e-05	0.00076141
XLOC_069465	XLOC_069465	-	6:32080697-32081782	mock	siCELF1	0	0.140456	5e-05	0.00076141
XLOC_069466	XLOC_069466	-	6:32082070-32082648	mock	siCELF1	0	0.559513	0.00025	0.00317807
XLOC_069468	XLOC_069468	-	6:32084943-32085466	mock	siCELF1	0	0.193857	5e-05	0.00076141
XLOC_069471	XLOC_069471	-	6:32089063-32089519	mock	siCELF1	0	0.263764	5e-05	0.00076141
XLOC_069482	XLOC_069482	-	6:32702380-32702580	mock	siCELF1	0	0.564791	0.00205	0.0189684
XLOC_069573	XLOC_069573	-	7:73255-73349	mock	siCELF1	0	9.66609	0.0047	0.0371038
XLOC_069644	XLOC_069644	-	7:1362952-1363179	mock	siCELF1	0	0.360754	0.00325	0.0273184
XLOC_069758	XLOC_069758	-	7:4708343-4708509	mock	siCELF1	0	1.30068	0.0013	0.0130173
XLOC_069767	XLOC_069767	-	7:4901992-4902243	mock	siCELF1	0	0.559232	5e-05	0.00076141
XLOC_069820	XLOC_069820	-	7:6016407-6016683	mock	siCELF1	0	0.227795	0.0013	0.0130173
XLOC_069823	XLOC_069823	-	7:6145660-6146124	mock	siCELF1	0	0.12907	5e-05	0.00076141
XLOC_069845	XLOC_069845	-	7:6535956-6536217	mock	siCELF1	0	0.267671	0.00225	0.0203141
XLOC_069846	XLOC_069846	-	7:6539179-6539555	mock	siCELF1	0	0.286029	0.00235	0.0210799
XLOC_070080	XLOC_070080	-	7:11833958-11834174	mock	siCELF1	0	0.512984	0.00325	0.0273184
XLOC_070082	XLOC_070082	-	7:11840632-11840915	mock	siCELF1	0	0.722516	5e-05	0.00076141
XLOC_070141	XLOC_070141	-	7:13376444-13376710	mock	siCELF1	0	0.373727	0.00015	0.00203645
XLOC_070232	XLOC_070232	-	7:16554667-16554958	mock	siCELF1	0	0.161728	0.00295	0.025352
XLOC_070313	XLOC_070313	-	7:18114148-18114417	mock	siCELF1	0	0.312993	0.0001	0.00142184
XLOC_070345	XLOC_070345	-	7:19081331-19082040	mock	siCELF1	0	0.0984339	5e-05	0.00076141
XLOC_070348	XLOC_070348	-	7:19087472-19087794	mock	siCELF1	0	0.694313	0.0001	0.00142184
XLOC_070516	XLOC_070516	-	7:22730907-22731159	mock	siCELF1	0	0.24672	0.00295	0.025352
XLOC_070557	XLOC_070557	-	7:23556828-23556927	mock	siCELF1	0	8.69996	0.00465	0.0369089
XLOC_070558	XLOC_070558	-	7:23575352-23575471	mock	siCELF1	0	4.9829	0.00065	0.00727558
XLOC_070581	XLOC_070581	-	7:25020079-25020385	mock	siCELF1	0	0.159276	0.00325	0.0273184
XLOC_070628	XLOC_070628	-	7:26898779-26898970	mock	siCELF1	0	0.659756	0.0019	0.0178065
XLOC_070672	XLOC_070672	-	7:27585551-27585821	mock	siCELF1	0	0.246473	0.0013	0.0130173
XLOC_070778	XLOC_070778	-	7:30970078-30970334	mock	siCELF1	0	0.253356	0.0025	0.0221888
XLOC_070786	XLOC_070786	-	7:33099490-33099965	mock	siCELF1	0	0.1115	5e-05	0.00076141
XLOC_070787	XLOC_070787	-	7:33129338-33129677	mock	siCELF1	0	0.150791	0.0008	0.00866734
XLOC_070790	XLOC_070790	-	7:33234861-33235060	mock	siCELF1	0	0.702585	0.0019	0.0178065
XLOC_070840	XLOC_070840	-	7:34551518-34551693	mock	siCELF1	0	1.02648	0.0017	0.0162667
XLOC_071084	XLOC_071084	-	7:2332275-2332383	mock	siCELF1	0	7.04305	0.001	0.0104611
XLOC_071168	XLOC_071168	-	7:4958694-4958860	mock	siCELF1	0	1.30622	0.0013	0.0130173
XLOC_071199	XLOC_071199	-	7:6145660-6146124	mock	siCELF1	0	0.557179	0.004	0.0324142
XLOC_071224	XLOC_071224	-	7:6539179-6539555	mock	siCELF1	0	0.422059	0.0021	0.0193553
XLOC_071287	XLOC_071287	-	7:8269317-8269433	mock	siCELF1	0	6.27794	0.0004	0.00477413
XLOC_071291	XLOC_071291	-	7:8392340-8392747	mock	siCELF1	0	0.203118	0.00015	0.00203645
XLOC_071359	XLOC_071359	-	7:11259738-11259977	mock	siCELF1	0	0.267762	0.0065	0.0482078
XLOC_071385	XLOC_071385	-	7:11657397-11657650	mock	siCELF1	0	0.440437	5e-05	0.00076141
XLOC_071418	XLOC_071418	-	7:11840632-11840915	mock	siCELF1	0	0.972317	0.00015	0.00203645
XLOC_071421	XLOC_071421	-	7:11868882-11869173	mock	siCELF1	0	0.284304	0.00025	0.00317807
XLOC_071431	XLOC_071431	-	7:12017395-12017610	mock	siCELF1	0	0.40643	0.0047	0.0371038
XLOC_071457	XLOC_071457	-	7:12715886-12715965	mock	siCELF1	0	85.5538	5e-05	0.00076141
XLOC_071680	XLOC_071680	-	7:19079610-19079766	mock	siCELF1	0	1.68783	0.0022	0.0199533
XLOC_071682	XLOC_071682	-	7:19081331-19082040	mock	siCELF1	0	0.0914304	5e-05	0.00076141
XLOC_071859	XLOC_071859	-	7:23556372-23556810	mock	siCELF1	0	0.133912	5e-05	0.00076141
XLOC_071860	XLOC_071860	-	7:23556945-23557041	mock	siCELF1	0	10.0145	0.00465	0.0369089
XLOC_071861	XLOC_071861	-	7:23560153-23560449	mock	siCELF1	0	0.313428	5e-05	0.00076141
XLOC_071922	XLOC_071922	-	7:26918794-26918904	mock	siCELF1	0	6.42315	0.00325	0.0273184
XLOC_071972	XLOC_071972	-	7:28370254-28373988	mock	siCELF1	0	0.56656	0.00565	0.0430122
XLOC_072275	XLOC_072275	-	8:64731-65191	mock	siCELF1	0	0.0849412	0.0004	0.00477413
XLOC_072286	XLOC_072286	-	8:245803-245936	mock	siCELF1	0	3.6672	0.0004	0.00477413
XLOC_072290	XLOC_072290	-	8:631502-631694	mock	siCELF1	0	0.766116	0.00215	0.0195728
XLOC_072291	XLOC_072291	-	8:636279-636618	mock	siCELF1	0	0.496501	5e-05	0.00076141
XLOC_072360	XLOC_072360	-	8:2570426-2574474	mock	siCELF1	0	0.233784	5e-05	0.00076141
XLOC_072381	XLOC_072381	-	8:3567126-3567308	mock	siCELF1	0	0.933174	0.001	0.0104611
XLOC_072508	XLOC_072508	-	8:5342946-5343420	mock	siCELF1	0	0.137837	5e-05	0.00076141
XLOC_072527	XLOC_072527	-	8:5612013-5612341	mock	siCELF1	0	0.258997	5e-05	0.00076141
XLOC_072575	XLOC_072575	-	8:6187968-6188141	mock	siCELF1	0	1.65287	0.0001	0.00142184
XLOC_072662	XLOC_072662	-	8:7552565-7552771	mock	siCELF1	0	0.569027	0.00215	0.0195728
XLOC_072758	XLOC_072758	-	8:9869865-9870189	mock	siCELF1	0	0.23413	0.0001	0.00142184
XLOC_072778	XLOC_072778	-	8:10365234-10365507	mock	siCELF1	0	0.248221	0.0011	0.0113417
XLOC_072802	XLOC_072802	-	8:10534097-10534416	mock	siCELF1	0	0.843018	0.0001	0.00142184
XLOC_072858	XLOC_072858	-	8:11854572-11854821	mock	siCELF1	0	0.234915	0.00545	0.0420235
[truncated: 211 more rows]
