# Supplementary material for: Identification of Targets of CUG-BP, Elav-Like Family Member 1 (CELF1) Regulation in Embryonic Heart Muscle
Source: PLoS One. 2016 Feb 11;11(2):e0149061. doi: 10.1371/journal.pone.0149061 (PMC4750973; doi:10.1371/journal.pone.0149061)
Supplement: S4 Table — (XLS) [file pone.0149061.s005.xls]

## Sheet: Networks
Table S4: Networks identified as affected in siCELF1 (si2)- compared to mock-transfected primary embryonic cardiomyocytes by IPA software
© 2000-2015 QIAGEN. All rights reserved.
ID	Molecules in Network	Score	Focus Molecules	Top Diseases and Functions
1	AGO2,ARID3A,CBFA2T2,CCR4,CNOT2,CSDE1,DCP2,DICER1,ECT2,EI24,ENPP1,ESRP1,ESYT2,ESYT3,KIF18A,KPNA2,KPNB1,MITF,MRPL53,MRPS21,NUDT1,NUP54,NUTF2,PAX3,PCTP,PGAM5,PML,RUNX1,SFXN2,SPI1,SQSTM1,TBX18,TCN2,TRPS1,UBL3	38	35	Molecular Transport, Protein Trafficking, Cellular Development
2	ARL4C,BUB1,BUB1B,CASC5,CDC20,CDCA8,CENPA,CENPH,CENPI,CENPK,CENPL,CENPN,CENPO,CENPT,CENPU,CENPW,DSN1,GINS1,GPNMB,IL6,IL17RC,INCENP,JTB,LRRC4C,MIS12,NDC80,NTNG1,NTNG2,NUF2,SGOL1,SLC22A3,SPC25,TH17 Cytokine,TRIM36,TTK	36	34	Cell Cycle, Cellular Assembly and Organization, DNA Replication, Recombination, and Repair
3	BAI3,CELSR1,CELSR2,CHRM4,CYSLTR1,FFAR4,FZD3,Gpcr,GPR20,GPR39,GPR68,GPR78,GPR88,GPR116,GPR123,GPR125,GPR126,GPR144,GPR160,GPR162,GPR176,GPR37L1,GPRC5B,GPRC6A,LPAR3,LPAR4,NMUR1,NTSR1,P2RY4,PRLHR,RAMP2,RXFP1,SUCNR1,TAS1R1,UTS2R	36	34	Cell-To-Cell Signaling and Interaction, Cell Signaling, Cellular Function and Maintenance
4	CD99,CRELD2,CYB5R2,DCAF13,Endothelin,EXOSC7,EXOSC8,FKBP15,FXYD6,GLRX,GPX1,LMAN2,LRIF1,LRRN4,MAD2L1BP,METTL22,MPHOSPH6,MPPED2,MRPS6,MRPS12,NPHP3,PREB,RCC1,RPA1,RPA2,RTEL1,SELENBP1,SEMA4G,SLC44A5,TEX10,TH,TK1,TRIP13,TYSND1,UNC119	36	34	Cellular Assembly and Organization, Cellular Function and Maintenance, Dermatological Diseases and Conditions
5	ASB14,ATRN,CCDC85C,CD81,CIRBP,COPS5,COPS7B,CTNNAL1,DCAF4,DDO,DIAPH3,FBXW4,FOLH1,LSAMP,MED28,MRPS15,NEGR1,NEK1,NUP93,NUP205,PSPH,RASSF7,Rnr,RPS3,RPS16,RPS17,RPS21,RPS23,RPS28,RPS15A,SHISA5,WDR3,WDR12,YAP1,YWHAH	36	34	RNA Post-Transcriptional Modification, Cell Signaling, Post-Translational Modification
6	AHR,ARMC1,CDHR1,CEBPA,CHST2,CHST9,CLCN6,COQ6,CRHR2,ERI2,GLIPR1,Growth hormone,HECTD2,HNF4A,KDELC1,LCMT2,MOCOS,MRPL51,MRPS18C,NARS2,ORMDL1,PIGS,RAB34,SETDB2,SHP,SLC25A32,SLC26A1,SLC33A1,TBCK,TMEM53,TMEM258,TMTC4,TNFAIP8L1,TRUB2,UTP11L	34	32	Cellular Development, Digestive System Development and Function, Hepatic System Development and Function
7	ANXA4,ANXA13,ATP7B,BBS2,BICD2,BNIP2,CDC42EP1,CENPM,CENPP,CENPQ,COMMD1,COMMD3,COMMD6,CPNE4,E2F7,E2F8,HGFAC,IRAK1BP1,KIF23,Lymphotoxin,lymphotoxin-alpha1-beta2,NFkB (complex),NMRAL1,RACGAP1,RFTN1,RNF141,RNF19B,RUSC2,SHCBP1,ST3GAL1,SYT6,TRIM62,TTC8,UHMK1,ZNF385A	31	32	Cell Morphology, Organ Morphology, Reproductive System Development and Function
8	AFF3,ALYREF,BBX,CELF1,CKAP4,CLK3,Fcer,GTPBP1,GTPBP2,HDGF,IL1,IL-1R/TLR,IL7R,LARP4B,LOC102724594/U2AF1,LRAT,MAGOH,MBNL1,MRPS22,PABPC1,PSIP1,RBM15,SCAF11,SNRPD1,SRSF1,SRSF3,SRSF7,STK38L,STOX1,SUB1,THOC7,TMEM64,TSN,WTAP,ZNHIT3	31	32	RNA Post-Transcriptional Modification, Molecular Transport, RNA Trafficking
9	A1CF,ALOX5,APOB,ARPP21,Caspase 3/7,CHAC1,CTC1,cytochrome-c oxidase,DBI,DUT,EDNRB,EGLN3,ESRRG,FBP1,FUT10,GAMT,glutathione peroxidase,GPX7,HMGN3,HNF1A,LDHA,LRRC31,MTTP,NUP88,OBFC1,P2RX5,PKD1L2,PRDX4,SBDS,SH3RF1,SIAH2,SRM,TBC1D8B,TERF1,TPI1	31	32	Carbohydrate Metabolism, Hematological Disease, Metabolic Disease
10	26s Proteasome,ADARB2,AKT3,AR,BIRC5,BRCA1,CAB39L,CNRIP1,CWC27,DYX1C1,E2F1,FAM161A,GPD1,HIBADH,HMGB1,IGF2,ILK,KAT2B,LRP12,MTOR,MYOG,NMRK2,NPB,P-TEFb,PARP1,PGR,PRIM2,PRKDC,STEAP3,STK38,TFB1M,TNS3,TTC32,ZNF22,ZNF512B	31	33	Cancer, Cell Cycle, Cellular Assembly and Organization
11	APRT,CD3,CD44,CENPV,CNDP2,EED,ENY2,GOLM1,HMBOX1,IKBKE,IQCB1,KIAA0020,KNTC1,MDGA1,MLEC,MYO19,NADPH oxidase,NHP2,NSUN5,NUP210,OSTC,PCMTD1,PDE6H,RNPEP,SFXN1,SNX12,SVOPL,TMEM43,TMX3,Tnf (family),TRPM2,UAP1L1,VCAM1,WDR43,ZWILCH	31	32	Cardiovascular System Development and Function, Cell-To-Cell Signaling and Interaction, Cell-mediated Immune Response
12	ACAA2,BRCA2,BRCA1-BRCA2-FANCD2-FANCN-RAD51,CKAP2,CPNE7,CYB561,EFHD2,GCAT,IPO11,LAD1,LEPREL4,LEPROT,LOXL2,OTUB1,PTEN,PTP4A2,RAD51,RAD51D,RAD54L,RFWD3,RNF8,RNF144A,RPS12,RPS15,RPS27A,SEL1L,SYCP3,UBE2,UBE2C,UBE2E3,UBE2J1,UBE2V1,UBE2W,UFM1,XRCC3	30	33	Cell Cycle, DNA Replication, Recombination, and Repair, Cancer
13	ACTR5,ACTR1A,AFF4,ANAPC1,AURKA,CDC23,Ces,CTSA,E3 RING,ESD,GATAD1,HECW1,HECW2,IGF2BP3,INTS4,KIF11,KIF18B,LOH12CR1,MASTL,MED9,MED19,mediator,MRPL24,NIN,NUDCD1,PBK,PTGER2,PXDN,SEC61A2,SEC61B,SEC61G,SSR1,STC2,TRIM37,VPS39	30	32	Cell Cycle, Cellular Assembly and Organization, Cellular Function and Maintenance
14	ADAMTSL2,CIT,FA,FANCB,FANCG,FANCI,FANCL,GULP1,H2AF,H2AFY2,H2AFZ,Inpp5,INPP5B,KIF20A,KIF4A,NCAPD2,NCAPD3,NCAPG,NCAPG2,NCAPH,NCAPH2,NECAB2,NEK6,PCID2,PMPCA,POLN,RAD18,RILPL1,RYBP,SMC2,SMC4,SRC (family),SRCIN1,SYNJ2,UCK2	29	31	DNA Replication, Recombination, and Repair, Cell Cycle, Cellular Assembly and Organization
15	60S ribosomal subunit,AGPAT4,CBFB,DBH,IFT80,IL-2R,IL2RA,JUN/JUNB/JUND,LGMN,MSRB3,MYCN,PHGDH,POC5,RAD23B,RPL3,RPL7,RPL9,RPL13,RPL14,RPL22,RPL26,RPL29,RPL30,RPL31,RPL35,RPL36,RPL38,RPL10A,RPL27A,RPL3L,RPL7A,RPLP1,STAT,TM6SF1,UBALD1	29	31	Hematological Disease, Organismal Injury and Abnormalities, RNA Post-Transcriptional Modification
16	APCDD1,BRD7,CEMIP,CHST15,CNR1,DLGAP5,DLL1,DPY19L1,EOMES,EXT2,FAT3,FOXC2,GBX2,GMNN,HYAL,HYAL3,KDM5B,KLF4,MIA3,MYO16,N-type Calcium Channel,NCKAP1,NEFL,NEURL1B,NMB,PCDH10,PFK,PFKL,PLXNA4,RGS3,SLC1A2,TIP60,TMEM2,TMEM14A,VGLL3	29	31	Connective Tissue Development and Function, Embryonic Development, Organ Development
17	ARL4A,ASB18,BHLHE40,CRY1,CRYL1,CYB5B,CYP17A1,DKK3,DNAJB2,DNAJC12,DNAJC30,FOXD1,GLI2,Hdac,HDAC8,HDAC11,HSD17B,HSD17B14,HSP,HSPB7,IHH,LHCGR,MGAT5B,MRPL13,NFIC,NONO,NR5A1,OSR1,PER2,PGF,PITX1,RBM34,RCN1,SMARCD3,TCF	29	31	Connective Tissue Development and Function, Embryonic Development, Organ Development
18	ACAC,ADPRHL2,AGT,CALD1,CAPZA2,COX6A1,COX6C,COX7A2,COX7C,Cyp2c44,CYP4B1,EDIL3,GLCCI1,GLRA2,GLRA3,GSS,HEXDC,KCNK1,KCTD3,Lfa-1,LRP11,METTL21A,NCALD,NMNAT2,PCBP3,PHKA2,PLS3,PSD,PTBP2,SLC4A3,SPTSSA,TBX20,TLN2,unspecific monooxygenase,ZBTB18	28	32	Cell-To-Cell Signaling and Interaction, Cellular Growth and Proliferation, Nervous System Development and Function
19	ALKBH3,ATM/ATR,BIRC7,BNC1,C7,C8,C8A,CCNF,CFC1/CFC1B,CYGB,DTYMK,EMP2,EPB41L4B,ERO1L,FGF16,FIGF,HELLS,HOPX,LAMC3,Mac,NDP,NID2,NPL,NR2E1,NUSAP1,PKDCC,PYCR2,RRM1,RRM2,SCUBE3,SLC43A3,SLK,STIL,TSPAN12,Vegf	28	31	Nucleic Acid Metabolism, Small Molecule Biochemistry, Cancer
20	ADRA1B,ALB,AMER2,AMN,APC/APC2,BARD1,CAMTA1,CMAS,CPSF4,CSTF2,DDX42,ECH1,ELF3,FAM175A,FBXO25,GFAP,GIF,GOT,HP1BP3,IL34,INTERLEUKIN,LIF,LMNA,MAT2B,MKI67,NOL9,NOM1,p70 S6k,PCDH1,QTRTD1,Rsk,SLAIN2,STAC,TSEN15,UIMC1	28	30	RNA Post-Transcriptional Modification, Drug Metabolism, Molecular Transport
21	CELA2A,COL11A1,COL13A1,COL17A1,COL18A1,COL22A1,COL25A1,COL4A4,COL4A5,COL4A6,COL5A2,COL6A1,COL6A2,COL6A3,COL8A1,COL8A2,collagen,Collagen type VI,EDN2,EDN3,endothelin receptor,Focal adhesion kinase,HNF4G,KLF9,LIMK2,MB,Pdgf Ab,PNRC2,PRRX1,SEC23A,Thioredoxin reductase,TNNI2,TXNRD1,VWF,WISP1	26	29	Connective Tissue Disorders, Dermatological Diseases and Conditions, Organismal Injury and Abnormalities
22	alcohol group acceptor phosphotransferase,ASB1,ASB5,ASB7,ASB12,CADPS2,CLCF1,CLDN15,CNTFR,Collagen type IV,EHD3,FGA,FGB,G0S2,GEM,HN1L,ITM2C,MICALL1,MKL2,Mlcp,MRPS16,P2RY1,P2RY8,P2y Receptor,PACSIN1,PAK7,PDLIM7,PLC,PNOC,RNF7,SERPINB10,Stat3-Stat3,TRPA1,ZP3,ZP4	26	29	Developmental Disorder, Hematological Disease, Hereditary Disorder
23	ABHD3,AHNAK2,amylase,APITD1/APITD1-CORT,BCL11A,CBX2,CDO1,Ctbp,CTBP1,ESCO2,FANCF,G protein alphai,GINS2,GTF2A1L,HGD,HIC1,HMG20A,HOXA5,KIAA0895,NFASC,PHF19,RAB29,RAP1GAP,RCOR1,SCN1A,SCN2A,SCN4B,SLC7A11,SPTBN4,TMED4,TMEM47,TSH,Vla-4,voltage-gated sodium channel,ZNF366	26	29	Hereditary Disorder, Neurological Disease, Connective Tissue Disorders
24	acetate-CoA ligase,ACSL,ACSL1,ACSL3,ACSL5,ACSL6,ACSS2,ANKRD28,ANKRD50,BOD1,COA7,CPSF3L,ELOVL6,ERCC6L,GTSE1,HAUS1,HAUS8,HMG CoA synthase,IKK (complex),INSIG2,KIAA1324L,KIF2C,MBTPS1,Nr1h,PLK1,PPP6C,PRKRIR,PRRC1,PSMB3,RAD21L1,RASSF2,RGN,SEPT9,Srebp,SYCP1	26	29	Lipid Metabolism, Molecular Transport, Small Molecule Biochemistry
25	ACVR1,AVP,BATF3,BMP,BMP4,BMP5,BMP6,COCH,CREB3L1,CYP17,Dgk,DGKE,EGFL7,ETV7,FSTL3,IMPDH2,INHBB,LOXL3,MXI1,PAH,PMEPA1,QDPR,RHOBTB1,SAMD9L,SCEL,SLC1A4,Smad,SMAD1,SMAD5,SORD,TGFBR,TMEM119,TMPRSS6,TMSB4,TYR	26	29	Cancer, Cell Death and Survival, Tumor Morphology
