# Supplementary material for: Identification of Targets of CUG-BP, Elav-Like Family Member 1 (CELF1) Regulation in Embryonic Heart Muscle
Source: PLoS One. 2016 Feb 11;11(2):e0149061. doi: 10.1371/journal.pone.0149061 (PMC4750973; doi:10.1371/journal.pone.0149061)
Supplement: S2 File — (PL) [file pone.0149061.s007.pl]

#! /usr/bin/perl
use strict; use warnings;

#Written by Yotam Blech-Hermoni
#Program in Cell Biology, Case Western Reserve University, Cleveland, OH
#Laboratory of Dr. Andrea Ladd, PhD
#Department of Cellular and Molecular Medicine, Lerner Research Institute, Cleveland Clinic Foundation, Cleveland, OH
#
#Date: 10/20/2014
#Purpose: This program will identify sequence tags generated from a CLIP assay, followed by cloning.
#Note 1: The input files used were *.seq files generated by an ABI GA sequencer. In order to facilitate the
#batch file name generation, the .seq extension should be excluded when entering the filename within the program
#(the program will append the extension on its own). For us, each filename consisted of the three-digit number
#of the clone it represented. The filenames in the batch MUST be sequential and uninterrupted for this script.
#Note 2: This script was written in order to solve two problems: 1. linkers often concatenated
#during the process and 2. multiple tags were cloned into each plasmid.
#Note 3: This script will generate one output file containing a list of tags from the range of input files entered.
#Note 4: The linker sequences can be defined below.

print "\nThis program will find tags within sequence files\n\n";

#Prompt for first and last file names (numbers)
print "What is the number of the first file in the batch\?";
$filenumber_first = <STDIN>;
chomp $filenumber_first;
print "What is the number of the last file in the batch\?";
$filenumber_last = <STDIN>;
chomp $filenumber_last;

#Setup loop counter for batch of all files
for ($i = $filenumber_first; $i < $filenumber_last; ++$i){
	$filenumber = $i;
	$filename = $filenumber."\.seq";

#Define input template
$original_template = extract_DNA($filename);
$old_template = $original_template."55";

#Display the unmodified old template
##print "Before\: $old_template\n\n";
$template1 = $old_template;          #Save copy for output file

#Define core linker sequences
#If you are using different adapters, you should enter them here
$L1_forward = "GAGGAC";
$L1_reverse = "CATCGT";
$L2_forward = "TCAGTC";
$L2_reverse = "GAAGTG";

#Substitute linker sequence with number designation
$old_template =~ s/$L1_forward/1/g;
$old_template =~ s/$L1_reverse/4/g;
$old_template =~ s/$L2_forward/2/g;
$old_template =~ s/$L2_reverse/3/g;

#Display the modified old template
##print "After\: $old_template\n\n";
$original_length = length $old_template;
$template2 = $old_template;            #Save copy for output file

#Define templates
@old_template = split ('',$old_template);
$new_template = "";
@new_template = split ('', $new_template);

#Define first four fragments (linker sequences) in output array
@fragments = "";
$fragments[0] = "L1_forward\(1\) \= $L1_forward";
$fragments[1] = "L1_reverse\(2\) \= $L1_reverse";
$fragments[2] = "L2_forward\(3\) \= $L2_forward";
$fragments[3] = "L2_reverse\(4\) \= $L2_reverse";

#Initialize counter
$j = 0;

#Carry out until there is no more old template left
while ($j<$original_length){
	do{
		#Remove value from start of old template
		$popper = shift @old_template;
		$old_template = join ('', @old_template);
		
		#Add value to end of new template
		push (@new_template, $popper);
		$new_template = join ('', @new_template);
		
		++$j;
	}until ($new_template =~ /[1-5].*[1-5]/);
	$fragment = $&;
	##print "The intervening sequence is ".$fragment."\n";

#The only legitimate combinations are 1-2 and 3-4
#Upstream of tags: linker concatenations are collapsed 
#(1..1 -> 1)
#Downstream of tags: linker concatenations are collapsed until 
#a new linker is found, then relabeled as new linker 
#(2..2 -> 2; 2..1 -> 1)
#Reversed tags (3..4) are converted to reverse complements, and 
#the linkers are renamed 1..2
	if ($fragment =~ /1.*1/){
		##print "fragment is 1..1\n";
		$new_template = "1";
	}elsif ($fragment =~ /2.*2/){
		##print "fragment is 2..2\n";
		$new_template = "2";
	}elsif ($fragment =~ /3.*3/){
		##print "fragment is 3..3\n";
		$new_template = "3";
	}elsif ($fragment =~ /4.*4/){
		##print "fragment is 4..4\n";
		$new_template = "4";
	}elsif ($fragment =~ /2.*1/){
		##print "fragment is 2..1\n";
		$new_template = "1";
	}elsif ($fragment =~ /4.*3/){
		##print "fragment is 4..3\n";
		$new_template = "3";
	}elsif ($fragment =~ /1.*2/){
		##print "fragment is 1..2\n";
			$trimmed_fragment = trim2(trim1($fragment));
			push (@fragments, $trimmed_fragment);
		$new_template = "";
	}elsif ($fragment =~ /3.*4/){
		##print "fragment is 3..4\n";
		$trimmed_fragment = trim4(trim3($fragment));
		$fwd_fragment = reverse $trimmed_fragment;
		$fwd_fragment =~ tr/34ACTG/21TGAC/;
		push (@fragments, $fwd_fragment);
		push (@fragments, $trimmed_fragment);
		$new_template = "";
	}elsif ($fragment =~ /[1-4].*5/){
		$new_template = "5";
	}else{
		$new_template = "";
	}

@new_template = split ('',$new_template);
}

$fragment_count = (@fragments) -4;
##print "There are $fragment_count fragments\n";

$outputfile = $filenumber."\_fragments.txt";
unless (open(OUTPUTFILE, ">$outputfile")){
	print "Cannot open file \"$outputfile\" to write to!!\n\n";
	exit;
}

	print OUTPUTFILE "$template1\n\n";
	print OUTPUTFILE "$template2\n\n";

for ($k=0; $k<$fragment_count; ++$k){
	#Length of tag without linkers
	$longness = (length $fragments[$k+4]) - 2;
	
	#Disply length of tag
	print $fragments[$k+4]."\n";
	print "Length\: ".$longness."nt\n\n";

	#Output length of tag to file
	print OUTPUTFILE $fragments[$k+4]."\n";
	print OUTPUTFILE "Length: ".$longness."nt\n\n";
}

@fragments = "";

close(OUTPUTFILE);

}
exit;


#----------------##SUBROUTINES##------------------------

sub extract_DNA{
	my ($filename) = @_;
	open (FILENAME, $filename);
	my (@DNA) = <FILENAME>;
	close FILENAME;

	my ($DNA) = join ('',@DNA);
	$DNA =~ s/\s//g;
	$DNA =~ tr/acgt/ACGT/;
	
	@DNA = split ('', $DNA);
	
	return $DNA;
}	

sub trim1{
	my ($fragment) = @_;
	my (@tail_of_1) = ('G','A','T','G','C','G','G');
	
	my ($b) = 0;
	do{
		my ($end_of_1) = "1"."$tail_of_1[$b]";
		if ($fragment =~ /$end_of_1/){
			my ($motif) = $&;
			$fragment =~ s/$motif/1/;
			++$b;
		}
	}while ($b < 7);
	return $fragment;
}	


sub trim2{
	my ($fragment) = @_;
	my (@tail_of_2) = ('G','T','G');
	my ($d) = 2;
	do{
		my ($end_of_2) = "$tail_of_2[$d]"."2";
		if ($fragment =~ /$end_of_2/){
			my ($motif) = $&;
			$fragment =~ s/$motif/2/;
			--$d;
		}
	}while ($d > -1); 
		return $fragment;
}	

sub trim3{
	my ($fragment) = @_;
	my (@tail_of_3) = ('A','C','T','G','A','C','A','C');
	
	my ($p) = 0;
	do{
		my ($end_of_3) = "3"."$tail_of_3[$p]";
		if ($fragment =~ /$end_of_3/){
			my ($motif) = $&;
			$fragment =~ s/$motif/3/;
			++$p;
		}
	}while ($p < 8);
	return $fragment;
}	


sub trim4{
	my ($fragment) = @_;
	my (@tail_of_4) = ('C','C','G');
	my ($q) = 2;
	do{
		my ($end_of_4) = "$tail_of_4[$q]"."4";
		if ($fragment =~ /$end_of_4/){
			my ($motif) = $&;
			$fragment =~ s/$motif/4/;
			--$q;
		}
	}while ($q > -1); 
		return $fragment;
}	
