# Supplementary material for: Identification of Targets of CUG-BP, Elav-Like Family Member 1 (CELF1) Regulation in Embryonic Heart Muscle
Source: PLoS One. 2016 Feb 11;11(2):e0149061. doi: 10.1371/journal.pone.0149061 (PMC4750973; doi:10.1371/journal.pone.0149061)
Supplement: S3 File — (PL) [file pone.0149061.s008.pl]

#! /usr/bin/perl
use strict; use warnings;

#Program name: super_tagalyzer.pl
#Written by Yotam Blech-Hermoni
#Program in Cell Biology, Case Western Reserve University, Cleveland, OH
#Laboratory of Dr. Andrea Ladd, PhD
#Department of Cellular and Molecular Medicine, Lerner Research Institute, Cleveland Clinic Foundation, Cleveland, OH
#
#Date: 10/20/2014
#Purpose: This program will take [CLIP] tags from a file, generate a list of all possible motifs (n-mers; for 0<n<7), and output the motif composition as lists in files. The INPUT FILE is a list of sequences.
#Usage: perl Supp_script_2.pl input_file mer_number
#Note: Choosing a mer_number between 1 and 6 will generate a single file for the chosen mer length. Choosing a mer_number NOT between 1 and 6 will generate all 6 files (one for each mer) at once.

my @motif_tallies = ();		##Output array
my $window = 0;				##Moving window of tag to be compared to motifs
my $tag2 = 0;				##Tag to be analyzed
my @tags = ();				##List-array of tags
my @motifs = ();			##List-array of motifs

#print "Enter file name\:";
#my $infile = <STDIN>;
my $infile = $ARGV[0];
chomp $infile;
##Open file
open (TAGS, "$infile");

##Put tag list into array:
##Take items in file - sequentially - as input
while (my $tag1 = <TAGS>){
	##Trim witespace from tag
	$tag1 =~ s/\s//g;
	##Make take all-caps
	$tag1 =~ tr/acgt/ACGT/;
	##Add tag into a list-array
	push (@tags, $tag1);
#	print "$tags[0]\n\n";
}
close TAGS;

##mer_number:
##The program will generate motifs between 1 and 6 nucleotides long.
my $motif_length = $ARGV[1];

if ($motif_length < 7){
	##Call motif generator (length < 7)
	gen_mod($motif_length);	##See subroutine below for attribution information!
	open (MOTIFS, "motifs");

	##Clean up motif list, and put motifs into array
	while (my $motif1 = <MOTIFS>){
		##Trim witespace from motif
		$motif1 =~ s/\s//g;
		##Add motif into a list-array
		push (@motifs, $motif1);
	}
	close MOTIFS;
	system "rm motifs";

	open OUTFILE, ">>$infile\_outfile\_$motif_length\_mers\.txt";
	print OUTFILE "@motifs\n";

	##For each tag...
	for (my $i = 0; $i < @tags; ++$i){
		$tag2 = $tags[$i];
	
		##For as long as the tag lasts...
		for (my $n = 0; $n < length $tag2; ++$n){

			##Create a moving window
			$window = substr($tag2, $n, $motif_length);
	
			##Compare each motif to the moving window
			for (my $j = 0; $j < @motifs; ++$j){
				##Pick a motif to compare to moving window
				my $motif = $motifs[$j];
				if ($motif eq $window){
					$motif_tallies[$j] += 1;
				}else {$motif_tallies[$j] += 0};
			}
		}
	}
	print OUTFILE "@motif_tallies\n";
	close OUTFILE;
	@motifs = ();
	@motif_tallies = ();
}else{
	for (my $motif_length = 1; $motif_length < 7; ++$motif_length){
		gen_mod($motif_length);	##See subroutine below for attribution information!
	open (MOTIFS, "motifs");

	##Clean up motif list, and put motifs into array
	while (my $motif1 = <MOTIFS>){
		##Trim witespace from motif
		$motif1 =~ s/\s//g;
		##Add motif into a list-array
		push (@motifs, $motif1);
	}
	
	close MOTIFS;
	system "rm motifs";

	open OUTFILE, ">>$infile\_outfile\_$motif_length\_mers\.txt";
	print OUTFILE "@motifs\n";

	##For each tag...
	for (my $i = 0; $i < @tags; ++$i){
		$tag2 = $tags[$i];
	
		##For as long as the tag lasts...
		for (my $n = 0; $n < length $tag2; ++$n){

			##Create a moving window
			$window = substr($tag2, $n, $motif_length);
	
			##Compare each motif to the moving window
			for (my $j = 0; $j < @motifs; ++$j){
				##Pick a motif to compare to moving window
				my $motif = $motifs[$j];
				if ($motif eq $window){
					$motif_tallies[$j] += 1;
				}else {$motif_tallies[$j] += 0};
			}
		}
	}
	print OUTFILE "@motif_tallies\n";
	close OUTFILE;
	@motifs = ();
	@motif_tallies = ();
}
}

exit;


#----------------##SUBROUTINES##------------------------

sub gen_mod{
# MODIFIED FROM:
# 6gen.pl - generate all possible password
# combinations up to 6 characters
#
# 2008 - Mike Golvach - eggi@comcast.net
#
# Creative Commons Attribution-Noncommercial-Share Alike 3.0 United States License
#
	my ($length) = @_;
	if ( $length < 0 ) {
 print "\nUsage: $0 password_length\n";
 print "Only 6 characters please.   This is\n";
 print "going to take a long time as it is!\n";
 exit(1);
}

my $pass_length = $length;

@4 = qw(A C G T);

if ( $pass_length < 1 || $pass_length > 6 ) {
 print "Usage: $0 password_length\n";
 print "Only 6 characters please.   This is\n";
 print "going to take a long time as it is!\n";
}

my $c = my $d = my $e = my $f = my $g = my $h = 4;

open MOTIFS, ">>motifs";

my $i = 0;

if ( $pass_length == 6 ) {
 for ($c=0;$c<4;$c++) { for ($d=0;$d<4;$d++) { for ($e=0;$e<4;$e++) { for ($f=0;$f<4;$f++) { for ($g=0;$g<4;$g++) { for ($h=0;$h<4;$h++) {
  printf MOTIFS ("%s%s%s%s%s%s\n", $4[$c], $4[$d], $4[$e], $4[$f], $4[$g], $4[$h]);
  ++$i;
 } } } } } }
} elsif ( $pass_length == 5 ) {
 for ($d=0;$d<4;$d++) { for ($e=0;$e<4;$e++) { for ($f=0;$f<4;$f++) { for ($g=0;$g<4;$g++) { for ($h=0;$h<4;$h++) {
  printf MOTIFS ("%s%s%s%s%s\n", $4[$d], $4[$e], $4[$f], $4[$g], $4[$h]);
 } } } } }
} elsif ( $pass_length == 4 ) {
 for ($e=0;$e<4;$e++) { for ($f=0;$f<4;$f++) { for ($g=0;$g<4;$g++) { for ($h=0;$h<4;$h++) {
  printf MOTIFS ("%s%s%s%s\n", $4[$e], $4[$f], $4[$g], $4[$h]);
 } } } }
} elsif ( $pass_length == 3 ) {
 for ($f=0;$f<4;$f++) { for ($g=0;$g<4;$g++) { for ($h=0;$h<4;$h++) {
  printf MOTIFS ("%s%s%s\n", $4[$f], $4[$g], $4[$h]);
 } } }
} elsif ( $pass_length == 2 ) {
 for ($g=0;$g<4;$g++) { for ($h=0;$h<4;$h++) {
  printf MOTIFS ("%s%s\n", $4[$g], $4[$h]);
 } }
} elsif ( $pass_length == 1 ) {
 for ($h=0;$h<4;$h++) {
  printf MOTIFS ("%s\n", $4[$h]);
 }
}

close MOTIFS;

}
