# Supplementary material for: Identification of Targets of CUG-BP, Elav-Like Family Member 1 (CELF1) Regulation in Embryonic Heart Muscle
Source: PLoS One. 2016 Feb 11;11(2):e0149061. doi: 10.1371/journal.pone.0149061 (PMC4750973; doi:10.1371/journal.pone.0149061)
Supplement: S4 File — (PL) [file pone.0149061.s009.pl]

#! /usr/bin/perl
use strict; use warnings;

#Program name: tag_mapper.pl
#Written by Yotam Blech-Hermoni
#Program in Cell Biology, Department of Molecular Biology and Microbiology, Case Western Researve University School of Medicine, Cleveland, OH
#Laboratory of Dr. Andrea Ladd, PhD
#Department of Cellular and Molecular Medicine, Lerner Research Institute, Cleveland Clinic Foundation, Cleveland, OH
#
#Date: 10/20/14
#Purpose: Takes list of intronic tags as input. Takes list of chicken introns and compares tags to tag list to find distance of tags from intron ends.
#Note 1: The unRandom chromosomes are not supported.
#Note 2: Make sure there are no *.tmp files in the folder in which this script is run, as the script includes lines that will erase them.
#Note 3: Files and file names that must be created or modified:
	#In &tag_file_generator: tag_list is the list of tags; consists of 6 columns:
		#C1: tag id
		#C2: chromosome (number)
		#C3: start
		#C4: end
		#C5: length
		#C6: strand
	#In &intron_file_generator : introns_galGal3 is the intron input file; consists of 6 columns (THIS FILE MUST BE PRE-SORTED FOR C1 AND C2):
		#The script is designed for input from UCSC. Input from other databases may require adjustments to coordinates and/or chromosome annotation.
		#C1: chromosome
		#C2: start
		#C3: end
		#C4: description
		#C6: strand
	#Output file: tag_mapper_gg_output.txt

my $filename = $ARGV[0];
chomp $filename;

##generage *.tmp files and list-arrays of tag attributes
&tag_file_generator;
my @tag_chrs = &tags_chr; ##call subroutine to generate array of tag chromosomes
my @tag_starts = &tags_start; ##call subroutine to generate array of tag starts
my @tag_ends = &tags_end; ##call subroutine to generate array of tag ends
my @tag_strands = &tags_strand;##call subroutine to generate array of tag strands

##create array of reference chromosomes
my @chromosomes = ('chr1', 'chr2', 'chr3', 'chr4', 'chr5', 'chr6', 'chr7', 'chr8', 'chr9', 'chr10', 'chr11', 'chr12', 'chr13', 'chr14', 'chr15', 'chr16', 'chr17', 'chr18', 'chr19', 'chr20', 'chr21', 'chr22', 'chr23', 'chr24', 'chr26', 'chr27', 'chr28', 'chr32', 'chrW', 'chrZ', 'chrM');
			
##initialize counter
my $i = 0;

##print header line to output file
open (OUTPUT, ">>tag_mapper_gg_output.txt");
print OUTPUT "row_number\t";
print OUTPUT "chr\t";
print OUTPUT "tag_start\t";
print OUTPUT "tag_end\t";
print OUTPUT "direction\t";
print OUTPUT "intron_description\t";
print OUTPUT "intron_start\t";
print OUTPUT "intron_end\t";
print OUTPUT "intron_length\t";
print OUTPUT "upstream_distance\t";
print OUTPUT "downstream_distance\n";

#main loops comparing tag chromosome list to reference chromosome list and mapping tags to matched chromosomes
foreach my $tag_chr (@tag_chrs){ ##take each tag chromosome
	foreach my $chr (@chromosomes){ ##take each reference chromosome
		if ($tag_chr eq $chr){ ##if reference chromosome matches tag…
			my $row_number = $i + 1;

			##extract tag attributes
			my $tag_start = $tag_starts[$i];
			my $tag_end = $tag_ends[$i];
			my $tag_strand = $tag_strands[$i];
			$tag_strand =~ tr/-+/rf/;

			system "rm \*\.tmp";
			##generate file of all introns in matched chromosome
			&intron_file_generator(\$chr);
			
			##generate list-arrays of all intron attributes in matched chromosome
			my @intron_starts = &introns_start;
			my @intron_ends = &introns_end;
			my @descriptions = &descriptions;
			my @intron_strands = &introns_strand;

			##call subroutine that calculates the intron in which the tag resides
			my $intron = &calc_intron($tag_start, $tag_end, \@intron_starts, \@intron_ends);			
						
			if ($intron < 0){
				print OUTPUT "Tag is not within an annotated intron\n";
			}else {
				##extract intron attributes
				my $intron_start = $intron_starts[$intron];
				my $intron_end = $intron_ends[$intron];
				my $intron_length = $intron_end - $intron_start;
				my $intron_description = $descriptions[$intron];
				my $intron_strand = $intron_strands[$intron];
				$intron_strand =~ tr/-+/rf/;
			
				##calculate distance between tag and intron ends, with attention to the direction of the tag
				##if the tag and intron are on opposite strands, output message to that effect
				my $up_distance = '';
				my $down_distance = '';	 
	
				if ($tag_strand eq "f" && $intron_strand eq "r"){
					$up_distance = "Tag is on forward strand\n";
					$down_distance = "Intron is on reverse strand\n";
				}elsif ($tag_strand eq "r" && $intron_strand eq "f"){
					$up_distance = "Tag is on reverse strand\n";
					$down_distance = "Intron is on forward strand\n";
				}elsif ($tag_strand eq "f" && $intron_strand eq "f"){
					$up_distance = $tag_start - $intron_start;
					$down_distance = $intron_end - $tag_end;
				}elsif ($tag_strand eq "r" && $intron_strand eq "r"){
					$up_distance = $intron_end - $tag_end;
					$down_distance = $tag_start - $intron_start;
				}
				print OUTPUT "$row_number\t";
				print OUTPUT "$chr\t";
				print OUTPUT "$tag_start\t";
				print OUTPUT "$tag_end\t";
				print OUTPUT "$tag_strand\t";
				print OUTPUT "$intron_description\t";
				print OUTPUT "$intron_start\t";
				print OUTPUT "$intron_end\t";
				print OUTPUT "$intron_length\t";
				print OUTPUT "$up_distance\t";
				print OUTPUT "$down_distance\n";
			}
		}else {
			next;
		}
	}
	++$i;
}

close (OUTPUT);
system "rm \*\.tmp";
exit;

sub tag_file_generator{
	##from tag_list file, extract columns and create *.tmp files for each tag attribute
	system "cat $filename \| cut \-f1 \>tags\_id\.tmp\n";
	system "cat $filename \| cut \-f2 \>tags\_chr\.tmp\n";
	system "cat $filename \| cut \-f3 \>tags\_start\.tmp\n";
	system "cat $filename \| cut \-f4 \>tags\_end\.tmp\n";
	system "cat $filename \| cut \-f5 \>tags\_length\.tmp\n";
	system "cat $filename \| cut \-f6 \>tags\_strand\.tmp\n";
}

sub tags_chr{
	##transfer tag chromosome list from *.tmp file into array
	open (IN, "tags_chr.tmp");
	my $n = 0;
	my @tag_chrs = ();
	while (<IN>){
		my $line = $_;
		chomp $line;
		$tag_chrs[$n] = "chr$line";
		++$n;
	}
	close IN;
	return @tag_chrs;
}

sub tags_start{
	##transfer tag starts list from *.tmp file into array
	open (IN, "tags_start.tmp");
	my $n = 0;
	my @tag_starts = ();
	while (<IN>){
		my $line = $_;
		chomp $line;
		$tag_starts[$n] = $line;
		++$n;
	}
	close IN;
	return @tag_starts;
}

sub tags_end{
	##transfer tag ends list from *.tmp file into array
	open (IN, "tags_end.tmp");
	my $n = 0;
	my @tag_ends = ();
	while (<IN>){
		my $line = $_;
		chomp $line;
		$tag_ends[$n] = $line;
		++$n;
	}
	close IN;
	return @tag_ends;
}

sub tags_strand{
	##transfer tag strands list from *.tmp file into array
	open (IN, "tags_strand.tmp");
	my $n = 0;
	my @tag_strands = ();
	while (<IN>){
		my $line = $_;
		chomp $line;
		$tag_strands[$n] = $line;
		++$n;
	}
	close IN;
	return @tag_strands;
}

sub intron_file_generator{
	##from introns list file, create chromosome-specific *.tmp files for intron attributes
	my ($chr) = @_;
	system "cat introns\_galGal3 \| grep \"$$chr\" \>introns\_by\_chromosome\.tmp\n";
	system "cat introns\_by\_chromosome\.tmp \| awk \'F\=\"\\t\" \{print \$2\}\' \>intron\_starts\_by\_chromosome\.tmp\n";
	system "cat introns\_by\_chromosome\.tmp \| awk \'F\=\"\\t\" \{print \$3\}\' \>intron\_ends\_by\_chromosome\.tmp\n";
	system "cat introns\_by\_chromosome\.tmp \| awk \'F\=\"\\t\" \{print \$4\}\' \>descriptions\_by\_chromosome\.tmp\n";
	system "cat introns\_by\_chromosome\.tmp \| awk \'F\=\"\\t\" \{print \$6\}\' \>intron\_strands\_by\_chromosome\.tmp\n";
}

sub introns_start{
	##transfer intron starts list from *.tmp file into array
	open (IN, "intron_starts_by_chromosome.tmp");
	my $n = 0;
	my @intron_starts = ();
	while (<IN>){
		my $line = $_;
		chomp $line;
		$intron_starts[$n] = $line;
		++$n;
	}
	close IN;
	return @intron_starts;
}

sub introns_end{
	##transfer intron ends list from *.tmp file into array
	open (IN, "intron_ends_by_chromosome.tmp");
	my $n = 0;
	my @intron_ends = ();
	while (<IN>){
		my $line = $_;
		chomp $line;
		$intron_ends[$n] = $line;
		++$n;
	}
	close IN;
	return @intron_ends;
}

sub introns_strand{
	##transfer intron strands list from *.tmp file into array
	open (IN, "intron_strands_by_chromosome.tmp");
	my $n = 0;
	my @intron_strands = ();
	while (<IN>){
		my $line = $_;
		chomp $line;
		$intron_strands[$n] = $line;
		++$n;
	}
	close IN;
	return @intron_strands;
}

sub descriptions{
	##transfer intron descriptions list from *.tmp file into array
	open (IN, "descriptions_by_chromosome.tmp");
	my $n = 0;
	my @descriptions = ();
	while (<IN>){
		my $line = $_;
		chomp $line;
		$descriptions[$n] = $line;
		++$n;
	}
	close IN;
	return @descriptions;
}

sub calc_intron{
	##calculate which intron the tag is in
	##take tag start/end and intron start/end lists
	my ($tag_start, $tag_end, $intron_starts, $intron_ends) = @_;
	##for duration of list, scan introns for tag coordinates until tag passes intron. Therefore, the tag is resident in previous intron
	#if tag is not resident in any intron, return the value -1
	for (my $n = 0; $n < @$intron_starts; ++$n){
		if ($tag_start > $$intron_starts[$n] && $tag_end > $$intron_ends[$n]){
			next;
		}elsif ($tag_start > $$intron_starts[$n] && $tag_end < $$intron_ends[$n]){
			return $n;
			last;
		}else {
			return -1;
			last;
		}
	}
}
